# Supplementary material for: The loss of SMG1 causes defects in quality control pathways in Physcomitrella patens
Source: Nucleic Acids Res. 2018 Mar 27;46(11):5822–36. doi: 10.1093/nar/gky225 (PMC6009662; doi:10.1093/nar/gky225)
Supplement: Supplementary Data [file gky225_supplemental_files.zip]

Archive with 8 entries (8 files):
- Supplemental Table S8.xlsx
- Supplemental Table S9.xlsx
- Supplemental Tables S1-S7.xlsx
- Supplemental_FigureS3.pdf
- Supplemental_Figure_S1.pdf
- Supplemental_Figure_S2.pdf
- Supplemental_Figure_S4.pdf
- Supplemental_Table_list_and_Methods.pdf
