# Supplementary material for: The loss of SMG1 causes defects in quality control pathways in Physcomitrella patens
Source: Nucleic Acids Res. 2018 Mar 27;46(11):5822–36. doi: 10.1093/nar/gky225 (PMC6009662; doi:10.1093/nar/gky225)
Supplement: Supplementary Data [file gky225_supplemental_files.zip › Supplemental Table S8.xlsx]

## Sheet: final_prediction.full_data
ID	V1.6	reference	transcript	exon_loc	sv_ids	logFC.event	FDR.event	logCPM	logFC.transcript	FDR.transcript	X3UTR_GC	X3UTR_introns	X3UTR_length	X5UTR_GC	X5UTR_introns	CDS_GC	dist_ATG_to_5UTR_splice_site	dist_STOP_to_3UTR_splice_site	uORFs	min_uORF_length	max_uORF_length	mean_uORF_length	mouORFs	min_mouORF_length	mean_uORF_GC.1	min_all_uORF_length	uORF_GC1	uORF_GC2	uORF_ttt	uORF_ttc	uORF_tta	uORF_ttg	uORF_tct	uORF_tcc	uORF_tca	uORF_tcg	uORF_tat	uORF_tac	uORF_tgt	uORF_tgc	uORF_tgg	uORF_ctt	uORF_ctc	uORF_cta	uORF_ctg	uORF_cct	uORF_ccc	uORF_cca	uORF_ccg
S10004-asmbl_134476_cDNA_matchF_2.205761	mRNA:Pp1s176_82V6.1	S10004-asmbl_134475_cDNA_matchF_15	S10004-asmbl_134476_cDNA_matchF_2	scaffold_176:561613..563248	spliced_intron:205763,retained_intron:205761	-1.81243	6.057e-08	2.10554	0	1	0.19556	1	1750	0.191819	0	0.195906	301	1194	5	6	45	23.4	1	147	0.224484	6	46.3417	37.1583	1.02033	4.41417	0	0.340167	0	3.33333	0	1.45133	1.11117	2.08333	3.33333	0.680333	0.680333	5.18517	0	1.85183	1.11117	0.680333	2.08333	0	0
S10010-asmbl_134500_cDNA_matchR_2.205938	mRNA:Pp1s176_87V6.1	S10010-asmbl_134499_cDNA_matchR_10	S10010-asmbl_134500_cDNA_matchR_2	scaffold_176:610269..610358	retained_exon:205938,alt_donor:206001,alt_acceptor:205994	2.0047	2.98667e-15	2.85301	0	1	0.198312	9	1920	0.25	0	0.211305	2	178	0	0	0	0	0	0	0	0	0	0	0	0	0	0	0	0	0	0	0	0	0	0	0	0	0	0	0	0	0	0	0
S10010-asmbl_134500_cDNA_matchR_2.205994	mRNA:Pp1s176_87V6.1	S10010-asmbl_134499_cDNA_matchR_10	S10010-asmbl_134500_cDNA_matchR_2	scaffold_176:610269..610358	retained_exon:205938,alt_donor:206001,alt_acceptor:205994	2.02451	1.19654e-08	2.14541	0	1	0.198312	9	1920	0.25	0	0.211305	2	178	0	0	0	0	0	0	0	0	0	0	0	0	0	0	0	0	0	0	0	0	0	0	0	0	0	0	0	0	0	0	0
S10010-asmbl_134501_cDNA_matchR_8.205940	mRNA:Pp1s176_87V6.1	S10010-asmbl_134499_cDNA_matchR_10	S10010-asmbl_134501_cDNA_matchR_8	scaffold_176:610269..610358	retained_exon:205940;205938,alt_donor:206001;206021,alt_acceptor:205994;206018	2.0047	2.98667e-15	2.85301	0	1	0.188841	4	909	0.25	0	0.207296	2	63	0	0	0	0	0	0	0	0	0	0	0	0	0	0	0	0	0	0	0	0	0	0	0	0	0	0	0	0	0	0	0
S10010-asmbl_134501_cDNA_matchR_8.206018	mRNA:Pp1s176_87V6.1	S10010-asmbl_134499_cDNA_matchR_10	S10010-asmbl_134501_cDNA_matchR_8	scaffold_176:610269..610358	retained_exon:205940;205938,alt_donor:206001;206021,alt_acceptor:205994;206018	2.02451	1.19654e-08	2.14541	0	1	0.188841	4	909	0.25	0	0.207296	2	63	0	0	0	0	0	0	0	0	0	0	0	0	0	0	0	0	0	0	0	0	0	0	0	0	0	0	0	0	0	0	0
S10010-asmbl_134503_cDNA_matchR_2.205947	mRNA:Pp1s176_87V6.1	S10010-asmbl_134499_cDNA_matchR_10	S10010-asmbl_134503_cDNA_matchR_2	scaffold_176:610457..611036	retained_intron:206039;205947	2.08034	1.6685e-12	2.31704	0	1	0.198957	8	2087	0.25	0	0.211305	2	120	0	0	0	0	0	0	0	0	0	0	0	0	0	0	0	0	0	0	0	0	0	0	0	0	0	0	0	0	0	0	0
S10010-asmbl_134503_cDNA_matchR_2.205949	mRNA:Pp1s176_87V6.1	S10010-asmbl_134499_cDNA_matchR_10	S10010-asmbl_134503_cDNA_matchR_2	scaffold_176:610269..610358	retained_exon:205938;205940;205949,alt_donor:206021;206041;206001,alt_acceptor:205994;206018;206034	2.0047	2.98667e-15	2.85301	0	1	0.198957	8	2087	0.25	0	0.211305	2	120	0	0	0	0	0	0	0	0	0	0	0	0	0	0	0	0	0	0	0	0	0	0	0	0	0	0	0	0	0	0	0
S10010-asmbl_134503_cDNA_matchR_2.206034	mRNA:Pp1s176_87V6.1	S10010-asmbl_134499_cDNA_matchR_10	S10010-asmbl_134503_cDNA_matchR_2	scaffold_176:610269..610358	retained_exon:205938;205940;205949,alt_donor:206021;206041;206001,alt_acceptor:205994;206018;206034	2.02451	1.19654e-08	2.14541	0	1	0.198957	8	2087	0.25	0	0.211305	2	120	0	0	0	0	0	0	0	0	0	0	0	0	0	0	0	0	0	0	0	0	0	0	0	0	0	0	0	0	0	0	0
S10010-asmbl_134503_cDNA_matchR_2.206039	mRNA:Pp1s176_87V6.1	S10010-asmbl_134499_cDNA_matchR_10	S10010-asmbl_134503_cDNA_matchR_2	scaffold_176:610457..611036	retained_intron:206039;205947	1.22148	3.32848e-07	3.52681	0	1	0.198957	8	2087	0.25	0	0.211305	2	120	0	0	0	0	0	0	0	0	0	0	0	0	0	0	0	0	0	0	0	0	0	0	0	0	0	0	0	0	0	0	0
S10010-asmbl_134505_cDNA_matchR_2.205955	mRNA:Pp1s176_87V6.1	S10010-asmbl_134499_cDNA_matchR_10	S10010-asmbl_134505_cDNA_matchR_2	scaffold_176:610269..610358	retained_exon:205955;205940;205949;205938,alt_donor:206068;206041;206021;206001,alt_acceptor:206048;205994;206018;206034	2.0047	2.98667e-15	2.85301	0	1	0.197905	9	1862	0.25	0	0.211305	2	120	0	0	0	0	0	0	0	0	0	0	0	0	0	0	0	0	0	0	0	0	0	0	0	0	0	0	0	0	0	0	0
S10010-asmbl_134505_cDNA_matchR_2.206048	mRNA:Pp1s176_87V6.1	S10010-asmbl_134499_cDNA_matchR_10	S10010-asmbl_134505_cDNA_matchR_2	scaffold_176:610269..610358	retained_exon:205955;205940;205949;205938,alt_donor:206068;206041;206021;206001,alt_acceptor:206048;205994;206018;206034	2.02451	1.19654e-08	2.14541	0	1	0.197905	9	1862	0.25	0	0.211305	2	120	0	0	0	0	0	0	0	0	0	0	0	0	0	0	0	0	0	0	0	0	0	0	0	0	0	0	0	0	0	0	0
S10010-asmbl_134507_cDNA_matchR_6.205959	mRNA:Pp1s176_87V6.1	S10010-asmbl_134499_cDNA_matchR_10	S10010-asmbl_134507_cDNA_matchR_6	scaffold_176:610269..610358	retained_exon:205959;205938;205955;205940;205949,alt_donor:206001;206072;206021;206068;206041,alt_acceptor:206048;205994;206051;206034;206018	2.0047	2.98667e-15	2.85301	0	1	0.190643	4	979	0.19697	0	0.203834	27	63	0	0	0	0	0	0	0	0	0	0	0	0	0	0	0	0	0	0	0	0	0	0	0	0	0	0	0	0	0	0	0
S10010-asmbl_134507_cDNA_matchR_6.206051	mRNA:Pp1s176_87V6.1	S10010-asmbl_134499_cDNA_matchR_10	S10010-asmbl_134507_cDNA_matchR_6	scaffold_176:610269..610358	retained_exon:205959;205938;205955;205940;205949,alt_donor:206001;206072;206021;206068;206041,alt_acceptor:206048;205994;206051;206034;206018	2.02451	1.19654e-08	2.14541	0	1	0.190643	4	979	0.19697	0	0.203834	27	63	0	0	0	0	0	0	0	0	0	0	0	0	0	0	0	0	0	0	0	0	0	0	0	0	0	0	0	0	0	0	0
S10010-asmbl_134507_cDNA_matchR_6.206052	mRNA:Pp1s176_87V6.1	S10010-asmbl_134499_cDNA_matchR_10	S10010-asmbl_134507_cDNA_matchR_6	scaffold_176:612200..612424	alternate_exon:206052,starts_in_intron:205958	1.17124	0.00115966	2.18255	0	1	0.190643	4	979	0.19697	0	0.203834	27	63	0	0	0	0	0	0	0	0	0	0	0	0	0	0	0	0	0	0	0	0	0	0	0	0	0	0	0	0	0	0	0
S10010-asmbl_134509_cDNA_matchR_8.205965	mRNA:Pp1s176_87V6.1	S10010-asmbl_134499_cDNA_matchR_10	S10010-asmbl_134509_cDNA_matchR_8	scaffold_176:610269..610358	retained_exon:205965;205949;205940;205955;205938;205959,alt_donor:206021;206068;206041;206001;206072;206074,alt_acceptor:206048;205994;206056;206051;206034;206018	2.0047	2.98667e-15	2.85301	0	1	0.190643	4	979	0.25	0	0.207296	2	63	0	0	0	0	0	0	0	0	0	0	0	0	0	0	0	0	0	0	0	0	0	0	0	0	0	0	0	0	0	0	0
S10010-asmbl_134509_cDNA_matchR_8.206056	mRNA:Pp1s176_87V6.1	S10010-asmbl_134499_cDNA_matchR_10	S10010-asmbl_134509_cDNA_matchR_8	scaffold_176:610269..610358	retained_exon:205965;205949;205940;205955;205938;205959,alt_donor:206021;206068;206041;206001;206072;206074,alt_acceptor:206048;205994;206056;206051;206034;206018	2.02451	1.19654e-08	2.14541	0	1	0.190643	4	979	0.25	0	0.207296	2	63	0	0	0	0	0	0	0	0	0	0	0	0	0	0	0	0	0	0	0	0	0	0	0	0	0	0	0	0	0	0	0
S10010-asmbl_134510_cDNA_matchR_2.205967	mRNA:Pp1s176_87V6.1	S10010-asmbl_134499_cDNA_matchR_10	S10010-asmbl_134510_cDNA_matchR_2	scaffold_176:610457..611036	retained_intron:205947;205967;206039;206075,skipped_exon:206005	2.08034	1.6685e-12	2.31704	0	1	0.199311	7	1985	0.25	0	0.211305	2	178	0	0	0	0	0	0	0	0	0	0	0	0	0	0	0	0	0	0	0	0	0	0	0	0	0	0	0	0	0	0	0
S10010-asmbl_134510_cDNA_matchR_2.206075	mRNA:Pp1s176_87V6.1	S10010-asmbl_134499_cDNA_matchR_10	S10010-asmbl_134510_cDNA_matchR_2	scaffold_176:610457..611036	retained_intron:205947;205967;206039;206075,skipped_exon:206005	1.22148	3.32848e-07	3.52681	0	1	0.199311	7	1985	0.25	0	0.211305	2	178	0	0	0	0	0	0	0	0	0	0	0	0	0	0	0	0	0	0	0	0	0	0	0	0	0	0	0	0	0	0	0
S10010-asmbl_134511_cDNA_matchR_2.205970	mRNA:Pp1s176_87V6.1	S10010-asmbl_134499_cDNA_matchR_10	S10010-asmbl_134511_cDNA_matchR_2	scaffold_176:610457..611036	retained_intron:206075;205947;205967;206039;205970;206077,skipped_exon:206005	2.08034	1.6685e-12	2.31704	0	1	0.198834	8	2076	0.25	0	0.211305	2	120	0	0	0	0	0	0	0	0	0	0	0	0	0	0	0	0	0	0	0	0	0	0	0	0	0	0	0	0	0	0	0
S10010-asmbl_134511_cDNA_matchR_2.206077	mRNA:Pp1s176_87V6.1	S10010-asmbl_134499_cDNA_matchR_10	S10010-asmbl_134511_cDNA_matchR_2	scaffold_176:610457..611036	retained_intron:206075;205947;205967;206039;205970;206077,skipped_exon:206005	1.22148	3.32848e-07	3.52681	0	1	0.198834	8	2076	0.25	0	0.211305	2	120	0	0	0	0	0	0	0	0	0	0	0	0	0	0	0	0	0	0	0	0	0	0	0	0	0	0	0	0	0	0	0
S10010-asmbl_134514_cDNA_matchR_2.205976	mRNA:Pp1s176_87V6.1	S10010-asmbl_134499_cDNA_matchR_10	S10010-asmbl_134514_cDNA_matchR_2	scaffold_176:610457..611036	retained_intron:205976;206075;206077;205970;205967;206081;206039;205947,skipped_exon:206005	2.08034	1.6685e-12	2.31704	0	1	0.198516	8	2017	0.25	0	0.211305	2	120	0	0	0	0	0	0	0	0	0	0	0	0	0	0	0	0	0	0	0	0	0	0	0	0	0	0	0	0	0	0	0
S10010-asmbl_134514_cDNA_matchR_2.205977	mRNA:Pp1s176_87V6.1	S10010-asmbl_134499_cDNA_matchR_10	S10010-asmbl_134514_cDNA_matchR_2	scaffold_176:610269..610358	retained_exon:205965;205949;205940;205955;205938;205977;205959,alt_donor:206074;206072;206001;206080;206068;206041;206021,alt_acceptor:206062;205994;206048;206051;206056;206034;206018	2.0047	2.98667e-15	2.85301	0	1	0.198516	8	2017	0.25	0	0.211305	2	120	0	0	0	0	0	0	0	0	0	0	0	0	0	0	0	0	0	0	0	0	0	0	0	0	0	0	0	0	0	0	0
S10010-asmbl_134514_cDNA_matchR_2.206062	mRNA:Pp1s176_87V6.1	S10010-asmbl_134499_cDNA_matchR_10	S10010-asmbl_134514_cDNA_matchR_2	scaffold_176:610269..610358	retained_exon:205965;205949;205940;205955;205938;205977;205959,alt_donor:206074;206072;206001;206080;206068;206041;206021,alt_acceptor:206062;205994;206048;206051;206056;206034;206018	2.02451	1.19654e-08	2.14541	0	1	0.198516	8	2017	0.25	0	0.211305	2	120	0	0	0	0	0	0	0	0	0	0	0	0	0	0	0	0	0	0	0	0	0	0	0	0	0	0	0	0	0	0	0
S10010-asmbl_134514_cDNA_matchR_2.206081	mRNA:Pp1s176_87V6.1	S10010-asmbl_134499_cDNA_matchR_10	S10010-asmbl_134514_cDNA_matchR_2	scaffold_176:610457..611036	retained_intron:205976;206075;206077;205970;205967;206081;206039;205947,skipped_exon:206005	1.22148	3.32848e-07	3.52681	0	1	0.198516	8	2017	0.25	0	0.211305	2	120	0	0	0	0	0	0	0	0	0	0	0	0	0	0	0	0	0	0	0	0	0	0	0	0	0	0	0	0	0	0	0
S10010-asmbl_134517_cDNA_matchR_2.205985	mRNA:Pp1s176_87V6.1	S10010-asmbl_134499_cDNA_matchR_10	S10010-asmbl_134517_cDNA_matchR_2	scaffold_176:610269..610358	retained_exon:205938;205985;205959;205955;205940;205977;205949;205965,alt_donor:206041;206021;206072;206001;206080;206084;206068;206074,alt_acceptor:206048;206062;206056;206064;206034;206018;205994;206051	2.0047	2.98667e-15	2.85301	0	1	0.198408	9	1932	0.25	0	0.211305	2	120	0	0	0	0	0	0	0	0	0	0	0	0	0	0	0	0	0	0	0	0	0	0	0	0	0	0	0	0	0	0	0
S10010-asmbl_134517_cDNA_matchR_2.206064	mRNA:Pp1s176_87V6.1	S10010-asmbl_134499_cDNA_matchR_10	S10010-asmbl_134517_cDNA_matchR_2	scaffold_176:610269..610358	retained_exon:205938;205985;205959;205955;205940;205977;205949;205965,alt_donor:206041;206021;206072;206001;206080;206084;206068;206074,alt_acceptor:206048;206062;206056;206064;206034;206018;205994;206051	2.02451	1.19654e-08	2.14541	0	1	0.198408	9	1932	0.25	0	0.211305	2	120	0	0	0	0	0	0	0	0	0	0	0	0	0	0	0	0	0	0	0	0	0	0	0	0	0	0	0	0	0	0	0
S10011-asmbl_134520_cDNA_matchR_9.206086	mRNA:Pp1s176_88V6.1,mRNA:Pp1s176_88V6.2	S10011-asmbl_134519_cDNA_matchR_8	S10011-asmbl_134520_cDNA_matchR_9	scaffold_176:617284..617854	retained_intron:206093;206086	0.000466607	0.998823	2.59085	0	1	0.187793	0	93	0.202791	0	0.20132	421	1000000001	4	12	87	51.75	0	0	0.184985	0	43.1975	42.0825	3.80325	0	1.31575	1.4705	4.257	0	1.4705	0	0	0	2.3325	3.64825	1.31575	1.4705	2.78625	0	1.72425	0	2.94125	0.862	0
S10011-asmbl_134520_cDNA_matchR_9.206093	mRNA:Pp1s176_88V6.1,mRNA:Pp1s176_88V6.2	S10011-asmbl_134519_cDNA_matchR_8	S10011-asmbl_134520_cDNA_matchR_9	scaffold_176:617284..617854	retained_intron:206093;206086	-0.019726	0.961593	2.96452	0	1	0.187793	0	93	0.202791	0	0.20132	421	1000000001	4	12	87	51.75	0	0	0.184985	0	43.1975	42.0825	3.80325	0	1.31575	1.4705	4.257	0	1.4705	0	0	0	2.3325	3.64825	1.31575	1.4705	2.78625	0	1.72425	0	2.94125	0.862	0
S10013-asmbl_134524_cDNA_matchF_10.206107	mRNA:Pp1s176_89V6.2,mRNA:Pp1s176_89V6.1	S10013-asmbl_134533_cDNA_matchF_24	S10013-asmbl_134524_cDNA_matchF_10	scaffold_176:628534..629315	spliced_intron:206106,retained_intron:206107	0.119921	0.775832	2.87009	0	1	0.185144	11	1604	0.194915	3	0.2	80	50	13	3	201	68.7692	1	228	0.204743	3	34.4957	39.9786	3.34243	3.11221	0.297643	2.4685	1.86821	0.789929	1.05886	1.13307	1.51686	1.58879	2.73057	3.19343	2.89743	1.11479	0.7215	1.49936	1.44464	1.23536	0.770357	0.450071	1.87986
S10013-asmbl_134524_cDNA_matchF_10.206110	mRNA:Pp1s176_89V6.2,mRNA:Pp1s176_89V6.1	S10013-asmbl_134533_cDNA_matchF_24	S10013-asmbl_134524_cDNA_matchF_10	scaffold_176:631128..631209	skipped_exon:206499;206136;206505;206486;206494;206281;206306;206509;206252,alt_acceptor:206496;206507;206492;206484;206127;206303;206278;206503;206249,alt_donor:206250;206485;206129;206508;206498;206279;206304;206504;206493,retained_exon:206360;206354;206243;206358;206296;206350;206272;206345;206110	0.329361	0.356308	3.01908	0	1	0.185144	11	1604	0.194915	3	0.2	80	50	13	3	201	68.7692	1	228	0.204743	3	34.4957	39.9786	3.34243	3.11221	0.297643	2.4685	1.86821	0.789929	1.05886	1.13307	1.51686	1.58879	2.73057	3.19343	2.89743	1.11479	0.7215	1.49936	1.44464	1.23536	0.770357	0.450071	1.87986
S10013-asmbl_134524_cDNA_matchF_10.206127	mRNA:Pp1s176_89V6.2,mRNA:Pp1s176_89V6.1	S10013-asmbl_134533_cDNA_matchF_24	S10013-asmbl_134524_cDNA_matchF_10	scaffold_176:631128..631209	skipped_exon:206499;206136;206505;206486;206494;206281;206306;206509;206252,alt_acceptor:206496;206507;206492;206484;206127;206303;206278;206503;206249,alt_donor:206250;206485;206129;206508;206498;206279;206304;206504;206493,retained_exon:206360;206354;206243;206358;206296;206350;206272;206345;206110	0.298735	0.560212	2.16037	0	1	0.185144	11	1604	0.194915	3	0.2	80	50	13	3	201	68.7692	1	228	0.204743	3	34.4957	39.9786	3.34243	3.11221	0.297643	2.4685	1.86821	0.789929	1.05886	1.13307	1.51686	1.58879	2.73057	3.19343	2.89743	1.11479	0.7215	1.49936	1.44464	1.23536	0.770357	0.450071	1.87986
S10013-asmbl_134524_cDNA_matchF_10.206129	mRNA:Pp1s176_89V6.2,mRNA:Pp1s176_89V6.1	S10013-asmbl_134533_cDNA_matchF_24	S10013-asmbl_134524_cDNA_matchF_10	scaffold_176:631128..631209	skipped_exon:206499;206136;206505;206486;206494;206281;206306;206509;206252,alt_acceptor:206496;206507;206492;206484;206127;206303;206278;206503;206249,alt_donor:206250;206485;206129;206508;206498;206279;206304;206504;206493,retained_exon:206360;206354;206243;206358;206296;206350;206272;206345;206110	0.338897	0.469776	2.15784	0	1	0.185144	11	1604	0.194915	3	0.2	80	50	13	3	201	68.7692	1	228	0.204743	3	34.4957	39.9786	3.34243	3.11221	0.297643	2.4685	1.86821	0.789929	1.05886	1.13307	1.51686	1.58879	2.73057	3.19343	2.89743	1.11479	0.7215	1.49936	1.44464	1.23536	0.770357	0.450071	1.87986
S10013-asmbl_134524_cDNA_matchF_10.206132	mRNA:Pp1s176_89V6.2,mRNA:Pp1s176_89V6.1	S10013-asmbl_134533_cDNA_matchF_24	S10013-asmbl_134524_cDNA_matchF_10	scaffold_176:629881..629947	alt_acceptor:206288,skipped_exon:206204,spliced_intron:206268;206506;206103;206500;206240;206132;206285;206290;206251;206292;206305;206606;206487;206495	0.326835	0.444304	2.17039	0	1	0.185144	11	1604	0.194915	3	0.2	80	50	13	3	201	68.7692	1	228	0.204743	3	34.4957	39.9786	3.34243	3.11221	0.297643	2.4685	1.86821	0.789929	1.05886	1.13307	1.51686	1.58879	2.73057	3.19343	2.89743	1.11479	0.7215	1.49936	1.44464	1.23536	0.770357	0.450071	1.87986
S10013-asmbl_134524_cDNA_matchF_10.206136	mRNA:Pp1s176_89V6.2,mRNA:Pp1s176_89V6.1	S10013-asmbl_134533_cDNA_matchF_24	S10013-asmbl_134524_cDNA_matchF_10	scaffold_176:631128..631209	skipped_exon:206499;206136;206505;206486;206494;206281;206306;206509;206252,alt_acceptor:206496;206507;206492;206484;206127;206303;206278;206503;206249,alt_donor:206250;206485;206129;206508;206498;206279;206304;206504;206493,retained_exon:206360;206354;206243;206358;206296;206350;206272;206345;206110	0.327796	0.490977	2.14987	0	1	0.185144	11	1604	0.194915	3	0.2	80	50	13	3	201	68.7692	1	228	0.204743	3	34.4957	39.9786	3.34243	3.11221	0.297643	2.4685	1.86821	0.789929	1.05886	1.13307	1.51686	1.58879	2.73057	3.19343	2.89743	1.11479	0.7215	1.49936	1.44464	1.23536	0.770357	0.450071	1.87986
S10013-asmbl_134524_cDNA_matchF_10.206169	mRNA:Pp1s176_89V6.2,mRNA:Pp1s176_89V6.1	S10013-asmbl_134533_cDNA_matchF_24	S10013-asmbl_134524_cDNA_matchF_10	scaffold_176:630193..630286	spliced_intron:206132;206491;206566;206255;206573;206568;206569;206565;206500;206169;206570;206483;206502;206251;206305;206567;206280;206572;206495;206487;206506;206312;206489;206284	0.413532	0.168862	2.70857	0	1	0.185144	11	1604	0.194915	3	0.2	80	50	13	3	201	68.7692	1	228	0.204743	3	34.4957	39.9786	3.34243	3.11221	0.297643	2.4685	1.86821	0.789929	1.05886	1.13307	1.51686	1.58879	2.73057	3.19343	2.89743	1.11479	0.7215	1.49936	1.44464	1.23536	0.770357	0.450071	1.87986
S10013-asmbl_134525_cDNA_matchF_12.206226	mRNA:Pp1s176_89V6.2,mRNA:Pp1s176_89V6.1	S10013-asmbl_134533_cDNA_matchF_24	S10013-asmbl_134525_cDNA_matchF_12	scaffold_176:631128..631209	skipped_exon:206233;206281;206306;206509;206252;206499;206136;206505;206486;206494,alt_acceptor:206230;206278;206503;206249;206303;206484;206127;206492;206507;206496,alt_donor:206250;206129;206508;206498;206485;206504;206231;206304;206279;206493,retained_exon:206345;206226;206350;206272;206110;206360;206358;206296;206354;206243	0.329361	0.356308	3.01908	0	1	0.184753	11	1643	0.192872	2	0.2	80	50	16	3	150	57.375	1	228	0.197454	3	33.4829	35.5688	3.87824	2.47518	0.441176	3.06806	1.98812	0.937	1.05294	0.757529	1.44524	1.13282	2.24871	2.62988	2.58218	1.95324	0.506353	1.79	1.10188	1.28871	0.724824	0.373294	1.74418
S10013-asmbl_134525_cDNA_matchF_12.206230	mRNA:Pp1s176_89V6.2,mRNA:Pp1s176_89V6.1	S10013-asmbl_134533_cDNA_matchF_24	S10013-asmbl_134525_cDNA_matchF_12	scaffold_176:631128..631209	skipped_exon:206233;206281;206306;206509;206252;206499;206136;206505;206486;206494,alt_acceptor:206230;206278;206503;206249;206303;206484;206127;206492;206507;206496,alt_donor:206250;206129;206508;206498;206485;206504;206231;206304;206279;206493,retained_exon:206345;206226;206350;206272;206110;206360;206358;206296;206354;206243	0.298735	0.560212	2.16037	0	1	0.184753	11	1643	0.192872	2	0.2	80	50	16	3	150	57.375	1	228	0.197454	3	33.4829	35.5688	3.87824	2.47518	0.441176	3.06806	1.98812	0.937	1.05294	0.757529	1.44524	1.13282	2.24871	2.62988	2.58218	1.95324	0.506353	1.79	1.10188	1.28871	0.724824	0.373294	1.74418
S10013-asmbl_134525_cDNA_matchF_12.206231	mRNA:Pp1s176_89V6.2,mRNA:Pp1s176_89V6.1	S10013-asmbl_134533_cDNA_matchF_24	S10013-asmbl_134525_cDNA_matchF_12	scaffold_176:631128..631209	skipped_exon:206233;206281;206306;206509;206252;206499;206136;206505;206486;206494,alt_acceptor:206230;206278;206503;206249;206303;206484;206127;206492;206507;206496,alt_donor:206250;206129;206508;206498;206485;206504;206231;206304;206279;206493,retained_exon:206345;206226;206350;206272;206110;206360;206358;206296;206354;206243	0.338892	0.469706	2.15784	0	1	0.184753	11	1643	0.192872	2	0.2	80	50	16	3	150	57.375	1	228	0.197454	3	33.4829	35.5688	3.87824	2.47518	0.441176	3.06806	1.98812	0.937	1.05294	0.757529	1.44524	1.13282	2.24871	2.62988	2.58218	1.95324	0.506353	1.79	1.10188	1.28871	0.724824	0.373294	1.74418
S10013-asmbl_134525_cDNA_matchF_12.206232	mRNA:Pp1s176_89V6.2,mRNA:Pp1s176_89V6.1	S10013-asmbl_134533_cDNA_matchF_24	S10013-asmbl_134525_cDNA_matchF_12	scaffold_176:629881..629947	alt_acceptor:206288,skipped_exon:206204,spliced_intron:206506;206268;206225;206103;206240;206285;206232;206495;206487;206251;206305;206500;206132;206292;206606;206290	0.326835	0.444304	2.17039	0	1	0.184753	11	1643	0.192872	2	0.2	80	50	16	3	150	57.375	1	228	0.197454	3	33.4829	35.5688	3.87824	2.47518	0.441176	3.06806	1.98812	0.937	1.05294	0.757529	1.44524	1.13282	2.24871	2.62988	2.58218	1.95324	0.506353	1.79	1.10188	1.28871	0.724824	0.373294	1.74418
S10013-asmbl_134525_cDNA_matchF_12.206233	mRNA:Pp1s176_89V6.2,mRNA:Pp1s176_89V6.1	S10013-asmbl_134533_cDNA_matchF_24	S10013-asmbl_134525_cDNA_matchF_12	scaffold_176:631128..631209	skipped_exon:206233;206281;206306;206509;206252;206499;206136;206505;206486;206494,alt_acceptor:206230;206278;206503;206249;206303;206484;206127;206492;206507;206496,alt_donor:206250;206129;206508;206498;206485;206504;206231;206304;206279;206493,retained_exon:206345;206226;206350;206272;206110;206360;206358;206296;206354;206243	0.327796	0.490977	2.14987	0	1	0.184753	11	1643	0.192872	2	0.2	80	50	16	3	150	57.375	1	228	0.197454	3	33.4829	35.5688	3.87824	2.47518	0.441176	3.06806	1.98812	0.937	1.05294	0.757529	1.44524	1.13282	2.24871	2.62988	2.58218	1.95324	0.506353	1.79	1.10188	1.28871	0.724824	0.373294	1.74418
S10013-asmbl_134525_cDNA_matchF_12.206235	mRNA:Pp1s176_89V6.2,mRNA:Pp1s176_89V6.1	S10013-asmbl_134533_cDNA_matchF_24	S10013-asmbl_134525_cDNA_matchF_12	scaffold_176:630193..630286	spliced_intron:206132;206491;206566;206565;206255;206573;206568;206569;206169;206500;206483;206235;206232;206570;206572;206495;206487;206502;206251;206305;206567;206280;206506;206284;206312;206489	0.413532	0.168855	2.70857	0	1	0.184753	11	1643	0.192872	2	0.2	80	50	16	3	150	57.375	1	228	0.197454	3	33.4829	35.5688	3.87824	2.47518	0.441176	3.06806	1.98812	0.937	1.05294	0.757529	1.44524	1.13282	2.24871	2.62988	2.58218	1.95324	0.506353	1.79	1.10188	1.28871	0.724824	0.373294	1.74418
S10013-asmbl_134526_cDNA_matchF_8.206242	mRNA:Pp1s176_89V6.2,mRNA:Pp1s176_89V6.1	S10013-asmbl_134533_cDNA_matchF_24	S10013-asmbl_134526_cDNA_matchF_8	scaffold_176:628470..629315	retained_intron:206242;206259,spliced_intron:206241	0.119921	0.775832	2.87009	0	1	0.185051	11	1601	0.194435	4	0.2	80	50	12	3	150	58	1	441	0.198789	3	34.1692	38.6954	4.15223	4.388	0.372846	1.70738	1.03331	0.258538	1.07438	1.09531	1.42438	0.36	4.06592	3.43908	3.07138	0.939077	0.613231	1.33615	1.71254	0.551231	0.819462	0.951846	1.38385
S10013-asmbl_134526_cDNA_matchF_8.206243	mRNA:Pp1s176_89V6.2,mRNA:Pp1s176_89V6.1	S10013-asmbl_134533_cDNA_matchF_24	S10013-asmbl_134526_cDNA_matchF_8	scaffold_176:631128..631209	skipped_exon:206486;206494;206252;206281;206306,alt_acceptor:206249;206278;206303;206484;206492,alt_donor:206304;206250;206279;206485;206493,retained_exon:206243;206296;206350;206272;206345	0.329361	0.356305	3.01908	0	1	0.185051	11	1601	0.194435	4	0.2	80	50	12	3	150	58	1	441	0.198789	3	34.1692	38.6954	4.15223	4.388	0.372846	1.70738	1.03331	0.258538	1.07438	1.09531	1.42438	0.36	4.06592	3.43908	3.07138	0.939077	0.613231	1.33615	1.71254	0.551231	0.819462	0.951846	1.38385
S10013-asmbl_134526_cDNA_matchF_8.206249	mRNA:Pp1s176_89V6.2,mRNA:Pp1s176_89V6.1	S10013-asmbl_134533_cDNA_matchF_24	S10013-asmbl_134526_cDNA_matchF_8	scaffold_176:631128..631209	skipped_exon:206486;206494;206252;206281;206306,alt_acceptor:206249;206278;206303;206484;206492,alt_donor:206304;206250;206279;206485;206493,retained_exon:206243;206296;206350;206272;206345	0.298735	0.560212	2.16037	0	1	0.185051	11	1601	0.194435	4	0.2	80	50	12	3	150	58	1	441	0.198789	3	34.1692	38.6954	4.15223	4.388	0.372846	1.70738	1.03331	0.258538	1.07438	1.09531	1.42438	0.36	4.06592	3.43908	3.07138	0.939077	0.613231	1.33615	1.71254	0.551231	0.819462	0.951846	1.38385
S10013-asmbl_134526_cDNA_matchF_8.206250	mRNA:Pp1s176_89V6.2,mRNA:Pp1s176_89V6.1	S10013-asmbl_134533_cDNA_matchF_24	S10013-asmbl_134526_cDNA_matchF_8	scaffold_176:631128..631209	skipped_exon:206486;206494;206252;206281;206306,alt_acceptor:206249;206278;206303;206484;206492,alt_donor:206304;206250;206279;206485;206493,retained_exon:206243;206296;206350;206272;206345	0.338887	0.469549	2.15784	0	1	0.185051	11	1601	0.194435	4	0.2	80	50	12	3	150	58	1	441	0.198789	3	34.1692	38.6954	4.15223	4.388	0.372846	1.70738	1.03331	0.258538	1.07438	1.09531	1.42438	0.36	4.06592	3.43908	3.07138	0.939077	0.613231	1.33615	1.71254	0.551231	0.819462	0.951846	1.38385
S10013-asmbl_134526_cDNA_matchF_8.206251	mRNA:Pp1s176_89V6.2,mRNA:Pp1s176_89V6.1	S10013-asmbl_134533_cDNA_matchF_24	S10013-asmbl_134526_cDNA_matchF_8	scaffold_176:629881..629947	spliced_intron:206487;206251;206305;206240;206285;206268	0.326835	0.444304	2.17039	0	1	0.185051	11	1601	0.194435	4	0.2	80	50	12	3	150	58	1	441	0.198789	3	34.1692	38.6954	4.15223	4.388	0.372846	1.70738	1.03331	0.258538	1.07438	1.09531	1.42438	0.36	4.06592	3.43908	3.07138	0.939077	0.613231	1.33615	1.71254	0.551231	0.819462	0.951846	1.38385
S10013-asmbl_134526_cDNA_matchF_8.206252	mRNA:Pp1s176_89V6.2,mRNA:Pp1s176_89V6.1	S10013-asmbl_134533_cDNA_matchF_24	S10013-asmbl_134526_cDNA_matchF_8	scaffold_176:631128..631209	skipped_exon:206486;206494;206252;206281;206306,alt_acceptor:206249;206278;206303;206484;206492,alt_donor:206304;206250;206279;206485;206493,retained_exon:206243;206296;206350;206272;206345	0.327796	0.490977	2.14987	0	1	0.185051	11	1601	0.194435	4	0.2	80	50	12	3	150	58	1	441	0.198789	3	34.1692	38.6954	4.15223	4.388	0.372846	1.70738	1.03331	0.258538	1.07438	1.09531	1.42438	0.36	4.06592	3.43908	3.07138	0.939077	0.613231	1.33615	1.71254	0.551231	0.819462	0.951846	1.38385
S10013-asmbl_134526_cDNA_matchF_8.206255	mRNA:Pp1s176_89V6.2,mRNA:Pp1s176_89V6.1	S10013-asmbl_134533_cDNA_matchF_24	S10013-asmbl_134526_cDNA_matchF_8	scaffold_176:630193..630286	spliced_intron:206568;206255;206565;206312;206489;206284;206483;206491;206251;206305;206567;206280;206566;206487	0.413533	0.168883	2.70857	0	1	0.185051	11	1601	0.194435	4	0.2	80	50	12	3	150	58	1	441	0.198789	3	34.1692	38.6954	4.15223	4.388	0.372846	1.70738	1.03331	0.258538	1.07438	1.09531	1.42438	0.36	4.06592	3.43908	3.07138	0.939077	0.613231	1.33615	1.71254	0.551231	0.819462	0.951846	1.38385
S10013-asmbl_134526_cDNA_matchF_8.206259	mRNA:Pp1s176_89V6.2,mRNA:Pp1s176_89V6.1	S10013-asmbl_134533_cDNA_matchF_24	S10013-asmbl_134526_cDNA_matchF_8	scaffold_176:628470..629315	retained_intron:206242;206259,spliced_intron:206241	0.121749	0.772355	2.89473	0	1	0.185051	11	1601	0.194435	4	0.2	80	50	12	3	150	58	1	441	0.198789	3	34.1692	38.6954	4.15223	4.388	0.372846	1.70738	1.03331	0.258538	1.07438	1.09531	1.42438	0.36	4.06592	3.43908	3.07138	0.939077	0.613231	1.33615	1.71254	0.551231	0.819462	0.951846	1.38385
S10013-asmbl_134527_cDNA_matchF_11.206102	mRNA:Pp1s176_89V6.2,mRNA:Pp1s176_89V6.1	S10013-asmbl_134533_cDNA_matchF_24	S10013-asmbl_134527_cDNA_matchF_11	scaffold_176:629628..629947	spliced_intron:206101;206280,retained_intron:206102,alt_acceptor:206287	0.141237	0.680011	3.06389	0	1	0.184753	11	1643	0.191604	3	0.2	80	50	17	3	321	73.0588	1	117	0.193585	3	38.0233	35.0144	4.79506	4.495	0.561222	1.88817	1.26161	0.496278	0.804167	0.819278	1.55006	0.364667	3.60117	2.62267	2.75278	1.00194	1.21322	0.979167	1.14944	0.969611	0.672	0.872278	0.971833
S10013-asmbl_134527_cDNA_matchF_11.206270	mRNA:Pp1s176_89V6.2,mRNA:Pp1s176_89V6.1	S10013-asmbl_134533_cDNA_matchF_24	S10013-asmbl_134527_cDNA_matchF_11	scaffold_176:628337..629315	spliced_intron:206269,retained_intron:206286;206270	0.119921	0.775832	2.87009	0	1	0.184753	11	1643	0.191604	3	0.2	80	50	17	3	321	73.0588	1	117	0.193585	3	38.0233	35.0144	4.79506	4.495	0.561222	1.88817	1.26161	0.496278	0.804167	0.819278	1.55006	0.364667	3.60117	2.62267	2.75278	1.00194	1.21322	0.979167	1.14944	0.969611	0.672	0.872278	0.971833
S10013-asmbl_134527_cDNA_matchF_11.206272	mRNA:Pp1s176_89V6.2,mRNA:Pp1s176_89V6.1	S10013-asmbl_134533_cDNA_matchF_24	S10013-asmbl_134527_cDNA_matchF_11	scaffold_176:631128..631209	skipped_exon:206281,alt_acceptor:206278,alt_donor:206279,retained_exon:206272	0.32936	0.356279	3.01908	0	1	0.184753	11	1643	0.191604	3	0.2	80	50	17	3	321	73.0588	1	117	0.193585	3	38.0233	35.0144	4.79506	4.495	0.561222	1.88817	1.26161	0.496278	0.804167	0.819278	1.55006	0.364667	3.60117	2.62267	2.75278	1.00194	1.21322	0.979167	1.14944	0.969611	0.672	0.872278	0.971833
S10013-asmbl_134527_cDNA_matchF_11.206278	mRNA:Pp1s176_89V6.2,mRNA:Pp1s176_89V6.1	S10013-asmbl_134533_cDNA_matchF_24	S10013-asmbl_134527_cDNA_matchF_11	scaffold_176:631128..631209	skipped_exon:206281,alt_acceptor:206278,alt_donor:206279,retained_exon:206272	0.298735	0.560212	2.16037	0	1	0.184753	11	1643	0.191604	3	0.2	80	50	17	3	321	73.0588	1	117	0.193585	3	38.0233	35.0144	4.79506	4.495	0.561222	1.88817	1.26161	0.496278	0.804167	0.819278	1.55006	0.364667	3.60117	2.62267	2.75278	1.00194	1.21322	0.979167	1.14944	0.969611	0.672	0.872278	0.971833
S10013-asmbl_134527_cDNA_matchF_11.206279	mRNA:Pp1s176_89V6.2,mRNA:Pp1s176_89V6.1	S10013-asmbl_134533_cDNA_matchF_24	S10013-asmbl_134527_cDNA_matchF_11	scaffold_176:631128..631209	skipped_exon:206281,alt_acceptor:206278,alt_donor:206279,retained_exon:206272	0.338887	0.469544	2.15784	0	1	0.184753	11	1643	0.191604	3	0.2	80	50	17	3	321	73.0588	1	117	0.193585	3	38.0233	35.0144	4.79506	4.495	0.561222	1.88817	1.26161	0.496278	0.804167	0.819278	1.55006	0.364667	3.60117	2.62267	2.75278	1.00194	1.21322	0.979167	1.14944	0.969611	0.672	0.872278	0.971833
S10013-asmbl_134527_cDNA_matchF_11.206280	mRNA:Pp1s176_89V6.2,mRNA:Pp1s176_89V6.1	S10013-asmbl_134533_cDNA_matchF_24	S10013-asmbl_134527_cDNA_matchF_11	scaffold_176:629628..629947	spliced_intron:206101;206280,retained_intron:206102,alt_acceptor:206287	0.326835	0.444304	2.17039	0	1	0.184753	11	1643	0.191604	3	0.2	80	50	17	3	321	73.0588	1	117	0.193585	3	38.0233	35.0144	4.79506	4.495	0.561222	1.88817	1.26161	0.496278	0.804167	0.819278	1.55006	0.364667	3.60117	2.62267	2.75278	1.00194	1.21322	0.979167	1.14944	0.969611	0.672	0.872278	0.971833
S10013-asmbl_134527_cDNA_matchF_11.206281	mRNA:Pp1s176_89V6.2,mRNA:Pp1s176_89V6.1	S10013-asmbl_134533_cDNA_matchF_24	S10013-asmbl_134527_cDNA_matchF_11	scaffold_176:631128..631209	skipped_exon:206281,alt_acceptor:206278,alt_donor:206279,retained_exon:206272	0.327795	0.490977	2.14987	0	1	0.184753	11	1643	0.191604	3	0.2	80	50	17	3	321	73.0588	1	117	0.193585	3	38.0233	35.0144	4.79506	4.495	0.561222	1.88817	1.26161	0.496278	0.804167	0.819278	1.55006	0.364667	3.60117	2.62267	2.75278	1.00194	1.21322	0.979167	1.14944	0.969611	0.672	0.872278	0.971833
S10013-asmbl_134527_cDNA_matchF_11.206284	mRNA:Pp1s176_89V6.2,mRNA:Pp1s176_89V6.1	S10013-asmbl_134533_cDNA_matchF_24	S10013-asmbl_134527_cDNA_matchF_11	scaffold_176:630193..630286	spliced_intron:206284;206280	0.413534	0.168921	2.70857	0	1	0.184753	11	1643	0.191604	3	0.2	80	50	17	3	321	73.0588	1	117	0.193585	3	38.0233	35.0144	4.79506	4.495	0.561222	1.88817	1.26161	0.496278	0.804167	0.819278	1.55006	0.364667	3.60117	2.62267	2.75278	1.00194	1.21322	0.979167	1.14944	0.969611	0.672	0.872278	0.971833
S10013-asmbl_134527_cDNA_matchF_11.206286	mRNA:Pp1s176_89V6.2,mRNA:Pp1s176_89V6.1	S10013-asmbl_134533_cDNA_matchF_24	S10013-asmbl_134527_cDNA_matchF_11	scaffold_176:628337..629315	spliced_intron:206269,retained_intron:206286;206270	0.121749	0.772355	2.89473	0	1	0.184753	11	1643	0.191604	3	0.2	80	50	17	3	321	73.0588	1	117	0.193585	3	38.0233	35.0144	4.79506	4.495	0.561222	1.88817	1.26161	0.496278	0.804167	0.819278	1.55006	0.364667	3.60117	2.62267	2.75278	1.00194	1.21322	0.979167	1.14944	0.969611	0.672	0.872278	0.971833
S10013-asmbl_134527_cDNA_matchF_11.206289	mRNA:Pp1s176_89V6.2,mRNA:Pp1s176_89V6.1	S10013-asmbl_134533_cDNA_matchF_24	S10013-asmbl_134527_cDNA_matchF_11	scaffold_176:629449..629487	alt_acceptor:206276,retained_exon:206289,spliced_intron:206269;206101	0.375642	0.305686	2.25926	0	1	0.184753	11	1643	0.191604	3	0.2	80	50	17	3	321	73.0588	1	117	0.193585	3	38.0233	35.0144	4.79506	4.495	0.561222	1.88817	1.26161	0.496278	0.804167	0.819278	1.55006	0.364667	3.60117	2.62267	2.75278	1.00194	1.21322	0.979167	1.14944	0.969611	0.672	0.872278	0.971833
S10013-asmbl_134528_cDNA_matchF_11.206294	mRNA:Pp1s176_89V6.2,mRNA:Pp1s176_89V6.1	S10013-asmbl_134533_cDNA_matchF_24	S10013-asmbl_134528_cDNA_matchF_11	scaffold_176:628337..629487	retained_intron:206294;206314;206316;206105;206301,alt_donor:206318,spliced_intron:206104	0.119921	0.775832	2.87009	0	1	0.185051	11	1601	0.190518	3	0.2	80	50	17	3	150	60.8824	1	228	0.191247	3	34.7167	34.5211	4.92839	3.74861	0.694444	2.38189	1.18744	0.676611	1.11017	0.715444	1.66589	0.295333	3.35317	2.62267	2.43872	1.47856	1.23439	1.1855	1.27217	0.789778	0.684556	0.8155	1.21994
S10013-asmbl_134528_cDNA_matchF_11.206296	mRNA:Pp1s176_89V6.2,mRNA:Pp1s176_89V6.1	S10013-asmbl_134533_cDNA_matchF_24	S10013-asmbl_134528_cDNA_matchF_11	scaffold_176:631128..631209	skipped_exon:206281;206306,alt_acceptor:206278;206303,alt_donor:206304;206279,retained_exon:206296;206272	0.329359	0.356271	3.01908	0	1	0.185051	11	1601	0.190518	3	0.2	80	50	17	3	150	60.8824	1	228	0.191247	3	34.7167	34.5211	4.92839	3.74861	0.694444	2.38189	1.18744	0.676611	1.11017	0.715444	1.66589	0.295333	3.35317	2.62267	2.43872	1.47856	1.23439	1.1855	1.27217	0.789778	0.684556	0.8155	1.21994
S10013-asmbl_134528_cDNA_matchF_11.206301	mRNA:Pp1s176_89V6.2,mRNA:Pp1s176_89V6.1	S10013-asmbl_134533_cDNA_matchF_24	S10013-asmbl_134528_cDNA_matchF_11	scaffold_176:628337..629487	retained_intron:206294;206314;206316;206105;206301,alt_donor:206318,spliced_intron:206104	0.217671	0.484875	3.02062	0	1	0.185051	11	1601	0.190518	3	0.2	80	50	17	3	150	60.8824	1	228	0.191247	3	34.7167	34.5211	4.92839	3.74861	0.694444	2.38189	1.18744	0.676611	1.11017	0.715444	1.66589	0.295333	3.35317	2.62267	2.43872	1.47856	1.23439	1.1855	1.27217	0.789778	0.684556	0.8155	1.21994
S10013-asmbl_134528_cDNA_matchF_11.206303	mRNA:Pp1s176_89V6.2,mRNA:Pp1s176_89V6.1	S10013-asmbl_134533_cDNA_matchF_24	S10013-asmbl_134528_cDNA_matchF_11	scaffold_176:631128..631209	skipped_exon:206281;206306,alt_acceptor:206278;206303,alt_donor:206304;206279,retained_exon:206296;206272	0.298735	0.560212	2.16037	0	1	0.185051	11	1601	0.190518	3	0.2	80	50	17	3	150	60.8824	1	228	0.191247	3	34.7167	34.5211	4.92839	3.74861	0.694444	2.38189	1.18744	0.676611	1.11017	0.715444	1.66589	0.295333	3.35317	2.62267	2.43872	1.47856	1.23439	1.1855	1.27217	0.789778	0.684556	0.8155	1.21994
S10013-asmbl_134528_cDNA_matchF_11.206304	mRNA:Pp1s176_89V6.2,mRNA:Pp1s176_89V6.1	S10013-asmbl_134533_cDNA_matchF_24	S10013-asmbl_134528_cDNA_matchF_11	scaffold_176:631128..631209	skipped_exon:206281;206306,alt_acceptor:206278;206303,alt_donor:206304;206279,retained_exon:206296;206272	0.338886	0.469506	2.15784	0	1	0.185051	11	1601	0.190518	3	0.2	80	50	17	3	150	60.8824	1	228	0.191247	3	34.7167	34.5211	4.92839	3.74861	0.694444	2.38189	1.18744	0.676611	1.11017	0.715444	1.66589	0.295333	3.35317	2.62267	2.43872	1.47856	1.23439	1.1855	1.27217	0.789778	0.684556	0.8155	1.21994
S10013-asmbl_134528_cDNA_matchF_11.206305	mRNA:Pp1s176_89V6.2,mRNA:Pp1s176_89V6.1	S10013-asmbl_134533_cDNA_matchF_24	S10013-asmbl_134528_cDNA_matchF_11	scaffold_176:629881..629947	spliced_intron:206305;206268	0.326835	0.444304	2.17039	0	1	0.185051	11	1601	0.190518	3	0.2	80	50	17	3	150	60.8824	1	228	0.191247	3	34.7167	34.5211	4.92839	3.74861	0.694444	2.38189	1.18744	0.676611	1.11017	0.715444	1.66589	0.295333	3.35317	2.62267	2.43872	1.47856	1.23439	1.1855	1.27217	0.789778	0.684556	0.8155	1.21994
S10013-asmbl_134528_cDNA_matchF_11.206306	mRNA:Pp1s176_89V6.2,mRNA:Pp1s176_89V6.1	S10013-asmbl_134533_cDNA_matchF_24	S10013-asmbl_134528_cDNA_matchF_11	scaffold_176:631128..631209	skipped_exon:206281;206306,alt_acceptor:206278;206303,alt_donor:206304;206279,retained_exon:206296;206272	0.327795	0.490977	2.14987	0	1	0.185051	11	1601	0.190518	3	0.2	80	50	17	3	150	60.8824	1	228	0.191247	3	34.7167	34.5211	4.92839	3.74861	0.694444	2.38189	1.18744	0.676611	1.11017	0.715444	1.66589	0.295333	3.35317	2.62267	2.43872	1.47856	1.23439	1.1855	1.27217	0.789778	0.684556	0.8155	1.21994
S10013-asmbl_134528_cDNA_matchF_11.206312	mRNA:Pp1s176_89V6.2,mRNA:Pp1s176_89V6.1	S10013-asmbl_134533_cDNA_matchF_24	S10013-asmbl_134528_cDNA_matchF_11	scaffold_176:630193..630286	spliced_intron:206280;206305;206312;206284	0.413535	0.168952	2.70857	0	1	0.185051	11	1601	0.190518	3	0.2	80	50	17	3	150	60.8824	1	228	0.191247	3	34.7167	34.5211	4.92839	3.74861	0.694444	2.38189	1.18744	0.676611	1.11017	0.715444	1.66589	0.295333	3.35317	2.62267	2.43872	1.47856	1.23439	1.1855	1.27217	0.789778	0.684556	0.8155	1.21994
S10013-asmbl_134528_cDNA_matchF_11.206316	mRNA:Pp1s176_89V6.2,mRNA:Pp1s176_89V6.1	S10013-asmbl_134533_cDNA_matchF_24	S10013-asmbl_134528_cDNA_matchF_11	scaffold_176:628337..629487	retained_intron:206294;206314;206316;206105;206301,alt_donor:206318,spliced_intron:206104	0.121749	0.772355	2.89473	0	1	0.185051	11	1601	0.190518	3	0.2	80	50	17	3	150	60.8824	1	228	0.191247	3	34.7167	34.5211	4.92839	3.74861	0.694444	2.38189	1.18744	0.676611	1.11017	0.715444	1.66589	0.295333	3.35317	2.62267	2.43872	1.47856	1.23439	1.1855	1.27217	0.789778	0.684556	0.8155	1.21994
S10013-asmbl_134528_cDNA_matchF_11.206320	mRNA:Pp1s176_89V6.2,mRNA:Pp1s176_89V6.1	S10013-asmbl_134533_cDNA_matchF_24	S10013-asmbl_134528_cDNA_matchF_11	scaffold_176:629628..629793	spliced_intron:206104;206268,retained_exon:206320	0.309607	0.31823	2.62076	0	1	0.185051	11	1601	0.190518	3	0.2	80	50	17	3	150	60.8824	1	228	0.191247	3	34.7167	34.5211	4.92839	3.74861	0.694444	2.38189	1.18744	0.676611	1.11017	0.715444	1.66589	0.295333	3.35317	2.62267	2.43872	1.47856	1.23439	1.1855	1.27217	0.789778	0.684556	0.8155	1.21994
S10013-asmbl_134529_cDNA_matchF_8.206332	mRNA:Pp1s176_89V6.2,mRNA:Pp1s176_89V6.1	S10013-asmbl_134533_cDNA_matchF_24	S10013-asmbl_134529_cDNA_matchF_8	scaffold_176:629881..629947	alt_acceptor:206288,skipped_exon:206204,spliced_intron:206271;206290;206292;206606;206132;206500;206487;206495;206251;206305;206232;206240;206285;206332;206225;206103;206506;206268	0.326835	0.444267	2.17039	0	1	0.184412	10	1519	0.199214	5	0.2	80	50	9	9	150	71.3333	1	441	0.219909	9	43.405	48.264	3.9693	4.6758	0.068	2.2196	1.3433	0.3361	1.3967	1.2156	1.2517	0.468	2.2286	4.6708	4.0011	1.4291	1.2055	1.3203	2.2263	0.9166	1.2736	1.8374	2.0073
S10013-asmbl_134529_cDNA_matchF_8.206341	mRNA:Pp1s176_89V6.2,mRNA:Pp1s176_89V6.1	S10013-asmbl_134533_cDNA_matchF_24	S10013-asmbl_134529_cDNA_matchF_8	scaffold_176:630193..630286	spliced_intron:206566;206132;206491;206169;206500;206565;206255;206573;206568;206569;206572;206495;206487;206502;206251;206305;206567;206280;206483;206235;206232;206332;206570;206284;206312;206489;206506;206341	0.413535	0.168952	2.70857	0	1	0.184412	10	1519	0.199214	5	0.2	80	50	9	9	150	71.3333	1	441	0.219909	9	43.405	48.264	3.9693	4.6758	0.068	2.2196	1.3433	0.3361	1.3967	1.2156	1.2517	0.468	2.2286	4.6708	4.0011	1.4291	1.2055	1.3203	2.2263	0.9166	1.2736	1.8374	2.0073
S10013-asmbl_134530_cDNA_matchF_10.206120	mRNA:Pp1s176_89V6.2,mRNA:Pp1s176_89V6.1	S10013-asmbl_134533_cDNA_matchF_24	S10013-asmbl_134530_cDNA_matchF_10	scaffold_176:629628..629947	spliced_intron:206210;206502;206280;206195;206188;206483;206491;206375;206489;206101;206182;206112,retained_intron:206196;206120;206212;206102;206185;206193,alt_acceptor:206287;206594;206582;206611;206602;206411	0.141237	0.680011	3.06389	0	1	0.182334	9	1277	0.19532	3	0.19697	80	8	13	3	321	82.1538	1	117	0.206615	3	41.3507	39.6843	3.63671	3.96521	0.364429	1.89193	1.26493	0.4595	1.03393	1.05336	1.45721	0.468857	2.05357	3.19343	3.53929	1.10964	0.587643	1.25893	1.47786	1.24664	0.864	1.1215	1.2495
S10013-asmbl_134530_cDNA_matchF_10.206327	mRNA:Pp1s176_89V6.2,mRNA:Pp1s176_89V6.1	S10013-asmbl_134533_cDNA_matchF_24	S10013-asmbl_134530_cDNA_matchF_10	scaffold_176:628534..629315	spliced_intron:206297;206106,retained_intron:206107;206327	0.119921	0.775832	2.87009	0	1	0.182334	9	1277	0.19532	3	0.19697	80	8	13	3	321	82.1538	1	117	0.206615	3	41.3507	39.6843	3.63671	3.96521	0.364429	1.89193	1.26493	0.4595	1.03393	1.05336	1.45721	0.468857	2.05357	3.19343	3.53929	1.10964	0.587643	1.25893	1.47786	1.24664	0.864	1.1215	1.2495
S10013-asmbl_134530_cDNA_matchF_10.206375	mRNA:Pp1s176_89V6.2,mRNA:Pp1s176_89V6.1	S10013-asmbl_134533_cDNA_matchF_24	S10013-asmbl_134530_cDNA_matchF_10	scaffold_176:629628..629947	spliced_intron:206210;206502;206280;206195;206188;206483;206491;206375;206489;206101;206182;206112,retained_intron:206196;206120;206212;206102;206185;206193,alt_acceptor:206287;206594;206582;206611;206602;206411	0.326834	0.4442	2.17039	0	1	0.182334	9	1277	0.19532	3	0.19697	80	8	13	3	321	82.1538	1	117	0.206615	3	41.3507	39.6843	3.63671	3.96521	0.364429	1.89193	1.26493	0.4595	1.03393	1.05336	1.45721	0.468857	2.05357	3.19343	3.53929	1.10964	0.587643	1.25893	1.47786	1.24664	0.864	1.1215	1.2495
S10013-asmbl_134530_cDNA_matchF_10.206414	mRNA:Pp1s176_89V6.2,mRNA:Pp1s176_89V6.1	S10013-asmbl_134533_cDNA_matchF_24	S10013-asmbl_134530_cDNA_matchF_10	scaffold_176:629449..629487	alt_acceptor:206247;206449;206366;206276;206446;206328;206455,retained_exon:206603;206414;206289;206612;206583,spliced_intron:206297;206100;206317;206210;206313;206195;206112;206182;206241;206322;206109;206101;206295;206269	0.375641	0.305686	2.25926	0	1	0.182334	9	1277	0.19532	3	0.19697	80	8	13	3	321	82.1538	1	117	0.206615	3	41.3507	39.6843	3.63671	3.96521	0.364429	1.89193	1.26493	0.4595	1.03393	1.05336	1.45721	0.468857	2.05357	3.19343	3.53929	1.10964	0.587643	1.25893	1.47786	1.24664	0.864	1.1215	1.2495
S10013-asmbl_134531_cDNA_matchF_11.206122	mRNA:Pp1s176_89V6.2,mRNA:Pp1s176_89V6.1	S10013-asmbl_134533_cDNA_matchF_24	S10013-asmbl_134531_cDNA_matchF_11	scaffold_176:629628..629947	spliced_intron:206188;206437;206210;206502;206121;206280;206195;206483;206491;206101;206375;206489;206182;206112,retained_intron:206185;206193;206102;206122;206212;206196;206120,alt_acceptor:206451;206287;206582;206611;206594;206411;206602	0.141237	0.680011	3.06389	0	1	0.185051	11	1601	0.195205	3	0.2	80	50	14	3	174	73.5	1	117	0.206454	3	42.5827	40.1887	3.93047	3.63853	0.2778	1.7658	1.17093	0.6044	1.14053	0.858533	1.36007	0.4376	2.0316	3.32533	3.30333	1.40427	0.9012	1.29787	1.37933	1.3214	0.9196	1.045	1.1662
S10013-asmbl_134531_cDNA_matchF_11.206329	mRNA:Pp1s176_89V6.2,mRNA:Pp1s176_89V6.1	S10013-asmbl_134533_cDNA_matchF_24	S10013-asmbl_134531_cDNA_matchF_11	scaffold_176:628534..629315	spliced_intron:206297;206302;206106,retained_intron:206329;206327;206107	0.11992	0.775832	2.87009	0	1	0.185051	11	1601	0.195205	3	0.2	80	50	14	3	174	73.5	1	117	0.206454	3	42.5827	40.1887	3.93047	3.63853	0.2778	1.7658	1.17093	0.6044	1.14053	0.858533	1.36007	0.4376	2.0316	3.32533	3.30333	1.40427	0.9012	1.29787	1.37933	1.3214	0.9196	1.045	1.1662
S10013-asmbl_134531_cDNA_matchF_11.206330	mRNA:Pp1s176_89V6.2,mRNA:Pp1s176_89V6.1	S10013-asmbl_134533_cDNA_matchF_24	S10013-asmbl_134531_cDNA_matchF_11	scaffold_176:631128..631209	skipped_exon:206136;206499;206486;206494;206505;206439;206509;206306;206233;206281;206252,alt_acceptor:206303;206484;206127;206230;206278;206503;206249;206492;206435;206507;206496,alt_donor:206504;206231;206304;206279;206493;206436;206250;206129;206508;206498;206485,retained_exon:206345;206350;206272;206226;206110;206360;206330;206358;206296;206354;206243	0.329358	0.356257	3.01908	0	1	0.185051	11	1601	0.195205	3	0.2	80	50	14	3	174	73.5	1	117	0.206454	3	42.5827	40.1887	3.93047	3.63853	0.2778	1.7658	1.17093	0.6044	1.14053	0.858533	1.36007	0.4376	2.0316	3.32533	3.30333	1.40427	0.9012	1.29787	1.37933	1.3214	0.9196	1.045	1.1662
S10013-asmbl_134531_cDNA_matchF_11.206435	mRNA:Pp1s176_89V6.2,mRNA:Pp1s176_89V6.1	S10013-asmbl_134533_cDNA_matchF_24	S10013-asmbl_134531_cDNA_matchF_11	scaffold_176:631128..631209	skipped_exon:206136;206499;206486;206494;206505;206439;206509;206306;206233;206281;206252,alt_acceptor:206303;206484;206127;206230;206278;206503;206249;206492;206435;206507;206496,alt_donor:206504;206231;206304;206279;206493;206436;206250;206129;206508;206498;206485,retained_exon:206345;206350;206272;206226;206110;206360;206330;206358;206296;206354;206243	0.298735	0.560212	2.16037	0	1	0.185051	11	1601	0.195205	3	0.2	80	50	14	3	174	73.5	1	117	0.206454	3	42.5827	40.1887	3.93047	3.63853	0.2778	1.7658	1.17093	0.6044	1.14053	0.858533	1.36007	0.4376	2.0316	3.32533	3.30333	1.40427	0.9012	1.29787	1.37933	1.3214	0.9196	1.045	1.1662
S10013-asmbl_134531_cDNA_matchF_11.206436	mRNA:Pp1s176_89V6.2,mRNA:Pp1s176_89V6.1	S10013-asmbl_134533_cDNA_matchF_24	S10013-asmbl_134531_cDNA_matchF_11	scaffold_176:631128..631209	skipped_exon:206136;206499;206486;206494;206505;206439;206509;206306;206233;206281;206252,alt_acceptor:206303;206484;206127;206230;206278;206503;206249;206492;206435;206507;206496,alt_donor:206504;206231;206304;206279;206493;206436;206250;206129;206508;206498;206485,retained_exon:206345;206350;206272;206226;206110;206360;206330;206358;206296;206354;206243	0.338885	0.469467	2.15784	0	1	0.185051	11	1601	0.195205	3	0.2	80	50	14	3	174	73.5	1	117	0.206454	3	42.5827	40.1887	3.93047	3.63853	0.2778	1.7658	1.17093	0.6044	1.14053	0.858533	1.36007	0.4376	2.0316	3.32533	3.30333	1.40427	0.9012	1.29787	1.37933	1.3214	0.9196	1.045	1.1662
S10013-asmbl_134531_cDNA_matchF_11.206437	mRNA:Pp1s176_89V6.2,mRNA:Pp1s176_89V6.1	S10013-asmbl_134533_cDNA_matchF_24	S10013-asmbl_134531_cDNA_matchF_11	scaffold_176:629628..629947	spliced_intron:206188;206437;206210;206502;206121;206280;206195;206483;206491;206101;206375;206489;206182;206112,retained_intron:206185;206193;206102;206122;206212;206196;206120,alt_acceptor:206451;206287;206582;206611;206594;206411;206602	0.326834	0.4442	2.17039	0	1	0.185051	11	1601	0.195205	3	0.2	80	50	14	3	174	73.5	1	117	0.206454	3	42.5827	40.1887	3.93047	3.63853	0.2778	1.7658	1.17093	0.6044	1.14053	0.858533	1.36007	0.4376	2.0316	3.32533	3.30333	1.40427	0.9012	1.29787	1.37933	1.3214	0.9196	1.045	1.1662
S10013-asmbl_134531_cDNA_matchF_11.206439	mRNA:Pp1s176_89V6.2,mRNA:Pp1s176_89V6.1	S10013-asmbl_134533_cDNA_matchF_24	S10013-asmbl_134531_cDNA_matchF_11	scaffold_176:631128..631209	skipped_exon:206136;206499;206486;206494;206505;206439;206509;206306;206233;206281;206252,alt_acceptor:206303;206484;206127;206230;206278;206503;206249;206492;206435;206507;206496,alt_donor:206504;206231;206304;206279;206493;206436;206250;206129;206508;206498;206485,retained_exon:206345;206350;206272;206226;206110;206360;206330;206358;206296;206354;206243	0.327795	0.490977	2.14987	0	1	0.185051	11	1601	0.195205	3	0.2	80	50	14	3	174	73.5	1	117	0.206454	3	42.5827	40.1887	3.93047	3.63853	0.2778	1.7658	1.17093	0.6044	1.14053	0.858533	1.36007	0.4376	2.0316	3.32533	3.30333	1.40427	0.9012	1.29787	1.37933	1.3214	0.9196	1.045	1.1662
S10013-asmbl_134531_cDNA_matchF_11.206445	mRNA:Pp1s176_89V6.2,mRNA:Pp1s176_89V6.1	S10013-asmbl_134533_cDNA_matchF_24	S10013-asmbl_134531_cDNA_matchF_11	scaffold_176:630193..630286	spliced_intron:206568;206573;206565;206566;206445;206489;206312;206284;206389;206341;206506;206305;206437;206502;206572;206332;206235;206232;206375;206500;206169;206569;206255;206491;206132;206280;206251;206567;206487;206495;206570;206483	0.413539	0.169089	2.70857	0	1	0.185051	11	1601	0.195205	3	0.2	80	50	14	3	174	73.5	1	117	0.206454	3	42.5827	40.1887	3.93047	3.63853	0.2778	1.7658	1.17093	0.6044	1.14053	0.858533	1.36007	0.4376	2.0316	3.32533	3.30333	1.40427	0.9012	1.29787	1.37933	1.3214	0.9196	1.045	1.1662
S10013-asmbl_134532_cDNA_matchF_10.206459	mRNA:Pp1s176_89V6.2,mRNA:Pp1s176_89V6.1	S10013-asmbl_134533_cDNA_matchF_24	S10013-asmbl_134532_cDNA_matchF_10	scaffold_176:629881..629947	alt_acceptor:206288,skipped_exon:206204,spliced_intron:206500;206459;206132;206292;206606;206271;206290;206268;206506;206103;206225;206332;206240;206285;206232;206277;206251;206305;206495;206487	0.326833	0.44418	2.17039	0	1	0.184412	10	1519	0.193995	3	0.2	80	50	13	3	150	66.2308	1	228	0.203557	3	37.0993	39.05	3.80814	3.00557	0.535714	2.52671	1.16957	0.691357	1.42736	0.919857	1.60614	0.379714	1.73471	3.19343	3.1355	1.72243	0.614857	1.52421	1.63564	1.01543	0.880143	1.0485	1.5685
S10013-asmbl_134532_cDNA_matchF_10.206461	mRNA:Pp1s176_89V6.2,mRNA:Pp1s176_89V6.1	S10013-asmbl_134533_cDNA_matchF_24	S10013-asmbl_134532_cDNA_matchF_10	scaffold_176:630193..630286	spliced_intron:206491;206132;206569;206255;206169;206375;206500;206483;206570;206487;206495;206280;206251;206567;206445;206459;206566;206565;206568;206573;206235;206232;206332;206461;206572;206305;206437;206502;206506;206341;206284;206389;206489;206312	0.413542	0.169226	2.70857	0	1	0.184412	10	1519	0.193995	3	0.2	80	50	13	3	150	66.2308	1	228	0.203557	3	37.0993	39.05	3.80814	3.00557	0.535714	2.52671	1.16957	0.691357	1.42736	0.919857	1.60614	0.379714	1.73471	3.19343	3.1355	1.72243	0.614857	1.52421	1.63564	1.01543	0.880143	1.0485	1.5685
S10013-asmbl_134532_cDNA_matchF_10.206465	mRNA:Pp1s176_89V6.2,mRNA:Pp1s176_89V6.1	S10013-asmbl_134533_cDNA_matchF_24	S10013-asmbl_134532_cDNA_matchF_10	scaffold_176:629628..629793	spliced_intron:206109;206186;206268;206123;206205;206271;206290;206277;206292;206104;206213;206100;206285;206240,retained_exon:206465;206610;206320;206613	0.309607	0.31823	2.62076	0	1	0.184412	10	1519	0.193995	3	0.2	80	50	13	3	150	66.2308	1	228	0.203557	3	37.0993	39.05	3.80814	3.00557	0.535714	2.52671	1.16957	0.691357	1.42736	0.919857	1.60614	0.379714	1.73471	3.19343	3.1355	1.72243	0.614857	1.52421	1.63564	1.01543	0.880143	1.0485	1.5685
S10013-asmbl_134534_cDNA_matchF_22.206335	mRNA:Pp1s176_89V6.2,mRNA:Pp1s176_89V6.1	S10013-asmbl_134533_cDNA_matchF_24	S10013-asmbl_134534_cDNA_matchF_22	scaffold_176:628534..629315	spliced_intron:206307;206297;206302;206106,retained_intron:206329;206327;206335;206107	0.11992	0.775832	2.87009	0	1	0.179201	0	498	0.194897	2	0.186436	530	1000000001	16	3	321	76.125	2	33	0.211558	3	40.8578	36.575	5.93122	3.25767	0.987944	2.73672	2.76428	0.610778	1.2	0.819278	1.16456	0.154333	1.48072	2.86033	3.11539	2.51511	0.765722	1.48422	1.32306	0.969611	1.01922	1.38922	0.7615
S10013-asmbl_134534_cDNA_matchF_22.206522	mRNA:Pp1s176_89V6.2,mRNA:Pp1s176_89V6.1	S10013-asmbl_134533_cDNA_matchF_24	S10013-asmbl_134534_cDNA_matchF_22	scaffold_176:629449..629487	alt_acceptor:206247;206328;206276;206446;206366;206449;206440;206455,retained_exon:206612;206522;206289;206583;206603;206414,spliced_intron:206322;206112;206109;206137;206297;206100;206313;206241;206182;206269;206295;206101;206317;206210;206307;206195	0.375642	0.305686	2.25926	0	1	0.179201	0	498	0.194897	2	0.186436	530	1000000001	16	3	321	76.125	2	33	0.211558	3	40.8578	36.575	5.93122	3.25767	0.987944	2.73672	2.76428	0.610778	1.2	0.819278	1.16456	0.154333	1.48072	2.86033	3.11539	2.51511	0.765722	1.48422	1.32306	0.969611	1.01922	1.38922	0.7615
S10013-asmbl_134535_cDNA_matchF_10.206147	mRNA:Pp1s176_89V6.2,mRNA:Pp1s176_89V6.1	S10013-asmbl_134533_cDNA_matchF_24	S10013-asmbl_134535_cDNA_matchF_10	scaffold_176:629628..629947	spliced_intron:206182;206375;206101;206143;206491;206210;206195;206121;206112;206489;206468;206483;206437;206502;206280;206188,retained_intron:206122;206212;206196;206185;206193;206147;206120;206102,alt_acceptor:206611;206602;206582;206527;206594;206411;206451;206287	0.141237	0.680011	3.06389	0	1	0.182911	10	1352	0.19532	3	0.19697	80	8	13	3	321	82.1538	1	117	0.206615	3	41.3507	39.6843	3.63671	3.96521	0.364429	1.89193	1.26493	0.4595	1.03393	1.05336	1.45721	0.468857	2.05357	3.19343	3.53929	1.10964	0.587643	1.25893	1.47786	1.24664	0.864	1.1215	1.2495
S10013-asmbl_134535_cDNA_matchF_10.206337	mRNA:Pp1s176_89V6.2,mRNA:Pp1s176_89V6.1	S10013-asmbl_134533_cDNA_matchF_24	S10013-asmbl_134535_cDNA_matchF_10	scaffold_176:628534..629315	spliced_intron:206297;206302;206106;206308;206307,retained_intron:206329;206327;206337;206107;206335	0.11992	0.775832	2.87009	0	1	0.182911	10	1352	0.19532	3	0.19697	80	8	13	3	321	82.1538	1	117	0.206615	3	41.3507	39.6843	3.63671	3.96521	0.364429	1.89193	1.26493	0.4595	1.03393	1.05336	1.45721	0.468857	2.05357	3.19343	3.53929	1.10964	0.587643	1.25893	1.47786	1.24664	0.864	1.1215	1.2495
S10013-asmbl_134535_cDNA_matchF_10.206468	mRNA:Pp1s176_89V6.2,mRNA:Pp1s176_89V6.1	S10013-asmbl_134533_cDNA_matchF_24	S10013-asmbl_134535_cDNA_matchF_10	scaffold_176:629628..629947	spliced_intron:206182;206375;206101;206143;206491;206210;206195;206121;206112;206489;206468;206483;206437;206502;206280;206188,retained_intron:206122;206212;206196;206185;206193;206147;206120;206102,alt_acceptor:206611;206602;206582;206527;206594;206411;206451;206287	0.326833	0.444129	2.17039	0	1	0.182911	10	1352	0.19532	3	0.19697	80	8	13	3	321	82.1538	1	117	0.206615	3	41.3507	39.6843	3.63671	3.96521	0.364429	1.89193	1.26493	0.4595	1.03393	1.05336	1.45721	0.468857	2.05357	3.19343	3.53929	1.10964	0.587643	1.25893	1.47786	1.24664	0.864	1.1215	1.2495
S10013-asmbl_134535_cDNA_matchF_10.206528	mRNA:Pp1s176_89V6.2,mRNA:Pp1s176_89V6.1	S10013-asmbl_134533_cDNA_matchF_24	S10013-asmbl_134535_cDNA_matchF_10	scaffold_176:629449..629487	alt_acceptor:206247;206328;206276;206446;206441;206366;206449;206440;206455,retained_exon:206289;206612;206522;206583;206603;206528;206414,spliced_intron:206269;206295;206101;206241;206182;206210;206307;206195;206317;206143;206109;206322;206112;206313;206308;206137;206297;206100	0.375642	0.305686	2.25926	0	1	0.182911	10	1352	0.19532	3	0.19697	80	8	13	3	321	82.1538	1	117	0.206615	3	41.3507	39.6843	3.63671	3.96521	0.364429	1.89193	1.26493	0.4595	1.03393	1.05336	1.45721	0.468857	2.05357	3.19343	3.53929	1.10964	0.587643	1.25893	1.47786	1.24664	0.864	1.1215	1.2495
S10013-asmbl_134536_cDNA_matchF_10.206153	mRNA:Pp1s176_89V6.2,mRNA:Pp1s176_89V6.1	S10013-asmbl_134533_cDNA_matchF_24	S10013-asmbl_134536_cDNA_matchF_10	scaffold_176:629628..629947	spliced_intron:206491;206143;206210;206195;206121;206182;206101;206375;206483;206188;206148;206437;206502;206280;206112;206469;206468;206489,retained_intron:206196;206122;206153;206212;206147;206185;206193;206120;206102,alt_acceptor:206287;206451;206411;206527;206594;206582;206544;206602;206611	0.141237	0.680011	3.06389	0	1	0.184139	10	1490	0.19532	3	0.19697	80	8	13	3	321	82.1538	1	117	0.206615	3	41.3507	39.6843	3.63671	3.96521	0.364429	1.89193	1.26493	0.4595	1.03393	1.05336	1.45721	0.468857	2.05357	3.19343	3.53929	1.10964	0.587643	1.25893	1.47786	1.24664	0.864	1.1215	1.2495
S10013-asmbl_134536_cDNA_matchF_10.206339	mRNA:Pp1s176_89V6.2,mRNA:Pp1s176_89V6.1	S10013-asmbl_134533_cDNA_matchF_24	S10013-asmbl_134536_cDNA_matchF_10	scaffold_176:628534..629315	spliced_intron:206297;206302;206309;206106;206308;206307,retained_intron:206327;206337;206107;206335;206339;206329	0.11992	0.775832	2.87009	0	1	0.184139	10	1490	0.19532	3	0.19697	80	8	13	3	321	82.1538	1	117	0.206615	3	41.3507	39.6843	3.63671	3.96521	0.364429	1.89193	1.26493	0.4595	1.03393	1.05336	1.45721	0.468857	2.05357	3.19343	3.53929	1.10964	0.587643	1.25893	1.47786	1.24664	0.864	1.1215	1.2495
S10013-asmbl_134536_cDNA_matchF_10.206469	mRNA:Pp1s176_89V6.2,mRNA:Pp1s176_89V6.1	S10013-asmbl_134533_cDNA_matchF_24	S10013-asmbl_134536_cDNA_matchF_10	scaffold_176:629628..629947	spliced_intron:206491;206143;206210;206195;206121;206182;206101;206375;206483;206188;206148;206437;206502;206280;206112;206469;206468;206489,retained_intron:206196;206122;206153;206212;206147;206185;206193;206120;206102,alt_acceptor:206287;206451;206411;206527;206594;206582;206544;206602;206611	0.326832	0.444029	2.17039	0	1	0.184139	10	1490	0.19532	3	0.19697	80	8	13	3	321	82.1538	1	117	0.206615	3	41.3507	39.6843	3.63671	3.96521	0.364429	1.89193	1.26493	0.4595	1.03393	1.05336	1.45721	0.468857	2.05357	3.19343	3.53929	1.10964	0.587643	1.25893	1.47786	1.24664	0.864	1.1215	1.2495
S10013-asmbl_134536_cDNA_matchF_10.206546	mRNA:Pp1s176_89V6.2,mRNA:Pp1s176_89V6.1	S10013-asmbl_134533_cDNA_matchF_24	S10013-asmbl_134536_cDNA_matchF_10	scaffold_176:629449..629487	alt_acceptor:206328;206276;206446;206247;206441;206366;206449;206442;206455;206440,retained_exon:206414;206603;206583;206546;206289;206522;206528;206612,spliced_intron:206148;206313;206308;206297;206100;206137;206109;206112;206309;206322;206210;206307;206195;206317;206143;206101;206269;206295;206182;206241	0.375642	0.305686	2.25926	0	1	0.184139	10	1490	0.19532	3	0.19697	80	8	13	3	321	82.1538	1	117	0.206615	3	41.3507	39.6843	3.63671	3.96521	0.364429	1.89193	1.26493	0.4595	1.03393	1.05336	1.45721	0.468857	2.05357	3.19343	3.53929	1.10964	0.587643	1.25893	1.47786	1.24664	0.864	1.1215	1.2495
S10013-asmbl_134537_cDNA_matchF_11.206158	mRNA:Pp1s176_89V6.2,mRNA:Pp1s176_89V6.1	S10013-asmbl_134533_cDNA_matchF_24	S10013-asmbl_134537_cDNA_matchF_11	scaffold_176:629628..629947	spliced_intron:206182;206375;206101;206143;206491;206195;206121;206210;206112;206489;206469;206468;206154;206483;206280;206437;206502;206148;206471;206188,retained_intron:206120;206102;206122;206153;206212;206158;206196;206185;206193;206147,alt_acceptor:206411;206582;206527;206594;206287;206451;206554;206602;206611;206544	0.141237	0.680011	3.06389	0	1	0.18307	10	1342	0.19532	3	0.190476	80	1	13	3	321	82.1538	1	117	0.206615	3	41.3507	39.6843	3.63671	3.96521	0.364429	1.89193	1.26493	0.4595	1.03393	1.05336	1.45721	0.468857	2.05357	3.19343	3.53929	1.10964	0.587643	1.25893	1.47786	1.24664	0.864	1.1215	1.2495
S10013-asmbl_134537_cDNA_matchF_11.206471	mRNA:Pp1s176_89V6.2,mRNA:Pp1s176_89V6.1	S10013-asmbl_134533_cDNA_matchF_24	S10013-asmbl_134537_cDNA_matchF_11	scaffold_176:629628..629947	spliced_intron:206182;206375;206101;206143;206491;206195;206121;206210;206112;206489;206469;206468;206154;206483;206280;206437;206502;206148;206471;206188,retained_intron:206120;206102;206122;206153;206212;206158;206196;206185;206193;206147,alt_acceptor:206411;206582;206527;206594;206287;206451;206554;206602;206611;206544	0.326832	0.443937	2.17039	0	1	0.18307	10	1342	0.19532	3	0.190476	80	1	13	3	321	82.1538	1	117	0.206615	3	41.3507	39.6843	3.63671	3.96521	0.364429	1.89193	1.26493	0.4595	1.03393	1.05336	1.45721	0.468857	2.05357	3.19343	3.53929	1.10964	0.587643	1.25893	1.47786	1.24664	0.864	1.1215	1.2495
S10013-asmbl_134537_cDNA_matchF_11.206555	mRNA:Pp1s176_89V6.2,mRNA:Pp1s176_89V6.1	S10013-asmbl_134533_cDNA_matchF_24	S10013-asmbl_134537_cDNA_matchF_11	scaffold_176:629449..629487	alt_acceptor:206444;206247;206328;206276;206446;206440;206455;206441;206366;206449;206442,retained_exon:206414;206603;206583;206546;206289;206522;206528;206555;206612,spliced_intron:206322;206309;206112;206109;206137;206100;206154;206297;206308;206313;206148;206311;206241;206182;206269;206295;206101;206317;206143;206195;206210;206307	0.375641	0.305686	2.25926	0	1	0.18307	10	1342	0.19532	3	0.190476	80	1	13	3	321	82.1538	1	117	0.206615	3	41.3507	39.6843	3.63671	3.96521	0.364429	1.89193	1.26493	0.4595	1.03393	1.05336	1.45721	0.468857	2.05357	3.19343	3.53929	1.10964	0.587643	1.25893	1.47786	1.24664	0.864	1.1215	1.2495
S10013-asmbl_134538_cDNA_matchF_11.206472	mRNA:Pp1s176_89V6.2,mRNA:Pp1s176_89V6.1	S10013-asmbl_134533_cDNA_matchF_24	S10013-asmbl_134538_cDNA_matchF_11	scaffold_176:629881..629947	alt_acceptor:206288,skipped_exon:206204,spliced_intron:206332;206232;206240;206285;206277;206251;206305;206487;206495;206268;206506;206103;206225;206459;206132;206271;206290;206292;206606;206283;206472;206500	0.326832	0.443937	2.17039	0	1	0.184737	11	1694	0.193995	3	0.163121	80	143	13	3	150	66.2308	1	228	0.203557	3	37.0993	39.05	3.80814	3.00557	0.535714	2.52671	1.16957	0.691357	1.42736	0.919857	1.60614	0.379714	1.73471	3.19343	3.1355	1.72243	0.614857	1.52421	1.63564	1.01543	0.880143	1.0485	1.5685
S10013-asmbl_134539_cDNA_matchF_20.206164	mRNA:Pp1s176_89V6.2,mRNA:Pp1s176_89V6.1	S10013-asmbl_134533_cDNA_matchF_24	S10013-asmbl_134539_cDNA_matchF_20	scaffold_176:628534..630286	retained_intron:206164;206163,spliced_intron:206559	0.141237	0.680011	3.06389	0	1	0.184526	7	1229	0.192067	0	0.184397	1624	2	22	3	150	57	2	33	0.201173	3	37.0162	33.0017	5.70846	2.40429	0.840875	3.1685	2.84758	1.0215	1.10363	0.536583	1.09908	0.696667	1.69146	2.14525	2.47542	2.91217	0.651083	1.70762	0.818667	1.30967	0.889583	0.819875	1.0305
S10013-asmbl_134539_cDNA_matchF_20.206559	mRNA:Pp1s176_89V6.2,mRNA:Pp1s176_89V6.1	S10013-asmbl_134533_cDNA_matchF_24	S10013-asmbl_134539_cDNA_matchF_20	scaffold_176:628534..630286	retained_intron:206164;206163,spliced_intron:206559	0.413546	0.169271	2.70857	0	1	0.184526	7	1229	0.192067	0	0.184397	1624	2	22	3	150	57	2	33	0.201173	3	37.0162	33.0017	5.70846	2.40429	0.840875	3.1685	2.84758	1.0215	1.10363	0.536583	1.09908	0.696667	1.69146	2.14525	2.47542	2.91217	0.651083	1.70762	0.818667	1.30967	0.889583	0.819875	1.0305
S10013-asmbl_134540_cDNA_matchF_15.206167	mRNA:Pp1s176_89V6.2,mRNA:Pp1s176_89V6.1	S10013-asmbl_134533_cDNA_matchF_24	S10013-asmbl_134540_cDNA_matchF_15	scaffold_176:628534..629947	retained_intron:206167,spliced_intron:206473	0.141237	0.680011	3.06389	0	1	0.182979	10	1484	0.192177	1	0.163121	80	143	19	3	150	58.1053	1	117	0.196151	3	36.593	34.4635	4.05775	2.7289	0.375	2.6635	1.8147	0.99775	0.9681	0.6439	1.29085	1.0253	2.1346	2.2354	2.64415	2.00775	0.5035	1.5946	0.82615	1.5716	0.755	0.5186	1.4259
S10013-asmbl_134540_cDNA_matchF_15.206388	mRNA:Pp1s176_89V6.2,mRNA:Pp1s176_89V6.1	S10013-asmbl_134533_cDNA_matchF_24	S10013-asmbl_134540_cDNA_matchF_15	scaffold_176:630193..630487	retained_intron:206388;206551;206168,spliced_intron:206472;206473	0.195387	0.542532	3.4796	0	1	0.182979	10	1484	0.192177	1	0.163121	80	143	19	3	150	58.1053	1	117	0.196151	3	36.593	34.4635	4.05775	2.7289	0.375	2.6635	1.8147	0.99775	0.9681	0.6439	1.29085	1.0253	2.1346	2.2354	2.64415	2.00775	0.5035	1.5946	0.82615	1.5716	0.755	0.5186	1.4259
S10013-asmbl_134540_cDNA_matchF_15.206473	mRNA:Pp1s176_89V6.2,mRNA:Pp1s176_89V6.1	S10013-asmbl_134533_cDNA_matchF_24	S10013-asmbl_134540_cDNA_matchF_15	scaffold_176:628534..629947	retained_intron:206167,spliced_intron:206473	0.326832	0.443937	2.17039	0	1	0.182979	10	1484	0.192177	1	0.163121	80	143	19	3	150	58.1053	1	117	0.196151	3	36.593	34.4635	4.05775	2.7289	0.375	2.6635	1.8147	0.99775	0.9681	0.6439	1.29085	1.0253	2.1346	2.2354	2.64415	2.00775	0.5035	1.5946	0.82615	1.5716	0.755	0.5186	1.4259
S10013-asmbl_134540_cDNA_matchF_15.206551	mRNA:Pp1s176_89V6.2,mRNA:Pp1s176_89V6.1	S10013-asmbl_134533_cDNA_matchF_24	S10013-asmbl_134540_cDNA_matchF_15	scaffold_176:630193..630487	retained_intron:206388;206551;206168,spliced_intron:206472;206473	0.242507	0.4384	3.35422	0	1	0.182979	10	1484	0.192177	1	0.163121	80	143	19	3	150	58.1053	1	117	0.196151	3	36.593	34.4635	4.05775	2.7289	0.375	2.6635	1.8147	0.99775	0.9681	0.6439	1.29085	1.0253	2.1346	2.2354	2.64415	2.00775	0.5035	1.5946	0.82615	1.5716	0.755	0.5186	1.4259
S10013-asmbl_134541_cDNA_matchF_24.206171	mRNA:Pp1s176_89V6.2,mRNA:Pp1s176_89V6.1	S10013-asmbl_134533_cDNA_matchF_24	S10013-asmbl_134541_cDNA_matchF_24	scaffold_176:628534..630286	retained_intron:206164;206163;206170;206171,spliced_intron:206559;206561	0.141237	0.680011	3.06389	0	1	0.179201	0	498	0.192067	0	0.187282	1624	1000000001	22	3	150	57	2	33	0.201173	3	37.0162	33.0017	5.70846	2.40429	0.840875	3.1685	2.84758	1.0215	1.10363	0.536583	1.09908	0.696667	1.69146	2.14525	2.47542	2.91217	0.651083	1.70762	0.818667	1.30967	0.889583	0.819875	1.0305
S10013-asmbl_134541_cDNA_matchF_24.206342	mRNA:Pp1s176_89V6.2,mRNA:Pp1s176_89V6.1	S10013-asmbl_134533_cDNA_matchF_24	S10013-asmbl_134541_cDNA_matchF_24	scaffold_176:631128..631209	skipped_exon:206252;206477;206233;206281;206306;206509;206505;206439;206486;206494;206499;206136,alt_acceptor:206507;206475;206496;206230;206278;206503;206249;206303;206484;206127;206435;206492,alt_donor:206129;206508;206498;206485;206250;206476;206436;206493;206304;206279;206504;206231,retained_exon:206330;206358;206296;206354;206243;206342;206360;206110;206345;206350;206272;206226	0.329358	0.356205	3.01908	0	1	0.179201	0	498	0.192067	0	0.187282	1624	1000000001	22	3	150	57	2	33	0.201173	3	37.0162	33.0017	5.70846	2.40429	0.840875	3.1685	2.84758	1.0215	1.10363	0.536583	1.09908	0.696667	1.69146	2.14525	2.47542	2.91217	0.651083	1.70762	0.818667	1.30967	0.889583	0.819875	1.0305
S10013-asmbl_134541_cDNA_matchF_24.206475	mRNA:Pp1s176_89V6.2,mRNA:Pp1s176_89V6.1	S10013-asmbl_134533_cDNA_matchF_24	S10013-asmbl_134541_cDNA_matchF_24	scaffold_176:631128..631209	skipped_exon:206252;206477;206233;206281;206306;206509;206505;206439;206486;206494;206499;206136,alt_acceptor:206507;206475;206496;206230;206278;206503;206249;206303;206484;206127;206435;206492,alt_donor:206129;206508;206498;206485;206250;206476;206436;206493;206304;206279;206504;206231,retained_exon:206330;206358;206296;206354;206243;206342;206360;206110;206345;206350;206272;206226	0.298735	0.560212	2.16037	0	1	0.179201	0	498	0.192067	0	0.187282	1624	1000000001	22	3	150	57	2	33	0.201173	3	37.0162	33.0017	5.70846	2.40429	0.840875	3.1685	2.84758	1.0215	1.10363	0.536583	1.09908	0.696667	1.69146	2.14525	2.47542	2.91217	0.651083	1.70762	0.818667	1.30967	0.889583	0.819875	1.0305
S10013-asmbl_134541_cDNA_matchF_24.206476	mRNA:Pp1s176_89V6.2,mRNA:Pp1s176_89V6.1	S10013-asmbl_134533_cDNA_matchF_24	S10013-asmbl_134541_cDNA_matchF_24	scaffold_176:631128..631209	skipped_exon:206252;206477;206233;206281;206306;206509;206505;206439;206486;206494;206499;206136,alt_acceptor:206507;206475;206496;206230;206278;206503;206249;206303;206484;206127;206435;206492,alt_donor:206129;206508;206498;206485;206250;206476;206436;206493;206304;206279;206504;206231,retained_exon:206330;206358;206296;206354;206243;206342;206360;206110;206345;206350;206272;206226	0.338884	0.469428	2.15784	0	1	0.179201	0	498	0.192067	0	0.187282	1624	1000000001	22	3	150	57	2	33	0.201173	3	37.0162	33.0017	5.70846	2.40429	0.840875	3.1685	2.84758	1.0215	1.10363	0.536583	1.09908	0.696667	1.69146	2.14525	2.47542	2.91217	0.651083	1.70762	0.818667	1.30967	0.889583	0.819875	1.0305
S10013-asmbl_134541_cDNA_matchF_24.206477	mRNA:Pp1s176_89V6.2,mRNA:Pp1s176_89V6.1	S10013-asmbl_134533_cDNA_matchF_24	S10013-asmbl_134541_cDNA_matchF_24	scaffold_176:631128..631209	skipped_exon:206252;206477;206233;206281;206306;206509;206505;206439;206486;206494;206499;206136,alt_acceptor:206507;206475;206496;206230;206278;206503;206249;206303;206484;206127;206435;206492,alt_donor:206129;206508;206498;206485;206250;206476;206436;206493;206304;206279;206504;206231,retained_exon:206330;206358;206296;206354;206243;206342;206360;206110;206345;206350;206272;206226	0.327795	0.490977	2.14987	0	1	0.179201	0	498	0.192067	0	0.187282	1624	1000000001	22	3	150	57	2	33	0.201173	3	37.0162	33.0017	5.70846	2.40429	0.840875	3.1685	2.84758	1.0215	1.10363	0.536583	1.09908	0.696667	1.69146	2.14525	2.47542	2.91217	0.651083	1.70762	0.818667	1.30967	0.889583	0.819875	1.0305
S10013-asmbl_134541_cDNA_matchF_24.206561	mRNA:Pp1s176_89V6.2,mRNA:Pp1s176_89V6.1	S10013-asmbl_134533_cDNA_matchF_24	S10013-asmbl_134541_cDNA_matchF_24	scaffold_176:628534..630286	retained_intron:206164;206163;206170;206171,spliced_intron:206559;206561	0.41355	0.169358	2.70857	0	1	0.179201	0	498	0.192067	0	0.187282	1624	1000000001	22	3	150	57	2	33	0.201173	3	37.0162	33.0017	5.70846	2.40429	0.840875	3.1685	2.84758	1.0215	1.10363	0.536583	1.09908	0.696667	1.69146	2.14525	2.47542	2.91217	0.651083	1.70762	0.818667	1.30967	0.889583	0.819875	1.0305
S10013-asmbl_134542_cDNA_matchF_20.206562	mRNA:Pp1s176_89V6.2,mRNA:Pp1s176_89V6.1	S10013-asmbl_134533_cDNA_matchF_24	S10013-asmbl_134542_cDNA_matchF_20	scaffold_176:628534..630286	retained_intron:206164;206163;206170;206171,spliced_intron:206559;206562;206561	0.41355	0.169358	2.70857	0	1	0.183313	7	1122	0.192067	0	0.184397	1624	2	22	3	150	57	2	33	0.201173	3	37.0162	33.0017	5.70846	2.40429	0.840875	3.1685	2.84758	1.0215	1.10363	0.536583	1.09908	0.696667	1.69146	2.14525	2.47542	2.91217	0.651083	1.70762	0.818667	1.30967	0.889583	0.819875	1.0305
S10013-asmbl_134544_cDNA_matchF_19.206343	mRNA:Pp1s176_89V6.2,mRNA:Pp1s176_89V6.1	S10013-asmbl_134533_cDNA_matchF_24	S10013-asmbl_134544_cDNA_matchF_19	scaffold_176:631128..631209	skipped_exon:206477;206252;206509;206233;206281;206306;206486;206494;206480;206505;206439;206136;206499,alt_acceptor:206492;206435;206484;206127;206303;206230;206278;206503;206249;206496;206478;206475;206507,alt_donor:206129;206508;206498;206485;206250;206479;206493;206476;206436;206504;206231;206304;206279,retained_exon:206343;206360;206330;206358;206296;206354;206243;206342;206345;206350;206272…	0.329357	0.356121	3.01908	0	1	0.185144	11	1604	0.192067	0	0.183007	1624	50	22	3	150	57	2	33	0.201173	3	37.0162	33.0017	5.70846	2.40429	0.840875	3.1685	2.84758	1.0215	1.10363	0.536583	1.09908	0.696667	1.69146	2.14525	2.47542	2.91217	0.651083	1.70762	0.818667	1.30967	0.889583	0.819875	1.0305
S10013-asmbl_134544_cDNA_matchF_19.206478	mRNA:Pp1s176_89V6.2,mRNA:Pp1s176_89V6.1	S10013-asmbl_134533_cDNA_matchF_24	S10013-asmbl_134544_cDNA_matchF_19	scaffold_176:631128..631209	skipped_exon:206477;206252;206509;206233;206281;206306;206486;206494;206480;206505;206439;206136;206499,alt_acceptor:206492;206435;206484;206127;206303;206230;206278;206503;206249;206496;206478;206475;206507,alt_donor:206129;206508;206498;206485;206250;206479;206493;206476;206436;206504;206231;206304;206279,retained_exon:206343;206360;206330;206358;206296;206354;206243;206342;206345;206350;206272…	0.298735	0.560212	2.16037	0	1	0.185144	11	1604	0.192067	0	0.183007	1624	50	22	3	150	57	2	33	0.201173	3	37.0162	33.0017	5.70846	2.40429	0.840875	3.1685	2.84758	1.0215	1.10363	0.536583	1.09908	0.696667	1.69146	2.14525	2.47542	2.91217	0.651083	1.70762	0.818667	1.30967	0.889583	0.819875	1.0305
S10013-asmbl_134544_cDNA_matchF_19.206479	mRNA:Pp1s176_89V6.2,mRNA:Pp1s176_89V6.1	S10013-asmbl_134533_cDNA_matchF_24	S10013-asmbl_134544_cDNA_matchF_19	scaffold_176:631128..631209	skipped_exon:206477;206252;206509;206233;206281;206306;206486;206494;206480;206505;206439;206136;206499,alt_acceptor:206492;206435;206484;206127;206303;206230;206278;206503;206249;206496;206478;206475;206507,alt_donor:206129;206508;206498;206485;206250;206479;206493;206476;206436;206504;206231;206304;206279,retained_exon:206343;206360;206330;206358;206296;206354;206243;206342;206345;206350;206272…	0.338883	0.469411	2.15784	0	1	0.185144	11	1604	0.192067	0	0.183007	1624	50	22	3	150	57	2	33	0.201173	3	37.0162	33.0017	5.70846	2.40429	0.840875	3.1685	2.84758	1.0215	1.10363	0.536583	1.09908	0.696667	1.69146	2.14525	2.47542	2.91217	0.651083	1.70762	0.818667	1.30967	0.889583	0.819875	1.0305
S10013-asmbl_134544_cDNA_matchF_19.206480	mRNA:Pp1s176_89V6.2,mRNA:Pp1s176_89V6.1	S10013-asmbl_134533_cDNA_matchF_24	S10013-asmbl_134544_cDNA_matchF_19	scaffold_176:631128..631209	skipped_exon:206477;206252;206509;206233;206281;206306;206486;206494;206480;206505;206439;206136;206499,alt_acceptor:206492;206435;206484;206127;206303;206230;206278;206503;206249;206496;206478;206475;206507,alt_donor:206129;206508;206498;206485;206250;206479;206493;206476;206436;206504;206231;206304;206279,retained_exon:206343;206360;206330;206358;206296;206354;206243;206342;206345;206350;206272…	0.327796	0.490977	2.14987	0	1	0.185144	11	1604	0.192067	0	0.183007	1624	50	22	3	150	57	2	33	0.201173	3	37.0162	33.0017	5.70846	2.40429	0.840875	3.1685	2.84758	1.0215	1.10363	0.536583	1.09908	0.696667	1.69146	2.14525	2.47542	2.91217	0.651083	1.70762	0.818667	1.30967	0.889583	0.819875	1.0305
S10013-asmbl_134546_cDNA_matchF_11.206185	mRNA:Pp1s176_89V6.2,mRNA:Pp1s176_89V6.1	S10013-asmbl_134533_cDNA_matchF_24	S10013-asmbl_134546_cDNA_matchF_11	scaffold_176:629628..629947	spliced_intron:206483;206182;206280;206101,retained_intron:206102;206185,alt_acceptor:206582;206287	0.141237	0.680011	3.06389	0	1	0.183616	11	1431	0.191604	3	0.19697	80	8	17	3	321	73.0588	1	117	0.193585	3	38.0233	35.0144	4.79506	4.495	0.561222	1.88817	1.26161	0.496278	0.804167	0.819278	1.55006	0.364667	3.60117	2.62267	2.75278	1.00194	1.21322	0.979167	1.14944	0.969611	0.672	0.872278	0.971833
S10013-asmbl_134546_cDNA_matchF_11.206344	mRNA:Pp1s176_89V6.2,mRNA:Pp1s176_89V6.1	S10013-asmbl_134533_cDNA_matchF_24	S10013-asmbl_134546_cDNA_matchF_11	scaffold_176:628337..629315	spliced_intron:206269;206313,retained_intron:206286;206270;206344;206581	0.11992	0.775832	2.87009	0	1	0.183616	11	1431	0.191604	3	0.19697	80	8	17	3	321	73.0588	1	117	0.193585	3	38.0233	35.0144	4.79506	4.495	0.561222	1.88817	1.26161	0.496278	0.804167	0.819278	1.55006	0.364667	3.60117	2.62267	2.75278	1.00194	1.21322	0.979167	1.14944	0.969611	0.672	0.872278	0.971833
S10013-asmbl_134546_cDNA_matchF_11.206345	mRNA:Pp1s176_89V6.2,mRNA:Pp1s176_89V6.1	S10013-asmbl_134533_cDNA_matchF_24	S10013-asmbl_134546_cDNA_matchF_11	scaffold_176:631128..631209	skipped_exon:206486;206281;206306,alt_acceptor:206278;206484;206303,alt_donor:206304;206279;206485,retained_exon:206345;206272;206296	0.329357	0.356118	3.01908	0	1	0.183616	11	1431	0.191604	3	0.19697	80	8	17	3	321	73.0588	1	117	0.193585	3	38.0233	35.0144	4.79506	4.495	0.561222	1.88817	1.26161	0.496278	0.804167	0.819278	1.55006	0.364667	3.60117	2.62267	2.75278	1.00194	1.21322	0.979167	1.14944	0.969611	0.672	0.872278	0.971833
S10013-asmbl_134546_cDNA_matchF_11.206483	mRNA:Pp1s176_89V6.2,mRNA:Pp1s176_89V6.1	S10013-asmbl_134533_cDNA_matchF_24	S10013-asmbl_134546_cDNA_matchF_11	scaffold_176:629628..629947	spliced_intron:206483;206182;206280;206101,retained_intron:206102;206185,alt_acceptor:206582;206287	0.326831	0.443911	2.17039	0	1	0.183616	11	1431	0.191604	3	0.19697	80	8	17	3	321	73.0588	1	117	0.193585	3	38.0233	35.0144	4.79506	4.495	0.561222	1.88817	1.26161	0.496278	0.804167	0.819278	1.55006	0.364667	3.60117	2.62267	2.75278	1.00194	1.21322	0.979167	1.14944	0.969611	0.672	0.872278	0.971833
S10013-asmbl_134546_cDNA_matchF_11.206484	mRNA:Pp1s176_89V6.2,mRNA:Pp1s176_89V6.1	S10013-asmbl_134533_cDNA_matchF_24	S10013-asmbl_134546_cDNA_matchF_11	scaffold_176:631128..631209	skipped_exon:206486;206281;206306,alt_acceptor:206278;206484;206303,alt_donor:206304;206279;206485,retained_exon:206345;206272;206296	0.298735	0.560212	2.16037	0	1	0.183616	11	1431	0.191604	3	0.19697	80	8	17	3	321	73.0588	1	117	0.193585	3	38.0233	35.0144	4.79506	4.495	0.561222	1.88817	1.26161	0.496278	0.804167	0.819278	1.55006	0.364667	3.60117	2.62267	2.75278	1.00194	1.21322	0.979167	1.14944	0.969611	0.672	0.872278	0.971833
S10013-asmbl_134546_cDNA_matchF_11.206485	mRNA:Pp1s176_89V6.2,mRNA:Pp1s176_89V6.1	S10013-asmbl_134533_cDNA_matchF_24	S10013-asmbl_134546_cDNA_matchF_11	scaffold_176:631128..631209	skipped_exon:206486;206281;206306,alt_acceptor:206278;206484;206303,alt_donor:206304;206279;206485,retained_exon:206345;206272;206296	0.338881	0.469393	2.15784	0	1	0.183616	11	1431	0.191604	3	0.19697	80	8	17	3	321	73.0588	1	117	0.193585	3	38.0233	35.0144	4.79506	4.495	0.561222	1.88817	1.26161	0.496278	0.804167	0.819278	1.55006	0.364667	3.60117	2.62267	2.75278	1.00194	1.21322	0.979167	1.14944	0.969611	0.672	0.872278	0.971833
S10013-asmbl_134546_cDNA_matchF_11.206486	mRNA:Pp1s176_89V6.2,mRNA:Pp1s176_89V6.1	S10013-asmbl_134533_cDNA_matchF_24	S10013-asmbl_134546_cDNA_matchF_11	scaffold_176:631128..631209	skipped_exon:206486;206281;206306,alt_acceptor:206278;206484;206303,alt_donor:206304;206279;206485,retained_exon:206345;206272;206296	0.327796	0.490977	2.14987	0	1	0.183616	11	1431	0.191604	3	0.19697	80	8	17	3	321	73.0588	1	117	0.193585	3	38.0233	35.0144	4.79506	4.495	0.561222	1.88817	1.26161	0.496278	0.804167	0.819278	1.55006	0.364667	3.60117	2.62267	2.75278	1.00194	1.21322	0.979167	1.14944	0.969611	0.672	0.872278	0.971833
S10013-asmbl_134546_cDNA_matchF_11.206581	mRNA:Pp1s176_89V6.2,mRNA:Pp1s176_89V6.1	S10013-asmbl_134533_cDNA_matchF_24	S10013-asmbl_134546_cDNA_matchF_11	scaffold_176:628337..629315	spliced_intron:206269;206313,retained_intron:206286;206270;206344;206581	0.121748	0.772355	2.89473	0	1	0.183616	11	1431	0.191604	3	0.19697	80	8	17	3	321	73.0588	1	117	0.193585	3	38.0233	35.0144	4.79506	4.495	0.561222	1.88817	1.26161	0.496278	0.804167	0.819278	1.55006	0.364667	3.60117	2.62267	2.75278	1.00194	1.21322	0.979167	1.14944	0.969611	0.672	0.872278	0.971833
S10013-asmbl_134546_cDNA_matchF_11.206583	mRNA:Pp1s176_89V6.2,mRNA:Pp1s176_89V6.1	S10013-asmbl_134533_cDNA_matchF_24	S10013-asmbl_134546_cDNA_matchF_11	scaffold_176:629449..629487	alt_acceptor:206276;206446,retained_exon:206583;206289,spliced_intron:206182;206101;206269;206313	0.375641	0.305686	2.25926	0	1	0.183616	11	1431	0.191604	3	0.19697	80	8	17	3	321	73.0588	1	117	0.193585	3	38.0233	35.0144	4.79506	4.495	0.561222	1.88817	1.26161	0.496278	0.804167	0.819278	1.55006	0.364667	3.60117	2.62267	2.75278	1.00194	1.21322	0.979167	1.14944	0.969611	0.672	0.872278	0.971833
S10013-asmbl_134547_cDNA_matchF_9.206346	mRNA:Pp1s176_89V6.2,mRNA:Pp1s176_89V6.1	S10013-asmbl_134533_cDNA_matchF_24	S10013-asmbl_134547_cDNA_matchF_9	scaffold_176:628337..629315	spliced_intron:206269;206313;206315,retained_intron:206286;206270;206346;206344;206581;206585	0.11992	0.775832	2.87009	0	1	0.184412	10	1519	0.192211	4	0.2	80	50	14	3	210	70.0714	1	228	0.194474	3	35.4173	35.77	4.95807	4.49833	0.611133	2.1916	1.1356	0.483	0.753533	0.858533	1.59433	0.3544	4.11907	3.1472	2.70427	1.1076	1.57653	1.2004	1.43927	0.6274	0.714733	0.5068	1.24173
S10013-asmbl_134547_cDNA_matchF_9.206487	mRNA:Pp1s176_89V6.2,mRNA:Pp1s176_89V6.1	S10013-asmbl_134533_cDNA_matchF_24	S10013-asmbl_134547_cDNA_matchF_9	scaffold_176:629881..629947	spliced_intron:206305;206487;206268;206285	0.326831	0.443892	2.17039	0	1	0.184412	10	1519	0.192211	4	0.2	80	50	14	3	210	70.0714	1	228	0.194474	3	35.4173	35.77	4.95807	4.49833	0.611133	2.1916	1.1356	0.483	0.753533	0.858533	1.59433	0.3544	4.11907	3.1472	2.70427	1.1076	1.57653	1.2004	1.43927	0.6274	0.714733	0.5068	1.24173
S10013-asmbl_134547_cDNA_matchF_9.206566	mRNA:Pp1s176_89V6.2,mRNA:Pp1s176_89V6.1	S10013-asmbl_134533_cDNA_matchF_24	S10013-asmbl_134547_cDNA_matchF_9	scaffold_176:630193..630286	spliced_intron:206284;206312;206565;206566;206487;206305;206280;206483	0.41355	0.169358	2.70857	0	1	0.184412	10	1519	0.192211	4	0.2	80	50	14	3	210	70.0714	1	228	0.194474	3	35.4173	35.77	4.95807	4.49833	0.611133	2.1916	1.1356	0.483	0.753533	0.858533	1.59433	0.3544	4.11907	3.1472	2.70427	1.1076	1.57653	1.2004	1.43927	0.6274	0.714733	0.5068	1.24173
S10013-asmbl_134547_cDNA_matchF_9.206585	mRNA:Pp1s176_89V6.2,mRNA:Pp1s176_89V6.1	S10013-asmbl_134533_cDNA_matchF_24	S10013-asmbl_134547_cDNA_matchF_9	scaffold_176:628337..629315	spliced_intron:206269;206313;206315,retained_intron:206286;206270;206346;206344;206581;206585	0.121748	0.77236	2.89473	0	1	0.184412	10	1519	0.192211	4	0.2	80	50	14	3	210	70.0714	1	228	0.194474	3	35.4173	35.77	4.95807	4.49833	0.611133	2.1916	1.1356	0.483	0.753533	0.858533	1.59433	0.3544	4.11907	3.1472	2.70427	1.1076	1.57653	1.2004	1.43927	0.6274	0.714733	0.5068	1.24173
S10013-asmbl_134548_cDNA_matchF_11.206193	mRNA:Pp1s176_89V6.2,mRNA:Pp1s176_89V6.1	S10013-asmbl_134533_cDNA_matchF_24	S10013-asmbl_134548_cDNA_matchF_11	scaffold_176:629628..629947	spliced_intron:206182;206483;206101;206188;206489;206280,retained_intron:206102;206185;206193,alt_acceptor:206287;206594;206582	0.141237	0.680011	3.06389	0	1	0.182911	10	1352	0.192308	3	0.19697	80	8	16	3	273	68.8125	1	117	0.195675	3	38.9541	36.1929	4.964	3.94482	0.325353	1.911	1.16965	0.995118	1.14282	0.267353	1.04318	0.386118	3.25418	2.73847	2.93288	1.72312	0.411882	1.16076	1.49888	1.13188	0.832059	1.09529	1.15318
S10013-asmbl_134548_cDNA_matchF_11.206448	mRNA:Pp1s176_89V6.2,mRNA:Pp1s176_89V6.1	S10013-asmbl_134533_cDNA_matchF_24	S10013-asmbl_134548_cDNA_matchF_11	scaffold_176:629070..629487	retained_intron:206194;206448;206586,alt_donor:206600,spliced_intron:206188;206260	0.217672	0.484875	3.02062	0	1	0.182911	10	1352	0.192308	3	0.19697	80	8	16	3	273	68.8125	1	117	0.195675	3	38.9541	36.1929	4.964	3.94482	0.325353	1.911	1.16965	0.995118	1.14282	0.267353	1.04318	0.386118	3.25418	2.73847	2.93288	1.72312	0.411882	1.16076	1.49888	1.13188	0.832059	1.09529	1.15318
S10013-asmbl_134548_cDNA_matchF_11.206489	mRNA:Pp1s176_89V6.2,mRNA:Pp1s176_89V6.1	S10013-asmbl_134533_cDNA_matchF_24	S10013-asmbl_134548_cDNA_matchF_11	scaffold_176:629628..629947	spliced_intron:206182;206483;206101;206188;206489;206280,retained_intron:206102;206185;206193,alt_acceptor:206287;206594;206582	0.326831	0.443892	2.17039	0	1	0.182911	10	1352	0.192308	3	0.19697	80	8	16	3	273	68.8125	1	117	0.195675	3	38.9541	36.1929	4.964	3.94482	0.325353	1.911	1.16965	0.995118	1.14282	0.267353	1.04318	0.386118	3.25418	2.73847	2.93288	1.72312	0.411882	1.16076	1.49888	1.13188	0.832059	1.09529	1.15318
S10013-asmbl_134549_cDNA_matchF_9.206196	mRNA:Pp1s176_89V6.2,mRNA:Pp1s176_89V6.1	S10013-asmbl_134533_cDNA_matchF_24	S10013-asmbl_134549_cDNA_matchF_9	scaffold_176:629628..629947	spliced_intron:206483;206491;206280;206195;206188;206182;206489;206101,retained_intron:206196;206185;206193;206102,alt_acceptor:206602;206594;206582;206287	0.141237	0.680011	3.06389	0	1	0.185144	11	1604	0.194694	4	0.2	80	50	13	6	495	86.3077	1	117	0.200399	6	40.3693	39.1379	4.63693	4.763	0.129857	1.60621	1.39314	0.674286	1.11886	0.411214	1.02864	0.468857	3.9515	3.32529	3.21764	0.771857	0.309786	0.981071	1.78486	1.16321	0.757643	1.18293	1.127
S10013-asmbl_134549_cDNA_matchF_9.206350	mRNA:Pp1s176_89V6.2,mRNA:Pp1s176_89V6.1	S10013-asmbl_134533_cDNA_matchF_24	S10013-asmbl_134549_cDNA_matchF_9	scaffold_176:631128..631209	skipped_exon:206306;206281;206486;206494,alt_acceptor:206278;206303;206484;206492,alt_donor:206304;206279;206485;206493,retained_exon:206345;206350;206272;206296	0.329356	0.356115	3.01908	0	1	0.185144	11	1604	0.194694	4	0.2	80	50	13	6	495	86.3077	1	117	0.200399	6	40.3693	39.1379	4.63693	4.763	0.129857	1.60621	1.39314	0.674286	1.11886	0.411214	1.02864	0.468857	3.9515	3.32529	3.21764	0.771857	0.309786	0.981071	1.78486	1.16321	0.757643	1.18293	1.127
S10013-asmbl_134549_cDNA_matchF_9.206491	mRNA:Pp1s176_89V6.2,mRNA:Pp1s176_89V6.1	S10013-asmbl_134533_cDNA_matchF_24	S10013-asmbl_134549_cDNA_matchF_9	scaffold_176:629628..629947	spliced_intron:206483;206491;206280;206195;206188;206182;206489;206101,retained_intron:206196;206185;206193;206102,alt_acceptor:206602;206594;206582;206287	0.326831	0.443868	2.17039	0	1	0.185144	11	1604	0.194694	4	0.2	80	50	13	6	495	86.3077	1	117	0.200399	6	40.3693	39.1379	4.63693	4.763	0.129857	1.60621	1.39314	0.674286	1.11886	0.411214	1.02864	0.468857	3.9515	3.32529	3.21764	0.771857	0.309786	0.981071	1.78486	1.16321	0.757643	1.18293	1.127
S10013-asmbl_134549_cDNA_matchF_9.206492	mRNA:Pp1s176_89V6.2,mRNA:Pp1s176_89V6.1	S10013-asmbl_134533_cDNA_matchF_24	S10013-asmbl_134549_cDNA_matchF_9	scaffold_176:631128..631209	skipped_exon:206306;206281;206486;206494,alt_acceptor:206278;206303;206484;206492,alt_donor:206304;206279;206485;206493,retained_exon:206345;206350;206272;206296	0.298735	0.560212	2.16037	0	1	0.185144	11	1604	0.194694	4	0.2	80	50	13	6	495	86.3077	1	117	0.200399	6	40.3693	39.1379	4.63693	4.763	0.129857	1.60621	1.39314	0.674286	1.11886	0.411214	1.02864	0.468857	3.9515	3.32529	3.21764	0.771857	0.309786	0.981071	1.78486	1.16321	0.757643	1.18293	1.127
S10013-asmbl_134549_cDNA_matchF_9.206493	mRNA:Pp1s176_89V6.2,mRNA:Pp1s176_89V6.1	S10013-asmbl_134533_cDNA_matchF_24	S10013-asmbl_134549_cDNA_matchF_9	scaffold_176:631128..631209	skipped_exon:206306;206281;206486;206494,alt_acceptor:206278;206303;206484;206492,alt_donor:206304;206279;206485;206493,retained_exon:206345;206350;206272;206296	0.338881	0.469393	2.15784	0	1	0.185144	11	1604	0.194694	4	0.2	80	50	13	6	495	86.3077	1	117	0.200399	6	40.3693	39.1379	4.63693	4.763	0.129857	1.60621	1.39314	0.674286	1.11886	0.411214	1.02864	0.468857	3.9515	3.32529	3.21764	0.771857	0.309786	0.981071	1.78486	1.16321	0.757643	1.18293	1.127
S10013-asmbl_134549_cDNA_matchF_9.206494	mRNA:Pp1s176_89V6.2,mRNA:Pp1s176_89V6.1	S10013-asmbl_134533_cDNA_matchF_24	S10013-asmbl_134549_cDNA_matchF_9	scaffold_176:631128..631209	skipped_exon:206306;206281;206486;206494,alt_acceptor:206278;206303;206484;206492,alt_donor:206304;206279;206485;206493,retained_exon:206345;206350;206272;206296	0.327796	0.490977	2.14987	0	1	0.185144	11	1604	0.194694	4	0.2	80	50	13	6	495	86.3077	1	117	0.200399	6	40.3693	39.1379	4.63693	4.763	0.129857	1.60621	1.39314	0.674286	1.11886	0.411214	1.02864	0.468857	3.9515	3.32529	3.21764	0.771857	0.309786	0.981071	1.78486	1.16321	0.757643	1.18293	1.127
S10013-asmbl_134549_cDNA_matchF_9.206568	mRNA:Pp1s176_89V6.2,mRNA:Pp1s176_89V6.1	S10013-asmbl_134533_cDNA_matchF_24	S10013-asmbl_134549_cDNA_matchF_9	scaffold_176:630193..630286	spliced_intron:206565;206568;206284;206489;206312;206491;206483;206566;206487;206280;206305;206567	0.41355	0.169358	2.70857	0	1	0.185144	11	1604	0.194694	4	0.2	80	50	13	6	495	86.3077	1	117	0.200399	6	40.3693	39.1379	4.63693	4.763	0.129857	1.60621	1.39314	0.674286	1.11886	0.411214	1.02864	0.468857	3.9515	3.32529	3.21764	0.771857	0.309786	0.981071	1.78486	1.16321	0.757643	1.18293	1.127
S10013-asmbl_134549_cDNA_matchF_9.206603	mRNA:Pp1s176_89V6.2,mRNA:Pp1s176_89V6.1	S10013-asmbl_134533_cDNA_matchF_24	S10013-asmbl_134549_cDNA_matchF_9	scaffold_176:629449..629487	alt_acceptor:206449;206276;206446,retained_exon:206603;206289;206583,spliced_intron:206182;206317;206101;206269;206313;206195	0.375645	0.305634	2.25926	0	1	0.185144	11	1604	0.194694	4	0.2	80	50	13	6	495	86.3077	1	117	0.200399	6	40.3693	39.1379	4.63693	4.763	0.129857	1.60621	1.39314	0.674286	1.11886	0.411214	1.02864	0.468857	3.9515	3.32529	3.21764	0.771857	0.309786	0.981071	1.78486	1.16321	0.757643	1.18293	1.127
S10013-asmbl_134550_cDNA_matchF_19.206199	mRNA:Pp1s176_89V6.2,mRNA:Pp1s176_89V6.1	S10013-asmbl_134533_cDNA_matchF_24	S10013-asmbl_134550_cDNA_matchF_19	scaffold_176:628470..630487	retained_intron:206553;206351;206605;206409;206198;206262;206201;206593;206587;206199;206450;206200	0.141237	0.680011	3.06389	0	1	0.181088	4	739	0.190778	0	0.177994	1688	186	24	3	150	53.375	2	33	0.195448	3	35.2677	31.5619	5.81881	2.76881	0.776192	2.92477	2.62854	0.942923	1.01873	0.495308	1.01454	0.643077	2.66023	1.98023	2.285	2.68815	0.601	1.57627	0.755692	1.20892	0.821154	0.756808	0.951231
S10013-asmbl_134550_cDNA_matchF_19.206351	mRNA:Pp1s176_89V6.2,mRNA:Pp1s176_89V6.1	S10013-asmbl_134533_cDNA_matchF_24	S10013-asmbl_134550_cDNA_matchF_19	scaffold_176:628470..630487	retained_intron:206553;206351;206605;206409;206198;206262;206201;206593;206587;206199;206450;206200	0.11992	0.775832	2.87009	0	1	0.181088	4	739	0.190778	0	0.177994	1688	186	24	3	150	53.375	2	33	0.195448	3	35.2677	31.5619	5.81881	2.76881	0.776192	2.92477	2.62854	0.942923	1.01873	0.495308	1.01454	0.643077	2.66023	1.98023	2.285	2.68815	0.601	1.57627	0.755692	1.20892	0.821154	0.756808	0.951231
S10013-asmbl_134550_cDNA_matchF_19.206409	mRNA:Pp1s176_89V6.2,mRNA:Pp1s176_89V6.1	S10013-asmbl_134533_cDNA_matchF_24	S10013-asmbl_134550_cDNA_matchF_19	scaffold_176:628470..630487	retained_intron:206553;206351;206605;206409;206198;206262;206201;206593;206587;206199;206450;206200	0.195387	0.542532	3.4796	0	1	0.181088	4	739	0.190778	0	0.177994	1688	186	24	3	150	53.375	2	33	0.195448	3	35.2677	31.5619	5.81881	2.76881	0.776192	2.92477	2.62854	0.942923	1.01873	0.495308	1.01454	0.643077	2.66023	1.98023	2.285	2.68815	0.601	1.57627	0.755692	1.20892	0.821154	0.756808	0.951231
S10013-asmbl_134550_cDNA_matchF_19.206450	mRNA:Pp1s176_89V6.2,mRNA:Pp1s176_89V6.1	S10013-asmbl_134533_cDNA_matchF_24	S10013-asmbl_134550_cDNA_matchF_19	scaffold_176:628470..630487	retained_intron:206553;206351;206605;206409;206198;206262;206201;206593;206587;206199;206450;206200	0.217672	0.484875	3.02062	0	1	0.181088	4	739	0.190778	0	0.177994	1688	186	24	3	150	53.375	2	33	0.195448	3	35.2677	31.5619	5.81881	2.76881	0.776192	2.92477	2.62854	0.942923	1.01873	0.495308	1.01454	0.643077	2.66023	1.98023	2.285	2.68815	0.601	1.57627	0.755692	1.20892	0.821154	0.756808	0.951231
S10013-asmbl_134550_cDNA_matchF_19.206553	mRNA:Pp1s176_89V6.2,mRNA:Pp1s176_89V6.1	S10013-asmbl_134533_cDNA_matchF_24	S10013-asmbl_134550_cDNA_matchF_19	scaffold_176:628470..630487	retained_intron:206553;206351;206605;206409;206198;206262;206201;206593;206587;206199;206450;206200	0.242507	0.4384	3.35422	0	1	0.181088	4	739	0.190778	0	0.177994	1688	186	24	3	150	53.375	2	33	0.195448	3	35.2677	31.5619	5.81881	2.76881	0.776192	2.92477	2.62854	0.942923	1.01873	0.495308	1.01454	0.643077	2.66023	1.98023	2.285	2.68815	0.601	1.57627	0.755692	1.20892	0.821154	0.756808	0.951231
S10013-asmbl_134550_cDNA_matchF_19.206593	mRNA:Pp1s176_89V6.2,mRNA:Pp1s176_89V6.1	S10013-asmbl_134533_cDNA_matchF_24	S10013-asmbl_134550_cDNA_matchF_19	scaffold_176:628470..630487	retained_intron:206553;206351;206605;206409;206198;206262;206201;206593;206587;206199;206450;206200	0.121749	0.772355	2.89473	0	1	0.181088	4	739	0.190778	0	0.177994	1688	186	24	3	150	53.375	2	33	0.195448	3	35.2677	31.5619	5.81881	2.76881	0.776192	2.92477	2.62854	0.942923	1.01873	0.495308	1.01454	0.643077	2.66023	1.98023	2.285	2.68815	0.601	1.57627	0.755692	1.20892	0.821154	0.756808	0.951231
S10013-asmbl_134550_cDNA_matchF_19.206605	mRNA:Pp1s176_89V6.2,mRNA:Pp1s176_89V6.1	S10013-asmbl_134533_cDNA_matchF_24	S10013-asmbl_134550_cDNA_matchF_19	scaffold_176:628470..630487	retained_intron:206553;206351;206605;206409;206198;206262;206201;206593;206587;206199;206450;206200	0.16687	0.550324	4.67326	0	1	0.181088	4	739	0.190778	0	0.177994	1688	186	24	3	150	53.375	2	33	0.195448	3	35.2677	31.5619	5.81881	2.76881	0.776192	2.92477	2.62854	0.942923	1.01873	0.495308	1.01454	0.643077	2.66023	1.98023	2.285	2.68815	0.601	1.57627	0.755692	1.20892	0.821154	0.756808	0.951231
S10013-asmbl_134551_cDNA_matchF_7.206237	mRNA:Pp1s176_89V6.2,mRNA:Pp1s176_89V6.1	S10013-asmbl_134533_cDNA_matchF_24	S10013-asmbl_134551_cDNA_matchF_7	scaffold_176:628483..629315	alternate_exon:206237,spliced_intron:206606,skipped_exon:206204,retained_intron:206595;206353,alt_donor:206319	0.290237	0.579223	2.07939	0	1	0.185051	11	1601	0.192771	2	0.2	80	50	11	3	150	63.5455	1	117	0.198014	3	35.3342	36.8867	4.19458	3.93383	0.34725	2.20725	1.18642	0.594	0.56975	1.07317	1.35283	0.547	3.64158	3.72567	2.5075	1.06092	0.607667	1.39083	1.06975	1.06808	0.988	0.380333	1.06092
S10013-asmbl_134551_cDNA_matchF_7.206319	mRNA:Pp1s176_89V6.2,mRNA:Pp1s176_89V6.1	S10013-asmbl_134533_cDNA_matchF_24	S10013-asmbl_134551_cDNA_matchF_7	scaffold_176:628483..629315	alternate_exon:206237,spliced_intron:206606,skipped_exon:206204,retained_intron:206595;206353,alt_donor:206319	0.290238	0.579213	2.07939	0	1	0.185051	11	1601	0.192771	2	0.2	80	50	11	3	150	63.5455	1	117	0.198014	3	35.3342	36.8867	4.19458	3.93383	0.34725	2.20725	1.18642	0.594	0.56975	1.07317	1.35283	0.547	3.64158	3.72567	2.5075	1.06092	0.607667	1.39083	1.06975	1.06808	0.988	0.380333	1.06092
S10013-asmbl_134551_cDNA_matchF_7.206353	mRNA:Pp1s176_89V6.2,mRNA:Pp1s176_89V6.1	S10013-asmbl_134533_cDNA_matchF_24	S10013-asmbl_134551_cDNA_matchF_7	scaffold_176:628483..629315	alternate_exon:206237,spliced_intron:206606,skipped_exon:206204,retained_intron:206595;206353,alt_donor:206319	0.11992	0.775838	2.87009	0	1	0.185051	11	1601	0.192771	2	0.2	80	50	11	3	150	63.5455	1	117	0.198014	3	35.3342	36.8867	4.19458	3.93383	0.34725	2.20725	1.18642	0.594	0.56975	1.07317	1.35283	0.547	3.64158	3.72567	2.5075	1.06092	0.607667	1.39083	1.06975	1.06808	0.988	0.380333	1.06092
S10013-asmbl_134551_cDNA_matchF_7.206354	mRNA:Pp1s176_89V6.2,mRNA:Pp1s176_89V6.1	S10013-asmbl_134533_cDNA_matchF_24	S10013-asmbl_134551_cDNA_matchF_7	scaffold_176:631128..631209	skipped_exon:206499;206281;206306;206252;206486;206494,alt_acceptor:206492;206496;206484;206303;206249;206278,alt_donor:206250;206279;206304;206485;206498;206493,retained_exon:206296;206354;206243;206345;206350;206272	0.329356	0.356115	3.01908	0	1	0.185051	11	1601	0.192771	2	0.2	80	50	11	3	150	63.5455	1	117	0.198014	3	35.3342	36.8867	4.19458	3.93383	0.34725	2.20725	1.18642	0.594	0.56975	1.07317	1.35283	0.547	3.64158	3.72567	2.5075	1.06092	0.607667	1.39083	1.06975	1.06808	0.988	0.380333	1.06092
S10013-asmbl_134551_cDNA_matchF_7.206495	mRNA:Pp1s176_89V6.2,mRNA:Pp1s176_89V6.1	S10013-asmbl_134533_cDNA_matchF_24	S10013-asmbl_134551_cDNA_matchF_7	scaffold_176:629881..629947	alt_acceptor:206288,skipped_exon:206204,spliced_intron:206240;206285;206251;206305;206606;206487;206495;206268	0.326831	0.443839	2.17039	0	1	0.185051	11	1601	0.192771	2	0.2	80	50	11	3	150	63.5455	1	117	0.198014	3	35.3342	36.8867	4.19458	3.93383	0.34725	2.20725	1.18642	0.594	0.56975	1.07317	1.35283	0.547	3.64158	3.72567	2.5075	1.06092	0.607667	1.39083	1.06975	1.06808	0.988	0.380333	1.06092
S10013-asmbl_134551_cDNA_matchF_7.206496	mRNA:Pp1s176_89V6.2,mRNA:Pp1s176_89V6.1	S10013-asmbl_134533_cDNA_matchF_24	S10013-asmbl_134551_cDNA_matchF_7	scaffold_176:631128..631209	skipped_exon:206499;206281;206306;206252;206486;206494,alt_acceptor:206492;206496;206484;206303;206249;206278,alt_donor:206250;206279;206304;206485;206498;206493,retained_exon:206296;206354;206243;206345;206350;206272	0.298735	0.560212	2.16037	0	1	0.185051	11	1601	0.192771	2	0.2	80	50	11	3	150	63.5455	1	117	0.198014	3	35.3342	36.8867	4.19458	3.93383	0.34725	2.20725	1.18642	0.594	0.56975	1.07317	1.35283	0.547	3.64158	3.72567	2.5075	1.06092	0.607667	1.39083	1.06975	1.06808	0.988	0.380333	1.06092
S10013-asmbl_134551_cDNA_matchF_7.206498	mRNA:Pp1s176_89V6.2,mRNA:Pp1s176_89V6.1	S10013-asmbl_134533_cDNA_matchF_24	S10013-asmbl_134551_cDNA_matchF_7	scaffold_176:631128..631209	skipped_exon:206499;206281;206306;206252;206486;206494,alt_acceptor:206492;206496;206484;206303;206249;206278,alt_donor:206250;206279;206304;206485;206498;206493,retained_exon:206296;206354;206243;206345;206350;206272	0.338882	0.469407	2.15784	0	1	0.185051	11	1601	0.192771	2	0.2	80	50	11	3	150	63.5455	1	117	0.198014	3	35.3342	36.8867	4.19458	3.93383	0.34725	2.20725	1.18642	0.594	0.56975	1.07317	1.35283	0.547	3.64158	3.72567	2.5075	1.06092	0.607667	1.39083	1.06975	1.06808	0.988	0.380333	1.06092
S10013-asmbl_134551_cDNA_matchF_7.206499	mRNA:Pp1s176_89V6.2,mRNA:Pp1s176_89V6.1	S10013-asmbl_134533_cDNA_matchF_24	S10013-asmbl_134551_cDNA_matchF_7	scaffold_176:631128..631209	skipped_exon:206499;206281;206306;206252;206486;206494,alt_acceptor:206492;206496;206484;206303;206249;206278,alt_donor:206250;206279;206304;206485;206498;206493,retained_exon:206296;206354;206243;206345;206350;206272	0.327796	0.490977	2.14987	0	1	0.185051	11	1601	0.192771	2	0.2	80	50	11	3	150	63.5455	1	117	0.198014	3	35.3342	36.8867	4.19458	3.93383	0.34725	2.20725	1.18642	0.594	0.56975	1.07317	1.35283	0.547	3.64158	3.72567	2.5075	1.06092	0.607667	1.39083	1.06975	1.06808	0.988	0.380333	1.06092
S10013-asmbl_134551_cDNA_matchF_7.206569	mRNA:Pp1s176_89V6.2,mRNA:Pp1s176_89V6.1	S10013-asmbl_134533_cDNA_matchF_24	S10013-asmbl_134551_cDNA_matchF_7	scaffold_176:630193..630286	spliced_intron:206566;206491;206565;206255;206568;206569;206495;206487;206251;206305;206567;206280;206483;206284;206312;206489	0.41355	0.169358	2.70857	0	1	0.185051	11	1601	0.192771	2	0.2	80	50	11	3	150	63.5455	1	117	0.198014	3	35.3342	36.8867	4.19458	3.93383	0.34725	2.20725	1.18642	0.594	0.56975	1.07317	1.35283	0.547	3.64158	3.72567	2.5075	1.06092	0.607667	1.39083	1.06975	1.06808	0.988	0.380333	1.06092
S10013-asmbl_134551_cDNA_matchF_7.206595	mRNA:Pp1s176_89V6.2,mRNA:Pp1s176_89V6.1	S10013-asmbl_134533_cDNA_matchF_24	S10013-asmbl_134551_cDNA_matchF_7	scaffold_176:628483..629315	alternate_exon:206237,spliced_intron:206606,skipped_exon:206204,retained_intron:206595;206353,alt_donor:206319	0.121749	0.772355	2.89473	0	1	0.185051	11	1601	0.192771	2	0.2	80	50	11	3	150	63.5455	1	117	0.198014	3	35.3342	36.8867	4.19458	3.93383	0.34725	2.20725	1.18642	0.594	0.56975	1.07317	1.35283	0.547	3.64158	3.72567	2.5075	1.06092	0.607667	1.39083	1.06975	1.06808	0.988	0.380333	1.06092
S10013-asmbl_134552_cDNA_matchF_10.206356	mRNA:Pp1s176_89V6.2,mRNA:Pp1s176_89V6.1	S10013-asmbl_134533_cDNA_matchF_24	S10013-asmbl_134552_cDNA_matchF_10	scaffold_176:628483..629487	alt_donor:206608,retained_intron:206356;206209;206597;206454;206590,spliced_intron:206205	0.11992	0.775847	2.87009	0	1	0.185833	5	531	0.192837	3	0.2	80	50	15	3	150	59.2	1	228	0.19408	3	34.2475	35.9544	4.225	3.52275	0.46875	2.21088	1.02337	0.604938	1.24894	0.804875	1.40538	0.33225	3.30356	2.79425	2.74356	1.50713	0.538	1.33369	1.43119	0.8885	0.770125	0.917438	1.37244
S10013-asmbl_134552_cDNA_matchF_10.206454	mRNA:Pp1s176_89V6.2,mRNA:Pp1s176_89V6.1	S10013-asmbl_134533_cDNA_matchF_24	S10013-asmbl_134552_cDNA_matchF_10	scaffold_176:628483..629487	alt_donor:206608,retained_intron:206356;206209;206597;206454;206590,spliced_intron:206205	0.217672	0.484875	3.02062	0	1	0.185833	5	531	0.192837	3	0.2	80	50	15	3	150	59.2	1	228	0.19408	3	34.2475	35.9544	4.225	3.52275	0.46875	2.21088	1.02337	0.604938	1.24894	0.804875	1.40538	0.33225	3.30356	2.79425	2.74356	1.50713	0.538	1.33369	1.43119	0.8885	0.770125	0.917438	1.37244
S10013-asmbl_134552_cDNA_matchF_10.206500	mRNA:Pp1s176_89V6.2,mRNA:Pp1s176_89V6.1	S10013-asmbl_134533_cDNA_matchF_24	S10013-asmbl_134552_cDNA_matchF_10	scaffold_176:629881..629947	alt_acceptor:206288,skipped_exon:206204,spliced_intron:206240;206285;206487;206495;206290;206251;206305;206606;206268;206500	0.326831	0.443817	2.17039	0	1	0.185833	5	531	0.192837	3	0.2	80	50	15	3	150	59.2	1	228	0.19408	3	34.2475	35.9544	4.225	3.52275	0.46875	2.21088	1.02337	0.604938	1.24894	0.804875	1.40538	0.33225	3.30356	2.79425	2.74356	1.50713	0.538	1.33369	1.43119	0.8885	0.770125	0.917438	1.37244
S10013-asmbl_134552_cDNA_matchF_10.206570	mRNA:Pp1s176_89V6.2,mRNA:Pp1s176_89V6.1	S10013-asmbl_134533_cDNA_matchF_24	S10013-asmbl_134552_cDNA_matchF_10	scaffold_176:630193..630286	spliced_intron:206566;206491;206500;206565;206255;206568;206569;206495;206487;206251;206305;206567;206280;206483;206570;206284;206312;206489	0.41355	0.169358	2.70857	0	1	0.185833	5	531	0.192837	3	0.2	80	50	15	3	150	59.2	1	228	0.19408	3	34.2475	35.9544	4.225	3.52275	0.46875	2.21088	1.02337	0.604938	1.24894	0.804875	1.40538	0.33225	3.30356	2.79425	2.74356	1.50713	0.538	1.33369	1.43119	0.8885	0.770125	0.917438	1.37244
S10013-asmbl_134552_cDNA_matchF_10.206597	mRNA:Pp1s176_89V6.2,mRNA:Pp1s176_89V6.1	S10013-asmbl_134533_cDNA_matchF_24	S10013-asmbl_134552_cDNA_matchF_10	scaffold_176:628483..629487	alt_donor:206608,retained_intron:206356;206209;206597;206454;206590,spliced_intron:206205	0.121749	0.772355	2.89473	0	1	0.185833	5	531	0.192837	3	0.2	80	50	15	3	150	59.2	1	228	0.19408	3	34.2475	35.9544	4.225	3.52275	0.46875	2.21088	1.02337	0.604938	1.24894	0.804875	1.40538	0.33225	3.30356	2.79425	2.74356	1.50713	0.538	1.33369	1.43119	0.8885	0.770125	0.917438	1.37244
S10013-asmbl_134552_cDNA_matchF_10.206610	mRNA:Pp1s176_89V6.2,mRNA:Pp1s176_89V6.1	S10013-asmbl_134533_cDNA_matchF_24	S10013-asmbl_134552_cDNA_matchF_10	scaffold_176:629628..629793	spliced_intron:206290;206205;206285;206240;206104;206100;206186;206268,retained_exon:206320;206610	0.309575	0.321237	2.62076	0	1	0.185833	5	531	0.192837	3	0.2	80	50	15	3	150	59.2	1	228	0.19408	3	34.2475	35.9544	4.225	3.52275	0.46875	2.21088	1.02337	0.604938	1.24894	0.804875	1.40538	0.33225	3.30356	2.79425	2.74356	1.50713	0.538	1.33369	1.43119	0.8885	0.770125	0.917438	1.37244
S10013-asmbl_134553_cDNA_matchF_10.206212	mRNA:Pp1s176_89V6.2,mRNA:Pp1s176_89V6.1	S10013-asmbl_134533_cDNA_matchF_24	S10013-asmbl_134553_cDNA_matchF_10	scaffold_176:629628..629947	spliced_intron:206491;206483;206280;206195;206210;206502;206188;206182;206489;206101,retained_intron:206196;206212;206102;206185;206193,alt_acceptor:206594;206582;206611;206602;206287	0.141237	0.680011	3.06389	0	1	0.184002	11	1473	0.194089	3	0.2	80	50	15	3	321	73	1	117	0.19673	3	37.9675	36.5094	4.075	4.36244	0.318875	1.65544	1.10681	0.402062	0.904687	0.921687	1.27506	0.41025	3.58256	2.79425	3.09687	0.970938	0.514188	1.10156	1.29313	1.09081	0.756	0.981313	1.09331
S10013-asmbl_134553_cDNA_matchF_10.206357	mRNA:Pp1s176_89V6.2,mRNA:Pp1s176_89V6.1	S10013-asmbl_134533_cDNA_matchF_24	S10013-asmbl_134553_cDNA_matchF_10	scaffold_176:628483..629315	alternate_exon:206237,spliced_intron:206322;206606,skipped_exon:206204,retained_intron:206595;206598;206353;206357,alt_donor:206319	0.119919	0.77586	2.87009	0	1	0.184002	11	1473	0.194089	3	0.2	80	50	15	3	321	73	1	117	0.19673	3	37.9675	36.5094	4.075	4.36244	0.318875	1.65544	1.10681	0.402062	0.904687	0.921687	1.27506	0.41025	3.58256	2.79425	3.09687	0.970938	0.514188	1.10156	1.29313	1.09081	0.756	0.981313	1.09331
S10013-asmbl_134553_cDNA_matchF_10.206358	mRNA:Pp1s176_89V6.2,mRNA:Pp1s176_89V6.1	S10013-asmbl_134533_cDNA_matchF_24	S10013-asmbl_134553_cDNA_matchF_10	scaffold_176:631128..631209	skipped_exon:206486;206494;206252;206505;206499;206281;206306,alt_acceptor:206484;206303;206249;206503;206278;206492;206496,alt_donor:206250;206279;206304;206504;206485;206498;206493,retained_exon:206358;206296;206354;206243;206345;206350;206272	0.329356	0.356115	3.01908	0	1	0.184002	11	1473	0.194089	3	0.2	80	50	15	3	321	73	1	117	0.19673	3	37.9675	36.5094	4.075	4.36244	0.318875	1.65544	1.10681	0.402062	0.904687	0.921687	1.27506	0.41025	3.58256	2.79425	3.09687	0.970938	0.514188	1.10156	1.29313	1.09081	0.756	0.981313	1.09331
S10013-asmbl_134553_cDNA_matchF_10.206502	mRNA:Pp1s176_89V6.2,mRNA:Pp1s176_89V6.1	S10013-asmbl_134533_cDNA_matchF_24	S10013-asmbl_134553_cDNA_matchF_10	scaffold_176:629628..629947	spliced_intron:206491;206483;206280;206195;206210;206502;206188;206182;206489;206101,retained_intron:206196;206212;206102;206185;206193,alt_acceptor:206594;206582;206611;206602;206287	0.32683	0.443795	2.17039	0	1	0.184002	11	1473	0.194089	3	0.2	80	50	15	3	321	73	1	117	0.19673	3	37.9675	36.5094	4.075	4.36244	0.318875	1.65544	1.10681	0.402062	0.904687	0.921687	1.27506	0.41025	3.58256	2.79425	3.09687	0.970938	0.514188	1.10156	1.29313	1.09081	0.756	0.981313	1.09331
S10013-asmbl_134553_cDNA_matchF_10.206503	mRNA:Pp1s176_89V6.2,mRNA:Pp1s176_89V6.1	S10013-asmbl_134533_cDNA_matchF_24	S10013-asmbl_134553_cDNA_matchF_10	scaffold_176:631128..631209	skipped_exon:206486;206494;206252;206505;206499;206281;206306,alt_acceptor:206484;206303;206249;206503;206278;206492;206496,alt_donor:206250;206279;206304;206504;206485;206498;206493,retained_exon:206358;206296;206354;206243;206345;206350;206272	0.298735	0.560212	2.16037	0	1	0.184002	11	1473	0.194089	3	0.2	80	50	15	3	321	73	1	117	0.19673	3	37.9675	36.5094	4.075	4.36244	0.318875	1.65544	1.10681	0.402062	0.904687	0.921687	1.27506	0.41025	3.58256	2.79425	3.09687	0.970938	0.514188	1.10156	1.29313	1.09081	0.756	0.981313	1.09331
S10013-asmbl_134553_cDNA_matchF_10.206504	mRNA:Pp1s176_89V6.2,mRNA:Pp1s176_89V6.1	S10013-asmbl_134533_cDNA_matchF_24	S10013-asmbl_134553_cDNA_matchF_10	scaffold_176:631128..631209	skipped_exon:206486;206494;206252;206505;206499;206281;206306,alt_acceptor:206484;206303;206249;206503;206278;206492;206496,alt_donor:206250;206279;206304;206504;206485;206498;206493,retained_exon:206358;206296;206354;206243;206345;206350;206272	0.338883	0.469411	2.15784	0	1	0.184002	11	1473	0.194089	3	0.2	80	50	15	3	321	73	1	117	0.19673	3	37.9675	36.5094	4.075	4.36244	0.318875	1.65544	1.10681	0.402062	0.904687	0.921687	1.27506	0.41025	3.58256	2.79425	3.09687	0.970938	0.514188	1.10156	1.29313	1.09081	0.756	0.981313	1.09331
S10013-asmbl_134553_cDNA_matchF_10.206505	mRNA:Pp1s176_89V6.2,mRNA:Pp1s176_89V6.1	S10013-asmbl_134533_cDNA_matchF_24	S10013-asmbl_134553_cDNA_matchF_10	scaffold_176:631128..631209	skipped_exon:206486;206494;206252;206505;206499;206281;206306,alt_acceptor:206484;206303;206249;206503;206278;206492;206496,alt_donor:206250;206279;206304;206504;206485;206498;206493,retained_exon:206358;206296;206354;206243;206345;206350;206272	0.327797	0.490977	2.14987	0	1	0.184002	11	1473	0.194089	3	0.2	80	50	15	3	321	73	1	117	0.19673	3	37.9675	36.5094	4.075	4.36244	0.318875	1.65544	1.10681	0.402062	0.904687	0.921687	1.27506	0.41025	3.58256	2.79425	3.09687	0.970938	0.514188	1.10156	1.29313	1.09081	0.756	0.981313	1.09331
S10013-asmbl_134553_cDNA_matchF_10.206572	mRNA:Pp1s176_89V6.2,mRNA:Pp1s176_89V6.1	S10013-asmbl_134533_cDNA_matchF_24	S10013-asmbl_134553_cDNA_matchF_10	scaffold_176:630193..630286	spliced_intron:206284;206312;206489;206483;206570;206572;206495;206487;206502;206251;206305;206567;206280;206565;206255;206568;206569;206500;206491;206566	0.413549	0.169358	2.70857	0	1	0.184002	11	1473	0.194089	3	0.2	80	50	15	3	321	73	1	117	0.19673	3	37.9675	36.5094	4.075	4.36244	0.318875	1.65544	1.10681	0.402062	0.904687	0.921687	1.27506	0.41025	3.58256	2.79425	3.09687	0.970938	0.514188	1.10156	1.29313	1.09081	0.756	0.981313	1.09331
S10013-asmbl_134553_cDNA_matchF_10.206598	mRNA:Pp1s176_89V6.2,mRNA:Pp1s176_89V6.1	S10013-asmbl_134533_cDNA_matchF_24	S10013-asmbl_134553_cDNA_matchF_10	scaffold_176:628483..629315	alternate_exon:206237,spliced_intron:206322;206606,skipped_exon:206204,retained_intron:206595;206598;206353;206357,alt_donor:206319	0.121749	0.772355	2.89473	0	1	0.184002	11	1473	0.194089	3	0.2	80	50	15	3	321	73	1	117	0.19673	3	37.9675	36.5094	4.075	4.36244	0.318875	1.65544	1.10681	0.402062	0.904687	0.921687	1.27506	0.41025	3.58256	2.79425	3.09687	0.970938	0.514188	1.10156	1.29313	1.09081	0.756	0.981313	1.09331
S10013-asmbl_134553_cDNA_matchF_10.206612	mRNA:Pp1s176_89V6.2,mRNA:Pp1s176_89V6.1	S10013-asmbl_134533_cDNA_matchF_24	S10013-asmbl_134553_cDNA_matchF_10	scaffold_176:629449..629487	alt_acceptor:206455;206276;206446;206247;206449,retained_exon:206603;206612;206289;206583,spliced_intron:206100;206317;206210;206313;206195;206182;206241;206322;206101;206269	0.375645	0.305634	2.25926	0	1	0.184002	11	1473	0.194089	3	0.2	80	50	15	3	321	73	1	117	0.19673	3	37.9675	36.5094	4.075	4.36244	0.318875	1.65544	1.10681	0.402062	0.904687	0.921687	1.27506	0.41025	3.58256	2.79425	3.09687	0.970938	0.514188	1.10156	1.29313	1.09081	0.756	0.981313	1.09331
S10013-asmbl_134554_cDNA_matchF_9.206360	mRNA:Pp1s176_89V6.2,mRNA:Pp1s176_89V6.1	S10013-asmbl_134533_cDNA_matchF_24	S10013-asmbl_134554_cDNA_matchF_9	scaffold_176:631128..631209	skipped_exon:206486;206494;206505;206499;206252;206509;206306;206281,alt_acceptor:206496;206507;206492;206303;206484;206278;206503;206249,alt_donor:206504;206304;206279;206493;206250;206508;206498;206485,retained_exon:206345;206350;206272;206360;206358;206296;206354;206243	0.329356	0.356115	3.01908	0	1	0.185205	11	1622	0.195316	4	0.2	80	50	12	3	273	74.5	1	228	0.200779	3	36.2308	38.6238	4.22131	3.09815	0.425462	2.41338	1.33754	0.991615	1.382	0.349615	1.26815	0.408923	1.71431	3.58108	3.14408	1.71869	0.426154	1.40546	2.13	0.747538	0.874385	1.12262	1.59515
S10013-asmbl_134554_cDNA_matchF_9.206456	mRNA:Pp1s176_89V6.2,mRNA:Pp1s176_89V6.1	S10013-asmbl_134533_cDNA_matchF_24	S10013-asmbl_134554_cDNA_matchF_9	scaffold_176:629070..629487	retained_intron:206586;206456;206448;206194;206591;206214,alt_donor:206600;206621,spliced_intron:206213;206265;206188;206260	0.217672	0.484875	3.02062	0	1	0.185205	11	1622	0.195316	4	0.2	80	50	12	3	273	74.5	1	228	0.200779	3	36.2308	38.6238	4.22131	3.09815	0.425462	2.41338	1.33754	0.991615	1.382	0.349615	1.26815	0.408923	1.71431	3.58108	3.14408	1.71869	0.426154	1.40546	2.13	0.747538	0.874385	1.12262	1.59515
S10013-asmbl_134554_cDNA_matchF_9.206506	mRNA:Pp1s176_89V6.2,mRNA:Pp1s176_89V6.1	S10013-asmbl_134533_cDNA_matchF_24	S10013-asmbl_134554_cDNA_matchF_9	scaffold_176:629881..629947	alt_acceptor:206288,skipped_exon:206204,spliced_intron:206500;206268;206506;206251;206292;206305;206606;206290;206495;206487;206240;206285	0.32683	0.443773	2.17039	0	1	0.185205	11	1622	0.195316	4	0.2	80	50	12	3	273	74.5	1	228	0.200779	3	36.2308	38.6238	4.22131	3.09815	0.425462	2.41338	1.33754	0.991615	1.382	0.349615	1.26815	0.408923	1.71431	3.58108	3.14408	1.71869	0.426154	1.40546	2.13	0.747538	0.874385	1.12262	1.59515
S10013-asmbl_134554_cDNA_matchF_9.206507	mRNA:Pp1s176_89V6.2,mRNA:Pp1s176_89V6.1	S10013-asmbl_134533_cDNA_matchF_24	S10013-asmbl_134554_cDNA_matchF_9	scaffold_176:631128..631209	skipped_exon:206486;206494;206505;206499;206252;206509;206306;206281,alt_acceptor:206496;206507;206492;206303;206484;206278;206503;206249,alt_donor:206504;206304;206279;206493;206250;206508;206498;206485,retained_exon:206345;206350;206272;206360;206358;206296;206354;206243	0.298736	0.560212	2.16037	0	1	0.185205	11	1622	0.195316	4	0.2	80	50	12	3	273	74.5	1	228	0.200779	3	36.2308	38.6238	4.22131	3.09815	0.425462	2.41338	1.33754	0.991615	1.382	0.349615	1.26815	0.408923	1.71431	3.58108	3.14408	1.71869	0.426154	1.40546	2.13	0.747538	0.874385	1.12262	1.59515
S10013-asmbl_134554_cDNA_matchF_9.206508	mRNA:Pp1s176_89V6.2,mRNA:Pp1s176_89V6.1	S10013-asmbl_134533_cDNA_matchF_24	S10013-asmbl_134554_cDNA_matchF_9	scaffold_176:631128..631209	skipped_exon:206486;206494;206505;206499;206252;206509;206306;206281,alt_acceptor:206496;206507;206492;206303;206484;206278;206503;206249,alt_donor:206504;206304;206279;206493;206250;206508;206498;206485,retained_exon:206345;206350;206272;206360;206358;206296;206354;206243	0.338883	0.469411	2.15784	0	1	0.185205	11	1622	0.195316	4	0.2	80	50	12	3	273	74.5	1	228	0.200779	3	36.2308	38.6238	4.22131	3.09815	0.425462	2.41338	1.33754	0.991615	1.382	0.349615	1.26815	0.408923	1.71431	3.58108	3.14408	1.71869	0.426154	1.40546	2.13	0.747538	0.874385	1.12262	1.59515
S10013-asmbl_134554_cDNA_matchF_9.206509	mRNA:Pp1s176_89V6.2,mRNA:Pp1s176_89V6.1	S10013-asmbl_134533_cDNA_matchF_24	S10013-asmbl_134554_cDNA_matchF_9	scaffold_176:631128..631209	skipped_exon:206486;206494;206505;206499;206252;206509;206306;206281,alt_acceptor:206496;206507;206492;206303;206484;206278;206503;206249,alt_donor:206504;206304;206279;206493;206250;206508;206498;206485,retained_exon:206345;206350;206272;206360;206358;206296;206354;206243	0.327797	0.490977	2.14987	0	1	0.185205	11	1622	0.195316	4	0.2	80	50	12	3	273	74.5	1	228	0.200779	3	36.2308	38.6238	4.22131	3.09815	0.425462	2.41338	1.33754	0.991615	1.382	0.349615	1.26815	0.408923	1.71431	3.58108	3.14408	1.71869	0.426154	1.40546	2.13	0.747538	0.874385	1.12262	1.59515
S10013-asmbl_134554_cDNA_matchF_9.206573	mRNA:Pp1s176_89V6.2,mRNA:Pp1s176_89V6.1	S10013-asmbl_134533_cDNA_matchF_24	S10013-asmbl_134554_cDNA_matchF_9	scaffold_176:630193..630286	spliced_intron:206491;206566;206255;206573;206568;206569;206565;206500;206570;206483;206502;206251;206305;206567;206280;206572;206495;206487;206506;206312;206489;206284	0.413549	0.169358	2.70857	0	1	0.185205	11	1622	0.195316	4	0.2	80	50	12	3	273	74.5	1	228	0.200779	3	36.2308	38.6238	4.22131	3.09815	0.425462	2.41338	1.33754	0.991615	1.382	0.349615	1.26815	0.408923	1.71431	3.58108	3.14408	1.71869	0.426154	1.40546	2.13	0.747538	0.874385	1.12262	1.59515
S10013-asmbl_134554_cDNA_matchF_9.206613	mRNA:Pp1s176_89V6.2,mRNA:Pp1s176_89V6.1	S10013-asmbl_134533_cDNA_matchF_24	S10013-asmbl_134554_cDNA_matchF_9	scaffold_176:629628..629793	spliced_intron:206186;206268;206290;206292;206205;206104;206213;206100;206285;206240,retained_exon:206610;206320;206613	0.309575	0.321237	2.62076	0	1	0.185205	11	1622	0.195316	4	0.2	80	50	12	3	273	74.5	1	228	0.200779	3	36.2308	38.6238	4.22131	3.09815	0.425462	2.41338	1.33754	0.991615	1.382	0.349615	1.26815	0.408923	1.71431	3.58108	3.14408	1.71869	0.426154	1.40546	2.13	0.747538	0.874385	1.12262	1.59515
S10013-asmbl_134555_cDNA_matchF_19.206216	mRNA:Pp1s176_89V6.2,mRNA:Pp1s176_89V6.1	S10013-asmbl_134533_cDNA_matchF_24	S10013-asmbl_134555_cDNA_matchF_19	scaffold_176:628534..630487	retained_intron:206557;206218;206216;206361;206457;206599;206215;206592;206266;206614;206217;206426	0.141237	0.680011	3.06389	0	1	0.184183	11	1737	0.192067	0	0.177994	1624	186	22	3	150	57	2	33	0.201173	3	37.0162	33.0017	5.70846	2.40429	0.840875	3.1685	2.84758	1.0215	1.10363	0.536583	1.09908	0.696667	1.69146	2.14525	2.47542	2.91217	0.651083	1.70762	0.818667	1.30967	0.889583	0.819875	1.0305
S10013-asmbl_134555_cDNA_matchF_19.206361	mRNA:Pp1s176_89V6.2,mRNA:Pp1s176_89V6.1	S10013-asmbl_134533_cDNA_matchF_24	S10013-asmbl_134555_cDNA_matchF_19	scaffold_176:628534..630487	retained_intron:206557;206218;206216;206361;206457;206599;206215;206592;206266;206614;206217;206426	0.119919	0.775867	2.87009	0	1	0.184183	11	1737	0.192067	0	0.177994	1624	186	22	3	150	57	2	33	0.201173	3	37.0162	33.0017	5.70846	2.40429	0.840875	3.1685	2.84758	1.0215	1.10363	0.536583	1.09908	0.696667	1.69146	2.14525	2.47542	2.91217	0.651083	1.70762	0.818667	1.30967	0.889583	0.819875	1.0305
S10013-asmbl_134555_cDNA_matchF_19.206362	mRNA:Pp1s176_89V6.2,mRNA:Pp1s176_89V6.1	S10013-asmbl_134533_cDNA_matchF_24	S10013-asmbl_134555_cDNA_matchF_19	scaffold_176:631128..631209	skipped_exon:206509;206306;206233;206281;206477;206252;206136;206499;206486;206512;206494;206505;206439;206480,alt_acceptor:206496;206478;206507;206475;206492;206435;206303;206484;206127;206510;206230;206278;206503;206249,alt_donor:206504;206511;206231;206279;206304;206493;206476;206436;206250;206479;206485;206129;206508;206498,retained_exon:206110;206362;206350;206272;206226;206345;206354;206243…	0.329356	0.356115	3.01908	0	1	0.184183	11	1737	0.192067	0	0.177994	1624	186	22	3	150	57	2	33	0.201173	3	37.0162	33.0017	5.70846	2.40429	0.840875	3.1685	2.84758	1.0215	1.10363	0.536583	1.09908	0.696667	1.69146	2.14525	2.47542	2.91217	0.651083	1.70762	0.818667	1.30967	0.889583	0.819875	1.0305
S10013-asmbl_134555_cDNA_matchF_19.206426	mRNA:Pp1s176_89V6.2,mRNA:Pp1s176_89V6.1	S10013-asmbl_134533_cDNA_matchF_24	S10013-asmbl_134555_cDNA_matchF_19	scaffold_176:628534..630487	retained_intron:206557;206218;206216;206361;206457;206599;206215;206592;206266;206614;206217;206426	0.195387	0.542532	3.4796	0	1	0.184183	11	1737	0.192067	0	0.177994	1624	186	22	3	150	57	2	33	0.201173	3	37.0162	33.0017	5.70846	2.40429	0.840875	3.1685	2.84758	1.0215	1.10363	0.536583	1.09908	0.696667	1.69146	2.14525	2.47542	2.91217	0.651083	1.70762	0.818667	1.30967	0.889583	0.819875	1.0305
S10013-asmbl_134555_cDNA_matchF_19.206457	mRNA:Pp1s176_89V6.2,mRNA:Pp1s176_89V6.1	S10013-asmbl_134533_cDNA_matchF_24	S10013-asmbl_134555_cDNA_matchF_19	scaffold_176:628534..630487	retained_intron:206557;206218;206216;206361;206457;206599;206215;206592;206266;206614;206217;206426	0.217672	0.484875	3.02062	0	1	0.184183	11	1737	0.192067	0	0.177994	1624	186	22	3	150	57	2	33	0.201173	3	37.0162	33.0017	5.70846	2.40429	0.840875	3.1685	2.84758	1.0215	1.10363	0.536583	1.09908	0.696667	1.69146	2.14525	2.47542	2.91217	0.651083	1.70762	0.818667	1.30967	0.889583	0.819875	1.0305
S10013-asmbl_134555_cDNA_matchF_19.206510	mRNA:Pp1s176_89V6.2,mRNA:Pp1s176_89V6.1	S10013-asmbl_134533_cDNA_matchF_24	S10013-asmbl_134555_cDNA_matchF_19	scaffold_176:631128..631209	skipped_exon:206509;206306;206233;206281;206477;206252;206136;206499;206486;206512;206494;206505;206439;206480,alt_acceptor:206496;206478;206507;206475;206492;206435;206303;206484;206127;206510;206230;206278;206503;206249,alt_donor:206504;206511;206231;206279;206304;206493;206476;206436;206250;206479;206485;206129;206508;206498,retained_exon:206110;206362;206350;206272;206226;206345;206354;206243…	0.298736	0.560212	2.16037	0	1	0.184183	11	1737	0.192067	0	0.177994	1624	186	22	3	150	57	2	33	0.201173	3	37.0162	33.0017	5.70846	2.40429	0.840875	3.1685	2.84758	1.0215	1.10363	0.536583	1.09908	0.696667	1.69146	2.14525	2.47542	2.91217	0.651083	1.70762	0.818667	1.30967	0.889583	0.819875	1.0305
S10013-asmbl_134555_cDNA_matchF_19.206511	mRNA:Pp1s176_89V6.2,mRNA:Pp1s176_89V6.1	S10013-asmbl_134533_cDNA_matchF_24	S10013-asmbl_134555_cDNA_matchF_19	scaffold_176:631128..631209	skipped_exon:206509;206306;206233;206281;206477;206252;206136;206499;206486;206512;206494;206505;206439;206480,alt_acceptor:206496;206478;206507;206475;206492;206435;206303;206484;206127;206510;206230;206278;206503;206249,alt_donor:206504;206511;206231;206279;206304;206493;206476;206436;206250;206479;206485;206129;206508;206498,retained_exon:206110;206362;206350;206272;206226;206345;206354;206243…	0.338881	0.469393	2.15784	0	1	0.184183	11	1737	0.192067	0	0.177994	1624	186	22	3	150	57	2	33	0.201173	3	37.0162	33.0017	5.70846	2.40429	0.840875	3.1685	2.84758	1.0215	1.10363	0.536583	1.09908	0.696667	1.69146	2.14525	2.47542	2.91217	0.651083	1.70762	0.818667	1.30967	0.889583	0.819875	1.0305
S10013-asmbl_134555_cDNA_matchF_19.206512	mRNA:Pp1s176_89V6.2,mRNA:Pp1s176_89V6.1	S10013-asmbl_134533_cDNA_matchF_24	S10013-asmbl_134555_cDNA_matchF_19	scaffold_176:631128..631209	skipped_exon:206509;206306;206233;206281;206477;206252;206136;206499;206486;206512;206494;206505;206439;206480,alt_acceptor:206496;206478;206507;206475;206492;206435;206303;206484;206127;206510;206230;206278;206503;206249,alt_donor:206504;206511;206231;206279;206304;206493;206476;206436;206250;206479;206485;206129;206508;206498,retained_exon:206110;206362;206350;206272;206226;206345;206354;206243…	0.327797	0.490978	2.14987	0	1	0.184183	11	1737	0.192067	0	0.177994	1624	186	22	3	150	57	2	33	0.201173	3	37.0162	33.0017	5.70846	2.40429	0.840875	3.1685	2.84758	1.0215	1.10363	0.536583	1.09908	0.696667	1.69146	2.14525	2.47542	2.91217	0.651083	1.70762	0.818667	1.30967	0.889583	0.819875	1.0305
S10013-asmbl_134555_cDNA_matchF_19.206557	mRNA:Pp1s176_89V6.2,mRNA:Pp1s176_89V6.1	S10013-asmbl_134533_cDNA_matchF_24	S10013-asmbl_134555_cDNA_matchF_19	scaffold_176:628534..630487	retained_intron:206557;206218;206216;206361;206457;206599;206215;206592;206266;206614;206217;206426	0.242507	0.4384	3.35422	0	1	0.184183	11	1737	0.192067	0	0.177994	1624	186	22	3	150	57	2	33	0.201173	3	37.0162	33.0017	5.70846	2.40429	0.840875	3.1685	2.84758	1.0215	1.10363	0.536583	1.09908	0.696667	1.69146	2.14525	2.47542	2.91217	0.651083	1.70762	0.818667	1.30967	0.889583	0.819875	1.0305
S10013-asmbl_134555_cDNA_matchF_19.206599	mRNA:Pp1s176_89V6.2,mRNA:Pp1s176_89V6.1	S10013-asmbl_134533_cDNA_matchF_24	S10013-asmbl_134555_cDNA_matchF_19	scaffold_176:628534..630487	retained_intron:206557;206218;206216;206361;206457;206599;206215;206592;206266;206614;206217;206426	0.121749	0.772355	2.89473	0	1	0.184183	11	1737	0.192067	0	0.177994	1624	186	22	3	150	57	2	33	0.201173	3	37.0162	33.0017	5.70846	2.40429	0.840875	3.1685	2.84758	1.0215	1.10363	0.536583	1.09908	0.696667	1.69146	2.14525	2.47542	2.91217	0.651083	1.70762	0.818667	1.30967	0.889583	0.819875	1.0305
S10013-asmbl_134555_cDNA_matchF_19.206614	mRNA:Pp1s176_89V6.2,mRNA:Pp1s176_89V6.1	S10013-asmbl_134533_cDNA_matchF_24	S10013-asmbl_134555_cDNA_matchF_19	scaffold_176:628534..630487	retained_intron:206557;206218;206216;206361;206457;206599;206215;206592;206266;206614;206217;206426	0.16687	0.550324	4.67326	0	1	0.184183	11	1737	0.192067	0	0.177994	1624	186	22	3	150	57	2	33	0.201173	3	37.0162	33.0017	5.70846	2.40429	0.840875	3.1685	2.84758	1.0215	1.10363	0.536583	1.09908	0.696667	1.69146	2.14525	2.47542	2.91217	0.651083	1.70762	0.818667	1.30967	0.889583	0.819875	1.0305
S10013-asmbl_134556_cDNA_matchF_6.206364	mRNA:Pp1s176_89V6.2,mRNA:Pp1s176_89V6.1	S10013-asmbl_134533_cDNA_matchF_24	S10013-asmbl_134556_cDNA_matchF_6	scaffold_176:631128..631209	skipped_exon:206505;206439;206480;206486;206512;206494;206499;206516;206136;206252;206477;206306;206233;206281;206509,alt_acceptor:206496;206478;206514;206507;206475;206435;206492;206510;206230;206278;206503;206249;206303;206484;206127,alt_donor:206476;206436;206493;206279;206304;206504;206511;206231;206485;206129;206508;206498;206515;206250;206479,retained_exon:206226;206350;206272;206345;206110…	0.329356	0.356107	3.01908	0	1	0.185051	11	1601	0.197283	3	0.2	80	50	7	9	291	99.8571	1	117	0.223827	9	44.1725	46.435	4.70887	3.4895	0.25775	2.81087	1.94762	1.31675	0.89375	0.568125	1.27925	0.8205	1.25775	5.81925	3.16613	1.336	0.5195	1.69425	2.00338	1.16387	1.38688	0.80125	1.43013
S10013-asmbl_134556_cDNA_matchF_6.206467	mRNA:Pp1s176_89V6.2,mRNA:Pp1s176_89V6.1	S10013-asmbl_134533_cDNA_matchF_24	S10013-asmbl_134556_cDNA_matchF_6	scaffold_176:629070..629315	alt_donor:206467,skipped_exon:206219,spliced_intron:206317;206607;206267;206295;206108;206261	0.290238	0.579219	2.07939	0	1	0.185051	11	1601	0.197283	3	0.2	80	50	7	9	291	99.8571	1	117	0.223827	9	44.1725	46.435	4.70887	3.4895	0.25775	2.81087	1.94762	1.31675	0.89375	0.568125	1.27925	0.8205	1.25775	5.81925	3.16613	1.336	0.5195	1.69425	2.00338	1.16387	1.38688	0.80125	1.43013
S10013-asmbl_134556_cDNA_matchF_6.206513	mRNA:Pp1s176_89V6.2,mRNA:Pp1s176_89V6.1	S10013-asmbl_134533_cDNA_matchF_24	S10013-asmbl_134556_cDNA_matchF_6	scaffold_176:629881..629947	alt_acceptor:206293;206288,skipped_exon:206204;206219,spliced_intron:206487;206495;206277;206251;206305;206232;206240;206285;206332;206225;206103;206513;206506;206268;206283;206271;206290;206292;206606;206132;206459;206500;206607;206472	0.32683	0.443751	2.17039	0	1	0.185051	11	1601	0.197283	3	0.2	80	50	7	9	291	99.8571	1	117	0.223827	9	44.1725	46.435	4.70887	3.4895	0.25775	2.81087	1.94762	1.31675	0.89375	0.568125	1.27925	0.8205	1.25775	5.81925	3.16613	1.336	0.5195	1.69425	2.00338	1.16387	1.38688	0.80125	1.43013
S10013-asmbl_134556_cDNA_matchF_6.206514	mRNA:Pp1s176_89V6.2,mRNA:Pp1s176_89V6.1	S10013-asmbl_134533_cDNA_matchF_24	S10013-asmbl_134556_cDNA_matchF_6	scaffold_176:631128..631209	skipped_exon:206505;206439;206480;206486;206512;206494;206499;206516;206136;206252;206477;206306;206233;206281;206509,alt_acceptor:206496;206478;206514;206507;206475;206435;206492;206510;206230;206278;206503;206249;206303;206484;206127,alt_donor:206476;206436;206493;206279;206304;206504;206511;206231;206485;206129;206508;206498;206515;206250;206479,retained_exon:206226;206350;206272;206345;206110…	0.298736	0.560081	2.16037	0	1	0.185051	11	1601	0.197283	3	0.2	80	50	7	9	291	99.8571	1	117	0.223827	9	44.1725	46.435	4.70887	3.4895	0.25775	2.81087	1.94762	1.31675	0.89375	0.568125	1.27925	0.8205	1.25775	5.81925	3.16613	1.336	0.5195	1.69425	2.00338	1.16387	1.38688	0.80125	1.43013
S10013-asmbl_134556_cDNA_matchF_6.206515	mRNA:Pp1s176_89V6.2,mRNA:Pp1s176_89V6.1	S10013-asmbl_134533_cDNA_matchF_24	S10013-asmbl_134556_cDNA_matchF_6	scaffold_176:631128..631209	skipped_exon:206505;206439;206480;206486;206512;206494;206499;206516;206136;206252;206477;206306;206233;206281;206509,alt_acceptor:206496;206478;206514;206507;206475;206435;206492;206510;206230;206278;206503;206249;206303;206484;206127,alt_donor:206476;206436;206493;206279;206304;206504;206511;206231;206485;206129;206508;206498;206515;206250;206479,retained_exon:206226;206350;206272;206345;206110…	0.338881	0.469393	2.15784	0	1	0.185051	11	1601	0.197283	3	0.2	80	50	7	9	291	99.8571	1	117	0.223827	9	44.1725	46.435	4.70887	3.4895	0.25775	2.81087	1.94762	1.31675	0.89375	0.568125	1.27925	0.8205	1.25775	5.81925	3.16613	1.336	0.5195	1.69425	2.00338	1.16387	1.38688	0.80125	1.43013
S10013-asmbl_134556_cDNA_matchF_6.206516	mRNA:Pp1s176_89V6.2,mRNA:Pp1s176_89V6.1	S10013-asmbl_134533_cDNA_matchF_24	S10013-asmbl_134556_cDNA_matchF_6	scaffold_176:631128..631209	skipped_exon:206505;206439;206480;206486;206512;206494;206499;206516;206136;206252;206477;206306;206233;206281;206509,alt_acceptor:206496;206478;206514;206507;206475;206435;206492;206510;206230;206278;206503;206249;206303;206484;206127,alt_donor:206476;206436;206493;206279;206304;206504;206511;206231;206485;206129;206508;206498;206515;206250;206479,retained_exon:206226;206350;206272;206345;206110…	0.327797	0.490977	2.14987	0	1	0.185051	11	1601	0.197283	3	0.2	80	50	7	9	291	99.8571	1	117	0.223827	9	44.1725	46.435	4.70887	3.4895	0.25775	2.81087	1.94762	1.31675	0.89375	0.568125	1.27925	0.8205	1.25775	5.81925	3.16613	1.336	0.5195	1.69425	2.00338	1.16387	1.38688	0.80125	1.43013
S10013-asmbl_134556_cDNA_matchF_6.206574	mRNA:Pp1s176_89V6.2,mRNA:Pp1s176_89V6.1	S10013-asmbl_134533_cDNA_matchF_24	S10013-asmbl_134556_cDNA_matchF_6	scaffold_176:630193..630286	spliced_intron:206565;206568;206573;206445;206459;206566;206506;206341;206284;206469;206468;206389;206489;206312;206235;206232;206574;206332;206461;206572;206305;206437;206502;206569;206255;206169;206375;206552;206500;206491;206132;206525;206513;206483;206570;206471;206487;206495;206533;206280;206251;206567	0.413549	0.169358	2.70857	0	1	0.185051	11	1601	0.197283	3	0.2	80	50	7	9	291	99.8571	1	117	0.223827	9	44.1725	46.435	4.70887	3.4895	0.25775	2.81087	1.94762	1.31675	0.89375	0.568125	1.27925	0.8205	1.25775	5.81925	3.16613	1.336	0.5195	1.69425	2.00338	1.16387	1.38688	0.80125	1.43013
S10013-asmbl_134557_cDNA_matchF_10.206223	mRNA:Pp1s176_89V6.2,mRNA:Pp1s176_89V6.1	S10013-asmbl_134533_cDNA_matchF_24	S10013-asmbl_134557_cDNA_matchF_10	scaffold_176:629628..629947	spliced_intron:206195;206121;206210;206143;206491;206375;206101;206517;206182;206280;206437;206502;206148;206471;206188;206154;206483;206489;206469;206468;206220;206112,retained_intron:206102;206223;206120;206185;206193;206147;206122;206153;206212;206158;206196,alt_acceptor:206615;206411;206527;206594;206582;206287;206451;206554;206602;206611;206544	0.141237	0.680011	3.06389	0	1	0.184196	10	1574	0.19532	3	0.2	80	50	13	3	321	82.1538	1	117	0.206615	3	41.3507	39.6843	3.63671	3.96521	0.364429	1.89193	1.26493	0.4595	1.03393	1.05336	1.45721	0.468857	2.05357	3.19343	3.53929	1.10964	0.587643	1.25893	1.47786	1.24664	0.864	1.1215	1.2495
S10013-asmbl_134557_cDNA_matchF_10.206365	mRNA:Pp1s176_89V6.2,mRNA:Pp1s176_89V6.1	S10013-asmbl_134533_cDNA_matchF_24	S10013-asmbl_134557_cDNA_matchF_10	scaffold_176:628534..629315	spliced_intron:206309;206308;206323;206307;206311;206302;206106;206297,retained_intron:206107;206601;206337;206335;206327;206365;206339;206329	0.119919	0.775867	2.87009	0	1	0.184196	10	1574	0.19532	3	0.2	80	50	13	3	321	82.1538	1	117	0.206615	3	41.3507	39.6843	3.63671	3.96521	0.364429	1.89193	1.26493	0.4595	1.03393	1.05336	1.45721	0.468857	2.05357	3.19343	3.53929	1.10964	0.587643	1.25893	1.47786	1.24664	0.864	1.1215	1.2495
S10013-asmbl_134557_cDNA_matchF_10.206517	mRNA:Pp1s176_89V6.2,mRNA:Pp1s176_89V6.1	S10013-asmbl_134533_cDNA_matchF_24	S10013-asmbl_134557_cDNA_matchF_10	scaffold_176:629628..629947	spliced_intron:206195;206121;206210;206143;206491;206375;206101;206517;206182;206280;206437;206502;206148;206471;206188;206154;206483;206489;206469;206468;206220;206112,retained_intron:206102;206223;206120;206185;206193;206147;206122;206153;206212;206158;206196,alt_acceptor:206615;206411;206527;206594;206582;206287;206451;206554;206602;206611;206544	0.32683	0.443729	2.17039	0	1	0.184196	10	1574	0.19532	3	0.2	80	50	13	3	321	82.1538	1	117	0.206615	3	41.3507	39.6843	3.63671	3.96521	0.364429	1.89193	1.26493	0.4595	1.03393	1.05336	1.45721	0.468857	2.05357	3.19343	3.53929	1.10964	0.587643	1.25893	1.47786	1.24664	0.864	1.1215	1.2495
S10013-asmbl_134557_cDNA_matchF_10.206575	mRNA:Pp1s176_89V6.2,mRNA:Pp1s176_89V6.1	S10013-asmbl_134533_cDNA_matchF_24	S10013-asmbl_134557_cDNA_matchF_10	scaffold_176:630193..630286	spliced_intron:206284;206469;206468;206389;206489;206312;206506;206341;206461;206572;206305;206437;206502;206235;206232;206574;206332;206565;206568;206573;206566;206575;206445;206459;206513;206471;206487;206495;206533;206280;206251;206567;206483;206570;206169;206375;206552;206500;206569;206517;206255;206525;206491;206132	0.413549	0.169358	2.70857	0	1	0.184196	10	1574	0.19532	3	0.2	80	50	13	3	321	82.1538	1	117	0.206615	3	41.3507	39.6843	3.63671	3.96521	0.364429	1.89193	1.26493	0.4595	1.03393	1.05336	1.45721	0.468857	2.05357	3.19343	3.53929	1.10964	0.587643	1.25893	1.47786	1.24664	0.864	1.1215	1.2495
S10013-asmbl_134557_cDNA_matchF_10.206601	mRNA:Pp1s176_89V6.2,mRNA:Pp1s176_89V6.1	S10013-asmbl_134533_cDNA_matchF_24	S10013-asmbl_134557_cDNA_matchF_10	scaffold_176:628534..629315	spliced_intron:206309;206308;206323;206307;206311;206302;206106;206297,retained_intron:206107;206601;206337;206335;206327;206365;206339;206329	0.121749	0.772355	2.89473	0	1	0.184196	10	1574	0.19532	3	0.2	80	50	13	3	321	82.1538	1	117	0.206615	3	41.3507	39.6843	3.63671	3.96521	0.364429	1.89193	1.26493	0.4595	1.03393	1.05336	1.45721	0.468857	2.05357	3.19343	3.53929	1.10964	0.587643	1.25893	1.47786	1.24664	0.864	1.1215	1.2495
S10013-asmbl_134557_cDNA_matchF_10.206616	mRNA:Pp1s176_89V6.2,mRNA:Pp1s176_89V6.1	S10013-asmbl_134533_cDNA_matchF_24	S10013-asmbl_134557_cDNA_matchF_10	scaffold_176:629449..629487	alt_acceptor:206455;206440;206449;206442;206441;206366;206458;206444;206276;206446;206328;206247,retained_exon:206522;206289;206546;206583;206603;206414;206612;206555;206616;206528,spliced_intron:206313;206323;206308;206311;206148;206137;206297;206100;206154;206109;206309;206322;206220;206112;206210;206307;206195;206317;206143;206269;206295;206101;206241;206182	0.375646	0.305574	2.25926	0	1	0.184196	10	1574	0.19532	3	0.2	80	50	13	3	321	82.1538	1	117	0.206615	3	41.3507	39.6843	3.63671	3.96521	0.364429	1.89193	1.26493	0.4595	1.03393	1.05336	1.45721	0.468857	2.05357	3.19343	3.53929	1.10964	0.587643	1.25893	1.47786	1.24664	0.864	1.1215	1.2495
S10017-asmbl_134561_cDNA_matchF_11.206637	mRNA:Pp1s176_95V6.1	S10017-asmbl_134564_cDNA_matchF_13	S10017-asmbl_134561_cDNA_matchF_11	scaffold_176:653372..654197	retained_intron:206651;206666;206660;206637;206628;206663,spliced_intron:206659;206627;206625;206658	0.26553	0.456105	2.42713	0	1	0.184313	4	1499	0.197887	2	0.198393	134	695	10	9	249	100.8	0	0	0.193622	0	42.538	46.333	2.406	1.3514	3.6811	0.8044	6.904	1.9157	1.3986	0.1205	3.5981	1.026	1.8483	4.7942	1.6525	3.5901	1.7326	0.645	1.6351	3.9238	6.6057	0.7895	1.491
S10017-asmbl_134562_cDNA_matchF_11.206663	mRNA:Pp1s176_95V6.1	S10017-asmbl_134564_cDNA_matchF_13	S10017-asmbl_134562_cDNA_matchF_11	scaffold_176:653372..654197	retained_intron:206666;206660;206663,spliced_intron:206658;206659	0.265532	0.456105	2.42713	0	1	0.184313	4	1499	0.1977	1	0.198393	134	695	9	18	336	108.333	0	0	0.199517	0	45.6489	49.1656	2.14956	1.789	0.971222	0.796889	8.06289	2.02433	1.30356	0.133889	4.32356	0.936556	1.30333	3.48911	1.21322	2.23778	1.873	0.995333	2.04156	3.85878	6.71678	0.783222	2.24144
S10017-asmbl_134563_cDNA_matchF_13.206677	mRNA:Pp1s176_95V6.1	S10017-asmbl_134564_cDNA_matchF_13	S10017-asmbl_134563_cDNA_matchF_13	scaffold_176:652391..654665	retained_intron:206677;206670;206685;206626;206624	0.265534	0.456105	2.42713	0	1	0.182026	3	2384	0.197887	2	0.195935	134	1595	10	9	249	100.8	0	0	0.193622	0	42.538	46.333	2.406	1.3514	3.6811	0.8044	6.904	1.9157	1.3986	0.1205	3.5981	1.026	1.8483	4.7942	1.6525	3.5901	1.7326	0.645	1.6351	3.9238	6.6057	0.7895	1.491
S10017-asmbl_134572_cDNA_matchF_13.206716	mRNA:Pp1s176_95V6.1	S10017-asmbl_134564_cDNA_matchF_13	S10017-asmbl_134572_cDNA_matchF_13	scaffold_176:653372..654197	retained_intron:206694;206729;206660;206663;206651;206666;206716;206628;206637,spliced_intron:206659;206684;206683;206658;206627;206625	0.265536	0.456105	2.42713	0	1	0.18642	1	740	0.197314	2	0.198393	134	695	11	18	249	95.1818	0	0	0.198728	0	44.3073	48.4173	2.49218	1.75273	0.770727	1.44255	6.80055	1.81118	1.53873	0.109545	3.57591	1.00236	1.68027	4.60482	1.80718	3.26373	1.44709	0.891273	2.08018	3.70627	6.31009	0.717727	1.81
S10018-asmbl_134576_cDNA_matchR_16.206740	NA	S10018-asmbl_134577_cDNA_matchR_14	S10018-asmbl_134576_cDNA_matchR_16	scaffold_176:667490..669405	skipped_exon:206738,retained_intron:206740;206764;206749;206767;206747;206733;206735,alt_donor:206752	-0.13371	0.665769	4.14837	0	1	0.170204	0	2375	0.200362	1	0.172706	65	1000000001	19	3	234	43.1053	0	0	0.187858	0	37.4221	27.0279	1.61268	1.61668	0.412947	2.54721	0.600526	0.465579	0.579474	1.02179	0	0.134947	0.480421	1.25842	2.19621	0.824579	0.937895	0.646947	3.21705	0.278	0	0.0674737	0
S10018-asmbl_134576_cDNA_matchR_16.206747	NA	S10018-asmbl_134577_cDNA_matchR_14	S10018-asmbl_134576_cDNA_matchR_16	scaffold_176:667490..669405	skipped_exon:206738,retained_intron:206740;206764;206749;206767;206747;206733;206735,alt_donor:206752	-0.0518301	0.895932	3.11796	0	1	0.170204	0	2375	0.200362	1	0.172706	65	1000000001	19	3	234	43.1053	0	0	0.187858	0	37.4221	27.0279	1.61268	1.61668	0.412947	2.54721	0.600526	0.465579	0.579474	1.02179	0	0.134947	0.480421	1.25842	2.19621	0.824579	0.937895	0.646947	3.21705	0.278	0	0.0674737	0
S10018-asmbl_134576_cDNA_matchR_16.206764	NA	S10018-asmbl_134577_cDNA_matchR_14	S10018-asmbl_134576_cDNA_matchR_16	scaffold_176:667490..669405	skipped_exon:206738,retained_intron:206740;206764;206749;206767;206747;206733;206735,alt_donor:206752	-0.0825126	0.843152	2.56078	0	1	0.170204	0	2375	0.200362	1	0.172706	65	1000000001	19	3	234	43.1053	0	0	0.187858	0	37.4221	27.0279	1.61268	1.61668	0.412947	2.54721	0.600526	0.465579	0.579474	1.02179	0	0.134947	0.480421	1.25842	2.19621	0.824579	0.937895	0.646947	3.21705	0.278	0	0.0674737	0
S10018-asmbl_134576_cDNA_matchR_16.206767	NA	S10018-asmbl_134577_cDNA_matchR_14	S10018-asmbl_134576_cDNA_matchR_16	scaffold_176:667490..669405	skipped_exon:206738,retained_intron:206740;206764;206749;206767;206747;206733;206735,alt_donor:206752	-0.1155	0.755285	2.64677	0	1	0.170204	0	2375	0.200362	1	0.172706	65	1000000001	19	3	234	43.1053	0	0	0.187858	0	37.4221	27.0279	1.61268	1.61668	0.412947	2.54721	0.600526	0.465579	0.579474	1.02179	0	0.134947	0.480421	1.25842	2.19621	0.824579	0.937895	0.646947	3.21705	0.278	0	0.0674737	0
S10018-asmbl_134578_cDNA_matchR_10.206871	NA	S10018-asmbl_134577_cDNA_matchR_14	S10018-asmbl_134578_cDNA_matchR_10	scaffold_176:667490..669405	skipped_exon:206738,retained_intron:206883;206749;206764;206797;206767;206798;206882;206735;206873;206740;206874;206747;206871;206733,alt_donor:206752;206876,spliced_intron:206879	-0.13371	0.665769	4.14837	0	1	0.171871	0	6919	0.199842	1	0.169591	118	1000000001	19	3	234	43.1053	1	48	0.197382	3	37.1135	28.489	1.53205	1.53585	0.3923	3.04485	0.883	0.4423	1.1755	0.9707	0	0.1282	0.4564	1.1955	2.0864	0.78335	0.891	0.6146	3.0562	0.2641	0	0.3766	0
S10018-asmbl_134578_cDNA_matchR_10.206873	NA	S10018-asmbl_134577_cDNA_matchR_14	S10018-asmbl_134578_cDNA_matchR_10	scaffold_176:667490..669405	skipped_exon:206738,retained_intron:206883;206749;206764;206797;206767;206798;206882;206735;206873;206740;206874;206747;206871;206733,alt_donor:206752;206876,spliced_intron:206879	-0.0518301	0.895932	3.11796	0	1	0.171871	0	6919	0.199842	1	0.169591	118	1000000001	19	3	234	43.1053	1	48	0.197382	3	37.1135	28.489	1.53205	1.53585	0.3923	3.04485	0.883	0.4423	1.1755	0.9707	0	0.1282	0.4564	1.1955	2.0864	0.78335	0.891	0.6146	3.0562	0.2641	0	0.3766	0
S10018-asmbl_134578_cDNA_matchR_10.206882	NA	S10018-asmbl_134577_cDNA_matchR_14	S10018-asmbl_134578_cDNA_matchR_10	scaffold_176:667490..669405	skipped_exon:206738,retained_intron:206883;206749;206764;206797;206767;206798;206882;206735;206873;206740;206874;206747;206871;206733,alt_donor:206752;206876,spliced_intron:206879	-0.0825126	0.843152	2.56078	0	1	0.171871	0	6919	0.199842	1	0.169591	118	1000000001	19	3	234	43.1053	1	48	0.197382	3	37.1135	28.489	1.53205	1.53585	0.3923	3.04485	0.883	0.4423	1.1755	0.9707	0	0.1282	0.4564	1.1955	2.0864	0.78335	0.891	0.6146	3.0562	0.2641	0	0.3766	0
S10018-asmbl_134578_cDNA_matchR_10.206883	NA	S10018-asmbl_134577_cDNA_matchR_14	S10018-asmbl_134578_cDNA_matchR_10	scaffold_176:667490..669405	skipped_exon:206738,retained_intron:206883;206749;206764;206797;206767;206798;206882;206735;206873;206740;206874;206747;206871;206733,alt_donor:206752;206876,spliced_intron:206879	-0.115501	0.755285	2.64677	0	1	0.171871	0	6919	0.199842	1	0.169591	118	1000000001	19	3	234	43.1053	1	48	0.197382	3	37.1135	28.489	1.53205	1.53585	0.3923	3.04485	0.883	0.4423	1.1755	0.9707	0	0.1282	0.4564	1.1955	2.0864	0.78335	0.891	0.6146	3.0562	0.2641	0	0.3766	0
S10018-asmbl_134582_cDNA_matchR_11.206890	NA	S10018-asmbl_134577_cDNA_matchR_14	S10018-asmbl_134582_cDNA_matchR_11	scaffold_176:667490..669405	skipped_exon:206738,retained_intron:206767;206749;206952;206871;206874;206747;206740;206812;206953;206735;206882;206798;206797;206764;206943;206883;206944;206890;206733;206811;206873,alt_donor:206946;206876;206752,spliced_intron:206879;206948	-0.13371	0.665769	4.14837	0	1	0.171833	0	6846	0.199842	1	0.169872	118	1000000001	19	3	234	43.1053	1	48	0.197382	3	37.1135	28.489	1.53205	1.53585	0.3923	3.04485	0.883	0.4423	1.1755	0.9707	0	0.1282	0.4564	1.1955	2.0864	0.78335	0.891	0.6146	3.0562	0.2641	0	0.3766	0
S10018-asmbl_134582_cDNA_matchR_11.206943	NA	S10018-asmbl_134577_cDNA_matchR_14	S10018-asmbl_134582_cDNA_matchR_11	scaffold_176:667490..669405	skipped_exon:206738,retained_intron:206767;206749;206952;206871;206874;206747;206740;206812;206953;206735;206882;206798;206797;206764;206943;206883;206944;206890;206733;206811;206873,alt_donor:206946;206876;206752,spliced_intron:206879;206948	-0.0518302	0.895932	3.11796	0	1	0.171833	0	6846	0.199842	1	0.169872	118	1000000001	19	3	234	43.1053	1	48	0.197382	3	37.1135	28.489	1.53205	1.53585	0.3923	3.04485	0.883	0.4423	1.1755	0.9707	0	0.1282	0.4564	1.1955	2.0864	0.78335	0.891	0.6146	3.0562	0.2641	0	0.3766	0
S10018-asmbl_134582_cDNA_matchR_11.206952	NA	S10018-asmbl_134577_cDNA_matchR_14	S10018-asmbl_134582_cDNA_matchR_11	scaffold_176:667490..669405	skipped_exon:206738,retained_intron:206767;206749;206952;206871;206874;206747;206740;206812;206953;206735;206882;206798;206797;206764;206943;206883;206944;206890;206733;206811;206873,alt_donor:206946;206876;206752,spliced_intron:206879;206948	-0.0825126	0.843152	2.56078	0	1	0.171833	0	6846	0.199842	1	0.169872	118	1000000001	19	3	234	43.1053	1	48	0.197382	3	37.1135	28.489	1.53205	1.53585	0.3923	3.04485	0.883	0.4423	1.1755	0.9707	0	0.1282	0.4564	1.1955	2.0864	0.78335	0.891	0.6146	3.0562	0.2641	0	0.3766	0
S10018-asmbl_134582_cDNA_matchR_11.206953	NA	S10018-asmbl_134577_cDNA_matchR_14	S10018-asmbl_134582_cDNA_matchR_11	scaffold_176:667490..669405	skipped_exon:206738,retained_intron:206767;206749;206952;206871;206874;206747;206740;206812;206953;206735;206882;206798;206797;206764;206943;206883;206944;206890;206733;206811;206873,alt_donor:206946;206876;206752,spliced_intron:206879;206948	-0.115501	0.755285	2.64677	0	1	0.171833	0	6846	0.199842	1	0.169872	118	1000000001	19	3	234	43.1053	1	48	0.197382	3	37.1135	28.489	1.53205	1.53585	0.3923	3.04485	0.883	0.4423	1.1755	0.9707	0	0.1282	0.4564	1.1955	2.0864	0.78335	0.891	0.6146	3.0562	0.2641	0	0.3766	0
S10018-asmbl_134585_cDNA_matchR_17.206961	NA	S10018-asmbl_134577_cDNA_matchR_14	S10018-asmbl_134585_cDNA_matchR_17	scaffold_176:667490..668744	spliced_intron:207009;206754,alt_acceptor:206895,retained_intron:206822;206961;207011	-0.0518303	0.895932	3.11796	0	1	0.170204	0	2375	0.201233	2	0.172693	31	1000000001	18	3	234	47.6667	0	0	0.189134	0	40.0961	28.7278	1.70228	1.50806	0.435889	2.68872	0.633889	0.491444	0.611667	1.47539	0	0.142444	0.507111	1.52672	2.11978	1.26722	0.99	0.682889	3.39578	0.293444	0	0.0712222	0
S10018-asmbl_134585_cDNA_matchR_17.207011	NA	S10018-asmbl_134577_cDNA_matchR_14	S10018-asmbl_134585_cDNA_matchR_17	scaffold_176:667490..668744	spliced_intron:207009;206754,alt_acceptor:206895,retained_intron:206822;206961;207011	-0.0825125	0.843152	2.56078	0	1	0.170204	0	2375	0.201233	2	0.172693	31	1000000001	18	3	234	47.6667	0	0	0.189134	0	40.0961	28.7278	1.70228	1.50806	0.435889	2.68872	0.633889	0.491444	0.611667	1.47539	0	0.142444	0.507111	1.52672	2.11978	1.26722	0.99	0.682889	3.39578	0.293444	0	0.0712222	0
S10018-asmbl_134586_cDNA_matchR_14.206963	NA	S10018-asmbl_134577_cDNA_matchR_14	S10018-asmbl_134586_cDNA_matchR_14	scaffold_176:666879..668573	spliced_intron:207016;206756,alt_acceptor:206896,retained_exon:206989,alt_donor:206898,retained_intron:206878;206824;206963;206823;207017	-0.0518304	0.895932	3.11796	0	1	0.171871	0	6919	0.193257	1	0.169591	1680	1000000001	26	3	120	37.7308	1	48	0.183342	3	33.11	29.7167	2.51789	0.820111	1.19244	2.82652	1.96419	0.588778	0.883185	0.624074	0.714185	0.187556	1.91352	0.933037	2.97033	0.888889	0.565037	0.237407	1.68567	0.148148	0	0.231481	0
S10018-asmbl_134586_cDNA_matchR_14.207017	NA	S10018-asmbl_134577_cDNA_matchR_14	S10018-asmbl_134586_cDNA_matchR_14	scaffold_176:666879..668573	spliced_intron:207016;206756,alt_acceptor:206896,retained_exon:206989,alt_donor:206898,retained_intron:206878;206824;206963;206823;207017	-0.0825126	0.843152	2.56078	0	1	0.171871	0	6919	0.193257	1	0.169591	1680	1000000001	26	3	120	37.7308	1	48	0.183342	3	33.11	29.7167	2.51789	0.820111	1.19244	2.82652	1.96419	0.588778	0.883185	0.624074	0.714185	0.187556	1.91352	0.933037	2.97033	0.888889	0.565037	0.237407	1.68567	0.148148	0	0.231481	0
S10018-asmbl_134588_cDNA_matchR_8.206967	NA	S10018-asmbl_134577_cDNA_matchR_14	S10018-asmbl_134588_cDNA_matchR_8	scaffold_176:667490..668573	spliced_intron:206759;207014,retained_intron:206830;206967;207031,alt_acceptor:206901	-0.0518304	0.895932	3.11796	0	1	0.171871	0	6919	0.199867	2	0.169591	118	1000000001	16	3	117	33.1875	1	48	0.19869	3	36.9153	28.8453	1.57618	1.00841	0.461529	3.05429	0.661765	0.444941	0.961529	0.991176	0	0.150824	0.386118	1.33106	1.76253	0.921588	0.897412	0.377059	2.67724	0.235294	0	0.367647	0
S10018-asmbl_134588_cDNA_matchR_8.207031	NA	S10018-asmbl_134577_cDNA_matchR_14	S10018-asmbl_134588_cDNA_matchR_8	scaffold_176:667490..668573	spliced_intron:206759;207014,retained_intron:206830;206967;207031,alt_acceptor:206901	-0.0825126	0.843152	2.56078	0	1	0.171871	0	6919	0.199867	2	0.169591	118	1000000001	16	3	117	33.1875	1	48	0.19869	3	36.9153	28.8453	1.57618	1.00841	0.461529	3.05429	0.661765	0.444941	0.961529	0.991176	0	0.150824	0.386118	1.33106	1.76253	0.921588	0.897412	0.377059	2.67724	0.235294	0	0.367647	0
S10018-asmbl_134589_cDNA_matchR_16.206968	NA	S10018-asmbl_134577_cDNA_matchR_14	S10018-asmbl_134589_cDNA_matchR_16	scaffold_176:666879..668744	spliced_intron:206761;207034,retained_intron:206832;207035;206880;206833;206968,alt_donor:206903,retained_exon:206992,alt_acceptor:206902	-0.0518305	0.895932	3.11796	0	1	0.171871	0	6919	0.193657	1	0.169591	1851	1000000001	28	3	234	46.7143	1	48	0.184757	3	35.1514	30.5286	2.47686	1.10845	1.11021	2.94103	2.04976	0.592379	1.06931	0.915759	0.664931	0.174621	1.86997	1.03603	3.048	1.0739	0.614483	0.423862	2.10772	0.182138	0	0.259724	0
S10018-asmbl_134589_cDNA_matchR_16.207035	NA	S10018-asmbl_134577_cDNA_matchR_14	S10018-asmbl_134589_cDNA_matchR_16	scaffold_176:666879..668744	spliced_intron:206761;207034,retained_intron:206832;207035;206880;206833;206968,alt_donor:206903,retained_exon:206992,alt_acceptor:206902	-0.0825127	0.843152	2.56078	0	1	0.171871	0	6919	0.193657	1	0.169591	1851	1000000001	28	3	234	46.7143	1	48	0.184757	3	35.1514	30.5286	2.47686	1.10845	1.11021	2.94103	2.04976	0.592379	1.06931	0.915759	0.664931	0.174621	1.86997	1.03603	3.048	1.0739	0.614483	0.423862	2.10772	0.182138	0	0.259724	0
S10018-asmbl_134590_cDNA_matchR_11.206905	NA	S10018-asmbl_134577_cDNA_matchR_14	S10018-asmbl_134590_cDNA_matchR_11	scaffold_176:667490..669405	skipped_exon:206738,retained_intron:206873;206969;206890;206733;206835;207039;206811;207037;206834;206797;206764;206943;206883;206944;206735;206882;206798;206740;206812;206953;206871;206874;206747;206749;206971;206952;206905;206767,alt_donor:206994;206946;206752;206876,spliced_intron:206879;206948;207015	-0.13371	0.665769	4.14837	0	1	0.171498	0	7151	0.200938	1	0.172414	31	1000000001	19	3	234	43.1053	0	0	0.187858	0	37.4221	27.0279	1.61268	1.61668	0.412947	2.54721	0.600526	0.465579	0.579474	1.02179	0	0.134947	0.480421	1.25842	2.19621	0.824579	0.937895	0.646947	3.21705	0.278	0	0.0674737	0
S10018-asmbl_134590_cDNA_matchR_11.206969	NA	S10018-asmbl_134577_cDNA_matchR_14	S10018-asmbl_134590_cDNA_matchR_11	scaffold_176:667490..669405	skipped_exon:206738,retained_intron:206873;206969;206890;206733;206835;207039;206811;207037;206834;206797;206764;206943;206883;206944;206735;206882;206798;206740;206812;206953;206871;206874;206747;206749;206971;206952;206905;206767,alt_donor:206994;206946;206752;206876,spliced_intron:206879;206948;207015	-0.0518306	0.895932	3.11796	0	1	0.171498	0	7151	0.200938	1	0.172414	31	1000000001	19	3	234	43.1053	0	0	0.187858	0	37.4221	27.0279	1.61268	1.61668	0.412947	2.54721	0.600526	0.465579	0.579474	1.02179	0	0.134947	0.480421	1.25842	2.19621	0.824579	0.937895	0.646947	3.21705	0.278	0	0.0674737	0
S10018-asmbl_134590_cDNA_matchR_11.207037	NA	S10018-asmbl_134577_cDNA_matchR_14	S10018-asmbl_134590_cDNA_matchR_11	scaffold_176:667490..669405	skipped_exon:206738,retained_intron:206873;206969;206890;206733;206835;207039;206811;207037;206834;206797;206764;206943;206883;206944;206735;206882;206798;206740;206812;206953;206871;206874;206747;206749;206971;206952;206905;206767,alt_donor:206994;206946;206752;206876,spliced_intron:206879;206948;207015	-0.0825128	0.843152	2.56078	0	1	0.171498	0	7151	0.200938	1	0.172414	31	1000000001	19	3	234	43.1053	0	0	0.187858	0	37.4221	27.0279	1.61268	1.61668	0.412947	2.54721	0.600526	0.465579	0.579474	1.02179	0	0.134947	0.480421	1.25842	2.19621	0.824579	0.937895	0.646947	3.21705	0.278	0	0.0674737	0
S10018-asmbl_134590_cDNA_matchR_11.207039	NA	S10018-asmbl_134577_cDNA_matchR_14	S10018-asmbl_134590_cDNA_matchR_11	scaffold_176:667490..669405	skipped_exon:206738,retained_intron:206873;206969;206890;206733;206835;207039;206811;207037;206834;206797;206764;206943;206883;206944;206735;206882;206798;206740;206812;206953;206871;206874;206747;206749;206971;206952;206905;206767,alt_donor:206994;206946;206752;206876,spliced_intron:206879;206948;207015	-0.1155	0.755285	2.64677	0	1	0.171498	0	7151	0.200938	1	0.172414	31	1000000001	19	3	234	43.1053	0	0	0.187858	0	37.4221	27.0279	1.61268	1.61668	0.412947	2.54721	0.600526	0.465579	0.579474	1.02179	0	0.134947	0.480421	1.25842	2.19621	0.824579	0.937895	0.646947	3.21705	0.278	0	0.0674737	0
S10018-asmbl_134593_cDNA_matchR_7.207055	NA	S10018-asmbl_134577_cDNA_matchR_14	S10018-asmbl_134593_cDNA_matchR_7	scaffold_176:668141..669405	spliced_intron:206771,alt_donor:206909,retained_intron:206848;207055;206973	-0.115499	0.75532	2.64677	0	1	0.171871	0	6919	0.20158	2	0.169591	118	1000000001	11	3	234	56.7273	1	48	0.210222	3	41.3833	33.8425	1.99783	2.55975	0.3205	2.64417	1.47167	0.737167	1.95917	1.61783	0	0.213667	0.427333	0.950833	2.644	0.416667	1.485	1.02433	5.09367	0.106833	0	0.627667	0
S10018-asmbl_134594_cDNA_matchR_15.207056	NA	S10018-asmbl_134577_cDNA_matchR_14	S10018-asmbl_134594_cDNA_matchR_15	scaffold_176:667900..669405	alt_donor:206911,retained_intron:206974;207056;206850,spliced_intron:206773	-0.115498	0.75532	2.64677	0	1	0.170204	0	2375	0.201468	2	0.172706	65	1000000001	15	3	234	48.6	0	0	0.192144	0	38.69	32.102	2.04273	2.0478	0.2564	3.22647	0.760667	0.589733	0.734	1.29427	0	0.170933	0.341867	1.594	2.78187	0.7778	1.188	0.819467	4.07493	0.0854667	0	0.0854667	0
S10018-asmbl_134596_cDNA_matchR_16.207057	NA	S10018-asmbl_134577_cDNA_matchR_14	S10018-asmbl_134596_cDNA_matchR_16	scaffold_176:667900..669405	alt_donor:206911;206914,retained_intron:206854;206850;207057;206977;206974;207056,spliced_intron:206773;206777	-0.115496	0.755342	2.64677	0	1	0.170204	0	2375	0.202102	2	0.172693	31	1000000001	15	3	234	48.6	0	0	0.192144	0	38.69	32.102	2.04273	2.0478	0.2564	3.22647	0.760667	0.589733	0.734	1.29427	0	0.170933	0.341867	1.594	2.78187	0.7778	1.188	0.819467	4.07493	0.0854667	0	0.0854667	0
S10018-asmbl_134600_cDNA_matchR_13.207058	NA	S10018-asmbl_134577_cDNA_matchR_14	S10018-asmbl_134600_cDNA_matchR_13	scaffold_176:668141..669405	spliced_intron:206783;206771,alt_donor:206909;206919,retained_intron:206848;206862;206980;207055;206973;207058	-0.115495	0.755342	2.64677	0	1	0.171871	0	6919	0.194585	1	0.169591	964	1000000001	21	3	234	51.1429	1	48	0.185728	3	34.6823	32.6405	2.96191	1.6235	1.28164	2.55105	2.70195	0.780864	1.40955	0.882455	0.8765	0.230182	2.28314	0.635182	3.72564	0.606045	0.81	0.558727	2.77836	0.0582727	0	0.342364	0
S10018-asmbl_134602_cDNA_matchR_10.206923	NA	S10018-asmbl_134577_cDNA_matchR_14	S10018-asmbl_134602_cDNA_matchR_10	scaffold_176:667490..669405	skipped_exon:206738,retained_intron:206971;206923;206767;206740;206864;206984;206871;206874;206747;206797;206764;206985;206943;206883;206944;206882;206798;206873;206969;206733;207039;207037;206952;206749;206905;206812;206953;207052;206834;206865;206735;207059;206890;206835;206811,alt_donor:207006;206876;206752;206994;206946,spliced_intron:206879;206948;207015;207022	-0.13371	0.665769	4.14837	0	1	0.156	0	133	0.199842	1	0.17037	118	1000000001	19	3	234	43.1053	1	48	0.197382	3	37.1135	28.489	1.53205	1.53585	0.3923	3.04485	0.883	0.4423	1.1755	0.9707	0	0.1282	0.4564	1.1955	2.0864	0.78335	0.891	0.6146	3.0562	0.2641	0	0.3766	0
S10018-asmbl_134602_cDNA_matchR_10.206984	NA	S10018-asmbl_134577_cDNA_matchR_14	S10018-asmbl_134602_cDNA_matchR_10	scaffold_176:667490..669405	skipped_exon:206738,retained_intron:206971;206923;206767;206740;206864;206984;206871;206874;206747;206797;206764;206985;206943;206883;206944;206882;206798;206873;206969;206733;207039;207037;206952;206749;206905;206812;206953;207052;206834;206865;206735;207059;206890;206835;206811,alt_donor:207006;206876;206752;206994;206946,spliced_intron:206879;206948;207015;207022	-0.0518307	0.895932	3.11796	0	1	0.156	0	133	0.199842	1	0.17037	118	1000000001	19	3	234	43.1053	1	48	0.197382	3	37.1135	28.489	1.53205	1.53585	0.3923	3.04485	0.883	0.4423	1.1755	0.9707	0	0.1282	0.4564	1.1955	2.0864	0.78335	0.891	0.6146	3.0562	0.2641	0	0.3766	0
S10018-asmbl_134602_cDNA_matchR_10.207052	NA	S10018-asmbl_134577_cDNA_matchR_14	S10018-asmbl_134602_cDNA_matchR_10	scaffold_176:667490..669405	skipped_exon:206738,retained_intron:206971;206923;206767;206740;206864;206984;206871;206874;206747;206797;206764;206985;206943;206883;206944;206882;206798;206873;206969;206733;207039;207037;206952;206749;206905;206812;206953;207052;206834;206865;206735;207059;206890;206835;206811,alt_donor:207006;206876;206752;206994;206946,spliced_intron:206879;206948;207015;207022	-0.0825129	0.843152	2.56078	0	1	0.156	0	133	0.199842	1	0.17037	118	1000000001	19	3	234	43.1053	1	48	0.197382	3	37.1135	28.489	1.53205	1.53585	0.3923	3.04485	0.883	0.4423	1.1755	0.9707	0	0.1282	0.4564	1.1955	2.0864	0.78335	0.891	0.6146	3.0562	0.2641	0	0.3766	0
S10018-asmbl_134602_cDNA_matchR_10.207059	NA	S10018-asmbl_134577_cDNA_matchR_14	S10018-asmbl_134602_cDNA_matchR_10	scaffold_176:667490..669405	skipped_exon:206738,retained_intron:206971;206923;206767;206740;206864;206984;206871;206874;206747;206797;206764;206985;206943;206883;206944;206882;206798;206873;206969;206733;207039;207037;206952;206749;206905;206812;206953;207052;206834;206865;206735;207059;206890;206835;206811,alt_donor:207006;206876;206752;206994;206946,spliced_intron:206879;206948;207015;207022	-0.115493	0.755342	2.64677	0	1	0.156	0	133	0.199842	1	0.17037	118	1000000001	19	3	234	43.1053	1	48	0.197382	3	37.1135	28.489	1.53205	1.53585	0.3923	3.04485	0.883	0.4423	1.1755	0.9707	0	0.1282	0.4564	1.1955	2.0864	0.78335	0.891	0.6146	3.0562	0.2641	0	0.3766	0
S10022-asmbl_134610_cDNA_matchR_17.207132	mRNA:Pp1s176_108V6.1	S10022-asmbl_134607_cDNA_matchR_19	S10022-asmbl_134610_cDNA_matchR_17	scaffold_176:729056..730139	retained_intron:207147;207132;207139;207136,alt_acceptor:207134,spliced_intron:207081	-0.105052	0.789997	2.48594	0	1	0.158113	0	635	0.193017	3	0.17103	737	1000000001	27	3	279	43.6667	0	0	0.184346	0	31.3604	30.3452	1.07207	1.33367	0.936889	3.04178	0.185185	0.849074	0.751778	0.994444	0.74837	0.094963	2.03411	1.58252	1.27078	0.794444	0.805741	0.237407	1.68567	0.137296	0	1.09863	0
S10022-asmbl_134610_cDNA_matchR_17.207136	mRNA:Pp1s176_108V6.1	S10022-asmbl_134607_cDNA_matchR_19	S10022-asmbl_134610_cDNA_matchR_17	scaffold_176:729056..730139	retained_intron:207147;207132;207139;207136,alt_acceptor:207134,spliced_intron:207081	-0.0652053	0.868168	2.96672	0	1	0.158113	0	635	0.193017	3	0.17103	737	1000000001	27	3	279	43.6667	0	0	0.184346	0	31.3604	30.3452	1.07207	1.33367	0.936889	3.04178	0.185185	0.849074	0.751778	0.994444	0.74837	0.094963	2.03411	1.58252	1.27078	0.794444	0.805741	0.237407	1.68567	0.137296	0	1.09863	0
S10022-asmbl_134610_cDNA_matchR_17.207147	mRNA:Pp1s176_108V6.1	S10022-asmbl_134607_cDNA_matchR_19	S10022-asmbl_134610_cDNA_matchR_17	scaffold_176:729056..730139	retained_intron:207147;207132;207139;207136,alt_acceptor:207134,spliced_intron:207081	-0.0948493	0.804202	3.16254	0	1	0.158113	0	635	0.193017	3	0.17103	737	1000000001	27	3	279	43.6667	0	0	0.184346	0	31.3604	30.3452	1.07207	1.33367	0.936889	3.04178	0.185185	0.849074	0.751778	0.994444	0.74837	0.094963	2.03411	1.58252	1.27078	0.794444	0.805741	0.237407	1.68567	0.137296	0	1.09863	0
S10022-asmbl_134612_cDNA_matchR_9.207148	mRNA:Pp1s176_108V6.1	S10022-asmbl_134607_cDNA_matchR_19	S10022-asmbl_134612_cDNA_matchR_9	scaffold_176:728859..730139	retained_intron:207148;207170;207168;207171,alt_acceptor:207167,spliced_intron:207086,ends_in_intron:207087	-0.105052	0.789997	2.48594	0	1	0.162393	0	60	0.200713	1	0.166667	1185	1000000001	17	3	117	36.7059	1	18	0.197132	3	35.0961	27.1644	1.48861	1.24478	0.668556	3.42478	0.277778	0.420222	0.213667	0.936111	0.146222	0.142444	0.597333	1.25711	2.89922	0.794389	0.847556	0.664778	2.5285	0.146222	0	0	0
S10022-asmbl_134612_cDNA_matchR_9.207168	mRNA:Pp1s176_108V6.1	S10022-asmbl_134607_cDNA_matchR_19	S10022-asmbl_134612_cDNA_matchR_9	scaffold_176:728859..730139	retained_intron:207148;207170;207168;207171,alt_acceptor:207167,spliced_intron:207086,ends_in_intron:207087	-0.0652055	0.868168	2.96672	0	1	0.162393	0	60	0.200713	1	0.166667	1185	1000000001	17	3	117	36.7059	1	18	0.197132	3	35.0961	27.1644	1.48861	1.24478	0.668556	3.42478	0.277778	0.420222	0.213667	0.936111	0.146222	0.142444	0.597333	1.25711	2.89922	0.794389	0.847556	0.664778	2.5285	0.146222	0	0	0
S10022-asmbl_134612_cDNA_matchR_9.207171	mRNA:Pp1s176_108V6.1	S10022-asmbl_134607_cDNA_matchR_19	S10022-asmbl_134612_cDNA_matchR_9	scaffold_176:728859..730139	retained_intron:207148;207170;207168;207171,alt_acceptor:207167,spliced_intron:207086,ends_in_intron:207087	-0.0948493	0.804202	3.16254	0	1	0.162393	0	60	0.200713	1	0.166667	1185	1000000001	17	3	117	36.7059	1	18	0.197132	3	35.0961	27.1644	1.48861	1.24478	0.668556	3.42478	0.277778	0.420222	0.213667	0.936111	0.146222	0.142444	0.597333	1.25711	2.89922	0.794389	0.847556	0.664778	2.5285	0.146222	0	0	0
S10026-asmbl_134628_cDNA_matchF_11.207211	mRNA:Pp1s176_110V6.1	S10026-asmbl_134627_cDNA_matchF_10	S10026-asmbl_134628_cDNA_matchF_11	scaffold_176:741990..745454	retained_intron:207211;207233;207261;207271;207229;207272;207273;207243	0.0671394	0.851733	3.98147	0	1	0.193229	7	2843	0.200685	0	0.197196	581	1573	7	6	201	73.7143	0	0	0.181635	0	34.1929	37.7686	10.2391	0.873857	0	3.94414	5.35257	1.98514	0.234143	1.36314	0	3.57143	4.95057	4.51143	0.705857	1.88014	0.936714	0.426429	1.667	4.44529	4.232	1.41171	0.919
S10026-asmbl_134628_cDNA_matchF_11.207229	mRNA:Pp1s176_110V6.1	S10026-asmbl_134627_cDNA_matchF_10	S10026-asmbl_134628_cDNA_matchF_11	scaffold_176:741990..745454	retained_intron:207211;207233;207261;207271;207229;207272;207273;207243	0.245987	0.372294	4.51112	0	1	0.193229	7	2843	0.200685	0	0.197196	581	1573	7	6	201	73.7143	0	0	0.181635	0	34.1929	37.7686	10.2391	0.873857	0	3.94414	5.35257	1.98514	0.234143	1.36314	0	3.57143	4.95057	4.51143	0.705857	1.88014	0.936714	0.426429	1.667	4.44529	4.232	1.41171	0.919
S10026-asmbl_134628_cDNA_matchF_11.207243	mRNA:Pp1s176_110V6.1	S10026-asmbl_134627_cDNA_matchF_10	S10026-asmbl_134628_cDNA_matchF_11	scaffold_176:741990..745454	retained_intron:207211;207233;207261;207271;207229;207272;207273;207243	0.876666	0.00129185	2.88662	0	1	0.193229	7	2843	0.200685	0	0.197196	581	1573	7	6	201	73.7143	0	0	0.181635	0	34.1929	37.7686	10.2391	0.873857	0	3.94414	5.35257	1.98514	0.234143	1.36314	0	3.57143	4.95057	4.51143	0.705857	1.88014	0.936714	0.426429	1.667	4.44529	4.232	1.41171	0.919
S10026-asmbl_134628_cDNA_matchF_11.207261	mRNA:Pp1s176_110V6.1	S10026-asmbl_134627_cDNA_matchF_10	S10026-asmbl_134628_cDNA_matchF_11	scaffold_176:741990..745454	retained_intron:207211;207233;207261;207271;207229;207272;207273;207243	0.287643	0.307204	3.82329	0	1	0.193229	7	2843	0.200685	0	0.197196	581	1573	7	6	201	73.7143	0	0	0.181635	0	34.1929	37.7686	10.2391	0.873857	0	3.94414	5.35257	1.98514	0.234143	1.36314	0	3.57143	4.95057	4.51143	0.705857	1.88014	0.936714	0.426429	1.667	4.44529	4.232	1.41171	0.919
S10026-asmbl_134628_cDNA_matchF_11.207271	mRNA:Pp1s176_110V6.1	S10026-asmbl_134627_cDNA_matchF_10	S10026-asmbl_134628_cDNA_matchF_11	scaffold_176:741990..745454	retained_intron:207211;207233;207261;207271;207229;207272;207273;207243	0.0021752	0.995848	3.90654	0	1	0.193229	7	2843	0.200685	0	0.197196	581	1573	7	6	201	73.7143	0	0	0.181635	0	34.1929	37.7686	10.2391	0.873857	0	3.94414	5.35257	1.98514	0.234143	1.36314	0	3.57143	4.95057	4.51143	0.705857	1.88014	0.936714	0.426429	1.667	4.44529	4.232	1.41171	0.919
S10026-asmbl_134628_cDNA_matchF_11.207272	mRNA:Pp1s176_110V6.1	S10026-asmbl_134627_cDNA_matchF_10	S10026-asmbl_134628_cDNA_matchF_11	scaffold_176:741990..745454	retained_intron:207211;207233;207261;207271;207229;207272;207273;207243	-0.0558137	0.894037	3.71891	0	1	0.193229	7	2843	0.200685	0	0.197196	581	1573	7	6	201	73.7143	0	0	0.181635	0	34.1929	37.7686	10.2391	0.873857	0	3.94414	5.35257	1.98514	0.234143	1.36314	0	3.57143	4.95057	4.51143	0.705857	1.88014	0.936714	0.426429	1.667	4.44529	4.232	1.41171	0.919
S10026-asmbl_134628_cDNA_matchF_11.207273	mRNA:Pp1s176_110V6.1	S10026-asmbl_134627_cDNA_matchF_10	S10026-asmbl_134628_cDNA_matchF_11	scaffold_176:741990..745454	retained_intron:207211;207233;207261;207271;207229;207272;207273;207243	0.748177	0.00433754	3.12252	0	1	0.193229	7	2843	0.200685	0	0.197196	581	1573	7	6	201	73.7143	0	0	0.181635	0	34.1929	37.7686	10.2391	0.873857	0	3.94414	5.35257	1.98514	0.234143	1.36314	0	3.57143	4.95057	4.51143	0.705857	1.88014	0.936714	0.426429	1.667	4.44529	4.232	1.41171	0.919
S10026-asmbl_134629_cDNA_matchF_11.207214	mRNA:Pp1s176_110V6.1	S10026-asmbl_134627_cDNA_matchF_10	S10026-asmbl_134629_cDNA_matchF_11	scaffold_176:741990..743891	retained_intron:207288;207214,alt_donor:207278,skipped_exon:207293,spliced_intron:207230	0.0671395	0.851733	3.98147	0	1	0.197638	8	1551	0.200685	0	0.197196	581	10	7	6	201	73.7143	0	0	0.181635	0	34.1929	37.7686	10.2391	0.873857	0	3.94414	5.35257	1.98514	0.234143	1.36314	0	3.57143	4.95057	4.51143	0.705857	1.88014	0.936714	0.426429	1.667	4.44529	4.232	1.41171	0.919
S10026-asmbl_134629_cDNA_matchF_11.207288	mRNA:Pp1s176_110V6.1	S10026-asmbl_134627_cDNA_matchF_10	S10026-asmbl_134629_cDNA_matchF_11	scaffold_176:741990..743891	retained_intron:207288;207214,alt_donor:207278,skipped_exon:207293,spliced_intron:207230	0.287644	0.307172	3.82329	0	1	0.197638	8	1551	0.200685	0	0.197196	581	10	7	6	201	73.7143	0	0	0.181635	0	34.1929	37.7686	10.2391	0.873857	0	3.94414	5.35257	1.98514	0.234143	1.36314	0	3.57143	4.95057	4.51143	0.705857	1.88014	0.936714	0.426429	1.667	4.44529	4.232	1.41171	0.919
S10026-asmbl_134630_cDNA_matchF_10.207301	mRNA:Pp1s176_110V6.1	S10026-asmbl_134627_cDNA_matchF_10	S10026-asmbl_134630_cDNA_matchF_10	scaffold_176:742484..743891	spliced_intron:207232;207231,alt_donor:207297,retained_intron:207301,skipped_exon:207304	0.287644	0.307161	3.82329	0	1	0.197466	8	1480	0.204819	1	0.197196	87	10	4	12	198	69.75	0	0	0.1898	0	31.7025	48.575	2.27275	1.76775	0	6.76775	11.0608	5.93425	0.37875	1.51525	0	6.25	5.7575	1.76775	0	0.7575	1.51525	0.37875	0.7575	6.62875	0.37875	2.77775	3.1565
S10026-asmbl_134631_cDNA_matchF_11.207215	mRNA:Pp1s176_110V6.1	S10026-asmbl_134627_cDNA_matchF_10	S10026-asmbl_134631_cDNA_matchF_11	scaffold_176:741990..744977	retained_intron:207315;207321;207215;207322,alt_donor:207279,spliced_intron:207234	0.0671395	0.851733	3.98147	0	1	0.192159	8	2636	0.200685	0	0.197196	581	1096	7	6	201	73.7143	0	0	0.181635	0	34.1929	37.7686	10.2391	0.873857	0	3.94414	5.35257	1.98514	0.234143	1.36314	0	3.57143	4.95057	4.51143	0.705857	1.88014	0.936714	0.426429	1.667	4.44529	4.232	1.41171	0.919
S10026-asmbl_134631_cDNA_matchF_11.207315	mRNA:Pp1s176_110V6.1	S10026-asmbl_134627_cDNA_matchF_10	S10026-asmbl_134631_cDNA_matchF_11	scaffold_176:741990..744977	retained_intron:207315;207321;207215;207322,alt_donor:207279,spliced_intron:207234	0.287644	0.307149	3.82329	0	1	0.192159	8	2636	0.200685	0	0.197196	581	1096	7	6	201	73.7143	0	0	0.181635	0	34.1929	37.7686	10.2391	0.873857	0	3.94414	5.35257	1.98514	0.234143	1.36314	0	3.57143	4.95057	4.51143	0.705857	1.88014	0.936714	0.426429	1.667	4.44529	4.232	1.41171	0.919
S10026-asmbl_134631_cDNA_matchF_11.207321	mRNA:Pp1s176_110V6.1	S10026-asmbl_134627_cDNA_matchF_10	S10026-asmbl_134631_cDNA_matchF_11	scaffold_176:741990..744977	retained_intron:207315;207321;207215;207322,alt_donor:207279,spliced_intron:207234	0.00217517	0.995848	3.90654	0	1	0.192159	8	2636	0.200685	0	0.197196	581	1096	7	6	201	73.7143	0	0	0.181635	0	34.1929	37.7686	10.2391	0.873857	0	3.94414	5.35257	1.98514	0.234143	1.36314	0	3.57143	4.95057	4.51143	0.705857	1.88014	0.936714	0.426429	1.667	4.44529	4.232	1.41171	0.919
S10026-asmbl_134631_cDNA_matchF_11.207322	mRNA:Pp1s176_110V6.1	S10026-asmbl_134627_cDNA_matchF_10	S10026-asmbl_134631_cDNA_matchF_11	scaffold_176:741990..744977	retained_intron:207315;207321;207215;207322,alt_donor:207279,spliced_intron:207234	-0.0558137	0.894037	3.71891	0	1	0.192159	8	2636	0.200685	0	0.197196	581	1096	7	6	201	73.7143	0	0	0.181635	0	34.1929	37.7686	10.2391	0.873857	0	3.94414	5.35257	1.98514	0.234143	1.36314	0	3.57143	4.95057	4.51143	0.705857	1.88014	0.936714	0.426429	1.667	4.44529	4.232	1.41171	0.919
S10026-asmbl_134632_cDNA_matchF_11.207216	mRNA:Pp1s176_110V6.1	S10026-asmbl_134627_cDNA_matchF_10	S10026-asmbl_134632_cDNA_matchF_11	scaffold_176:741990..744977	retained_intron:207315;207321;207329;207322;207216;207327;207215;207330,alt_donor:207281;207279,spliced_intron:207234;207237	0.0671395	0.851733	3.98147	0	1	0.191651	8	2566	0.200685	0	0.197196	581	1096	7	6	201	73.7143	0	0	0.181635	0	34.1929	37.7686	10.2391	0.873857	0	3.94414	5.35257	1.98514	0.234143	1.36314	0	3.57143	4.95057	4.51143	0.705857	1.88014	0.936714	0.426429	1.667	4.44529	4.232	1.41171	0.919
S10026-asmbl_134632_cDNA_matchF_11.207327	mRNA:Pp1s176_110V6.1	S10026-asmbl_134627_cDNA_matchF_10	S10026-asmbl_134632_cDNA_matchF_11	scaffold_176:741990..744977	retained_intron:207315;207321;207329;207322;207216;207327;207215;207330,alt_donor:207281;207279,spliced_intron:207234;207237	0.287644	0.307138	3.82329	0	1	0.191651	8	2566	0.200685	0	0.197196	581	1096	7	6	201	73.7143	0	0	0.181635	0	34.1929	37.7686	10.2391	0.873857	0	3.94414	5.35257	1.98514	0.234143	1.36314	0	3.57143	4.95057	4.51143	0.705857	1.88014	0.936714	0.426429	1.667	4.44529	4.232	1.41171	0.919
S10026-asmbl_134632_cDNA_matchF_11.207329	mRNA:Pp1s176_110V6.1	S10026-asmbl_134627_cDNA_matchF_10	S10026-asmbl_134632_cDNA_matchF_11	scaffold_176:741990..744977	retained_intron:207315;207321;207329;207322;207216;207327;207215;207330,alt_donor:207281;207279,spliced_intron:207234;207237	0.00217511	0.995848	3.90654	0	1	0.191651	8	2566	0.200685	0	0.197196	581	1096	7	6	201	73.7143	0	0	0.181635	0	34.1929	37.7686	10.2391	0.873857	0	3.94414	5.35257	1.98514	0.234143	1.36314	0	3.57143	4.95057	4.51143	0.705857	1.88014	0.936714	0.426429	1.667	4.44529	4.232	1.41171	0.919
S10026-asmbl_134632_cDNA_matchF_11.207330	mRNA:Pp1s176_110V6.1	S10026-asmbl_134627_cDNA_matchF_10	S10026-asmbl_134632_cDNA_matchF_11	scaffold_176:741990..744977	retained_intron:207315;207321;207329;207322;207216;207327;207215;207330,alt_donor:207281;207279,spliced_intron:207234;207237	-0.0558137	0.894037	3.71891	0	1	0.191651	8	2566	0.200685	0	0.197196	581	1096	7	6	201	73.7143	0	0	0.181635	0	34.1929	37.7686	10.2391	0.873857	0	3.94414	5.35257	1.98514	0.234143	1.36314	0	3.57143	4.95057	4.51143	0.705857	1.88014	0.936714	0.426429	1.667	4.44529	4.232	1.41171	0.919
S10026-asmbl_134636_cDNA_matchF_10.207361	mRNA:Pp1s176_110V6.1	S10026-asmbl_134627_cDNA_matchF_10	S10026-asmbl_134636_cDNA_matchF_10	scaffold_176:742484..744303	alt_donor:207298,retained_intron:207364;207366;207361,spliced_intron:207245;207244	0.287644	0.307126	3.82329	0	1	0.193746	9	1982	0.204819	1	0.197196	87	422	4	12	198	69.75	0	0	0.1898	0	31.7025	48.575	2.27275	1.76775	0	6.76775	11.0608	5.93425	0.37875	1.51525	0	6.25	5.7575	1.76775	0	0.7575	1.51525	0.37875	0.7575	6.62875	0.37875	2.77775	3.1565
S10026-asmbl_134636_cDNA_matchF_10.207364	mRNA:Pp1s176_110V6.1	S10026-asmbl_134627_cDNA_matchF_10	S10026-asmbl_134636_cDNA_matchF_10	scaffold_176:742484..744303	alt_donor:207298,retained_intron:207364;207366;207361,spliced_intron:207245;207244	0.00217506	0.995848	3.90654	0	1	0.193746	9	1982	0.204819	1	0.197196	87	422	4	12	198	69.75	0	0	0.1898	0	31.7025	48.575	2.27275	1.76775	0	6.76775	11.0608	5.93425	0.37875	1.51525	0	6.25	5.7575	1.76775	0	0.7575	1.51525	0.37875	0.7575	6.62875	0.37875	2.77775	3.1565
S10026-asmbl_134636_cDNA_matchF_10.207366	mRNA:Pp1s176_110V6.1	S10026-asmbl_134627_cDNA_matchF_10	S10026-asmbl_134636_cDNA_matchF_10	scaffold_176:742484..744303	alt_donor:207298,retained_intron:207364;207366;207361,spliced_intron:207245;207244	-0.0558137	0.894037	3.71891	0	1	0.193746	9	1982	0.204819	1	0.197196	87	422	4	12	198	69.75	0	0	0.1898	0	31.7025	48.575	2.27275	1.76775	0	6.76775	11.0608	5.93425	0.37875	1.51525	0	6.25	5.7575	1.76775	0	0.7575	1.51525	0.37875	0.7575	6.62875	0.37875	2.77775	3.1565
S10026-asmbl_134637_cDNA_matchF_10.207369	mRNA:Pp1s176_110V6.1	S10026-asmbl_134627_cDNA_matchF_10	S10026-asmbl_134637_cDNA_matchF_10	scaffold_176:742484..743891	spliced_intron:207247;207231;207248;207232,alt_donor:207297;207357,retained_intron:207369;207301,skipped_exon:207376;207304	0.287644	0.307119	3.82329	0	1	0.198149	8	1797	0.204819	1	0.197196	87	10	4	12	198	69.75	0	0	0.1898	0	31.7025	48.575	2.27275	1.76775	0	6.76775	11.0608	5.93425	0.37875	1.51525	0	6.25	5.7575	1.76775	0	0.7575	1.51525	0.37875	0.7575	6.62875	0.37875	2.77775	3.1565
S10026-asmbl_134638_cDNA_matchF_11.207217	mRNA:Pp1s176_110V6.1	S10026-asmbl_134627_cDNA_matchF_10	S10026-asmbl_134638_cDNA_matchF_11	scaffold_176:741990..744303	retained_intron:207381;207217;207378;207380,alt_donor:207286,spliced_intron:207253	0.0671395	0.851733	3.98147	0	1	0.193746	9	1982	0.200685	0	0.197196	581	422	7	6	201	73.7143	0	0	0.181635	0	34.1929	37.7686	10.2391	0.873857	0	3.94414	5.35257	1.98514	0.234143	1.36314	0	3.57143	4.95057	4.51143	0.705857	1.88014	0.936714	0.426429	1.667	4.44529	4.232	1.41171	0.919
S10026-asmbl_134638_cDNA_matchF_11.207378	mRNA:Pp1s176_110V6.1	S10026-asmbl_134627_cDNA_matchF_10	S10026-asmbl_134638_cDNA_matchF_11	scaffold_176:741990..744303	retained_intron:207381;207217;207378;207380,alt_donor:207286,spliced_intron:207253	0.287644	0.307119	3.82329	0	1	0.193746	9	1982	0.200685	0	0.197196	581	422	7	6	201	73.7143	0	0	0.181635	0	34.1929	37.7686	10.2391	0.873857	0	3.94414	5.35257	1.98514	0.234143	1.36314	0	3.57143	4.95057	4.51143	0.705857	1.88014	0.936714	0.426429	1.667	4.44529	4.232	1.41171	0.919
S10026-asmbl_134638_cDNA_matchF_11.207380	mRNA:Pp1s176_110V6.1	S10026-asmbl_134627_cDNA_matchF_10	S10026-asmbl_134638_cDNA_matchF_11	scaffold_176:741990..744303	retained_intron:207381;207217;207378;207380,alt_donor:207286,spliced_intron:207253	0.002175	0.995848	3.90654	0	1	0.193746	9	1982	0.200685	0	0.197196	581	422	7	6	201	73.7143	0	0	0.181635	0	34.1929	37.7686	10.2391	0.873857	0	3.94414	5.35257	1.98514	0.234143	1.36314	0	3.57143	4.95057	4.51143	0.705857	1.88014	0.936714	0.426429	1.667	4.44529	4.232	1.41171	0.919
S10026-asmbl_134638_cDNA_matchF_11.207381	mRNA:Pp1s176_110V6.1	S10026-asmbl_134627_cDNA_matchF_10	S10026-asmbl_134638_cDNA_matchF_11	scaffold_176:741990..744303	retained_intron:207381;207217;207378;207380,alt_donor:207286,spliced_intron:207253	-0.0558137	0.894037	3.71891	0	1	0.193746	9	1982	0.200685	0	0.197196	581	422	7	6	201	73.7143	0	0	0.181635	0	34.1929	37.7686	10.2391	0.873857	0	3.94414	5.35257	1.98514	0.234143	1.36314	0	3.57143	4.95057	4.51143	0.705857	1.88014	0.936714	0.426429	1.667	4.44529	4.232	1.41171	0.919
S10026-asmbl_134639_cDNA_matchF_10.207368	mRNA:Pp1s176_111V6.1	S10026-asmbl_134627_cDNA_matchF_10	S10026-asmbl_134639_cDNA_matchF_10	scaffold_176:746976..747298	alt_donor:207258,spliced_intron:207368	0.750731	0.0443379	2.16707	0	1	0.197416	8	1578	0.204819	1	0.197196	87	10	4	12	198	69.75	0	0	0.1898	0	31.7025	48.575	2.27275	1.76775	0	6.76775	11.0608	5.93425	0.37875	1.51525	0	6.25	5.7575	1.76775	0	0.7575	1.51525	0.37875	0.7575	6.62875	0.37875	2.77775	3.1565
S10026-asmbl_134639_cDNA_matchF_10.207382	mRNA:Pp1s176_110V6.1	S10026-asmbl_134627_cDNA_matchF_10	S10026-asmbl_134639_cDNA_matchF_10	scaffold_176:742484..743891	spliced_intron:207248;207255;207256;207232;207247;207231,alt_donor:207357;207359;207297,retained_intron:207369;207382;207301,skipped_exon:207304;207389;207376	0.287644	0.307119	3.82329	0	1	0.197416	8	1578	0.204819	1	0.197196	87	10	4	12	198	69.75	0	0	0.1898	0	31.7025	48.575	2.27275	1.76775	0	6.76775	11.0608	5.93425	0.37875	1.51525	0	6.25	5.7575	1.76775	0	0.7575	1.51525	0.37875	0.7575	6.62875	0.37875	2.77775	3.1565
S10026-asmbl_134640_cDNA_matchF_11.207218	mRNA:Pp1s176_110V6.1	S10026-asmbl_134627_cDNA_matchF_10	S10026-asmbl_134640_cDNA_matchF_11	scaffold_176:741990..743891	retained_intron:207288;207390;207218;207214,alt_donor:207314;207278,skipped_exon:207392;207293,spliced_intron:207259;207230	0.0671396	0.851733	3.98147	0	1	0.204991	3	648	0.200685	0	0.197196	581	10	7	6	201	73.7143	0	0	0.181635	0	34.1929	37.7686	10.2391	0.873857	0	3.94414	5.35257	1.98514	0.234143	1.36314	0	3.57143	4.95057	4.51143	0.705857	1.88014	0.936714	0.426429	1.667	4.44529	4.232	1.41171	0.919
S10026-asmbl_134640_cDNA_matchF_11.207390	mRNA:Pp1s176_110V6.1	S10026-asmbl_134627_cDNA_matchF_10	S10026-asmbl_134640_cDNA_matchF_11	scaffold_176:741990..743891	retained_intron:207288;207390;207218;207214,alt_donor:207314;207278,skipped_exon:207392;207293,spliced_intron:207259;207230	0.287644	0.307119	3.82329	0	1	0.204991	3	648	0.200685	0	0.197196	581	10	7	6	201	73.7143	0	0	0.181635	0	34.1929	37.7686	10.2391	0.873857	0	3.94414	5.35257	1.98514	0.234143	1.36314	0	3.57143	4.95057	4.51143	0.705857	1.88014	0.936714	0.426429	1.667	4.44529	4.232	1.41171	0.919
S10026-asmbl_134641_cDNA_matchF_5.207221	mRNA:Pp1s176_110V6.1	S10026-asmbl_134627_cDNA_matchF_10	S10026-asmbl_134641_cDNA_matchF_5	scaffold_176:741990..742816	spliced_intron:207220,retained_intron:207221	0.0671398	0.851733	3.98147	0	1	0.196118	8	2630	0.200685	0	0.210526	581	935	7	6	201	73.7143	0	0	0.181635	0	34.1929	37.7686	10.2391	0.873857	0	3.94414	5.35257	1.98514	0.234143	1.36314	0	3.57143	4.95057	4.51143	0.705857	1.88014	0.936714	0.426429	1.667	4.44529	4.232	1.41171	0.919
S10026-asmbl_134642_cDNA_matchF_11.207222	mRNA:Pp1s176_110V6.1	S10026-asmbl_134627_cDNA_matchF_10	S10026-asmbl_134642_cDNA_matchF_11	scaffold_176:741990..743891	retained_intron:207394;207390;207222;207218;207214;207288,alt_donor:207318;207278;207314,skipped_exon:207403;207392;207293,spliced_intron:207259;207265;207230	0.06714	0.851733	3.98147	0	1	0.19706	9	1641	0.200685	0	0.197196	581	10	7	6	201	73.7143	0	0	0.181635	0	34.1929	37.7686	10.2391	0.873857	0	3.94414	5.35257	1.98514	0.234143	1.36314	0	3.57143	4.95057	4.51143	0.705857	1.88014	0.936714	0.426429	1.667	4.44529	4.232	1.41171	0.919
S10026-asmbl_134642_cDNA_matchF_11.207394	mRNA:Pp1s176_110V6.1	S10026-asmbl_134627_cDNA_matchF_10	S10026-asmbl_134642_cDNA_matchF_11	scaffold_176:741990..743891	retained_intron:207394;207390;207222;207218;207214;207288,alt_donor:207318;207278;207314,skipped_exon:207403;207392;207293,spliced_intron:207259;207265;207230	0.287644	0.307119	3.82329	0	1	0.19706	9	1641	0.200685	0	0.197196	581	10	7	6	201	73.7143	0	0	0.181635	0	34.1929	37.7686	10.2391	0.873857	0	3.94414	5.35257	1.98514	0.234143	1.36314	0	3.57143	4.95057	4.51143	0.705857	1.88014	0.936714	0.426429	1.667	4.44529	4.232	1.41171	0.919
S10026-asmbl_134643_cDNA_matchF_10.207396	mRNA:Pp1s176_110V6.1	S10026-asmbl_134627_cDNA_matchF_10	S10026-asmbl_134643_cDNA_matchF_10	scaffold_176:742484..743891	spliced_intron:207231;207267;207255;207268;207247;207232;207256;207248,alt_donor:207357;207359;207297;207363,retained_intron:207369;207382;207396;207301,skipped_exon:207304;207376;207405;207389	0.287644	0.307119	3.82329	0	1	0.196871	9	1570	0.204819	1	0.197196	87	10	4	12	198	69.75	0	0	0.1898	0	31.7025	48.575	2.27275	1.76775	0	6.76775	11.0608	5.93425	0.37875	1.51525	0	6.25	5.7575	1.76775	0	0.7575	1.51525	0.37875	0.7575	6.62875	0.37875	2.77775	3.1565
S10026-asmbl_134644_cDNA_matchF_10.207398	mRNA:Pp1s176_110V6.1	S10026-asmbl_134627_cDNA_matchF_10	S10026-asmbl_134644_cDNA_matchF_10	scaffold_176:742484..743891	spliced_intron:207267;207270;207231;207255;207247;207268;207248;207256;207232;207224,alt_donor:207357;207359;207297;207363,retained_intron:207396;207301;207369;207382;207398,skipped_exon:207304;207376;207405;207389	0.287644	0.307085	3.82329	0	1	0.194639	8	2561	0.204819	1	0.197196	87	10	4	12	198	69.75	0	0	0.1898	0	31.7025	48.575	2.27275	1.76775	0	6.76775	11.0608	5.93425	0.37875	1.51525	0	6.25	5.7575	1.76775	0	0.7575	1.51525	0.37875	0.7575	6.62875	0.37875	2.77775	3.1565
S10026-asmbl_134645_cDNA_matchF_11.207227	mRNA:Pp1s176_110V6.1	S10026-asmbl_134627_cDNA_matchF_10	S10026-asmbl_134645_cDNA_matchF_11	scaffold_176:741990..743891	retained_intron:207227;207218;207394;207288;207390;207222;207214;207400,alt_donor:207318;207278;207314,skipped_exon:207403;207392;207293,spliced_intron:207226;207265;207259;207230	0.0671401	0.851733	3.98147	0	1	0.196093	9	1623	0.200685	0	0.197196	581	10	7	6	201	73.7143	0	0	0.181635	0	34.1929	37.7686	10.2391	0.873857	0	3.94414	5.35257	1.98514	0.234143	1.36314	0	3.57143	4.95057	4.51143	0.705857	1.88014	0.936714	0.426429	1.667	4.44529	4.232	1.41171	0.919
S10026-asmbl_134645_cDNA_matchF_11.207400	mRNA:Pp1s176_110V6.1	S10026-asmbl_134627_cDNA_matchF_10	S10026-asmbl_134645_cDNA_matchF_11	scaffold_176:741990..743891	retained_intron:207227;207218;207394;207288;207390;207222;207214;207400,alt_donor:207318;207278;207314,skipped_exon:207403;207392;207293,spliced_intron:207226;207265;207259;207230	0.287645	0.307055	3.82329	0	1	0.196093	9	1623	0.200685	0	0.197196	581	10	7	6	201	73.7143	0	0	0.181635	0	34.1929	37.7686	10.2391	0.873857	0	3.94414	5.35257	1.98514	0.234143	1.36314	0	3.57143	4.95057	4.51143	0.705857	1.88014	0.936714	0.426429	1.667	4.44529	4.232	1.41171	0.919
S10028-asmbl_134650_cDNA_matchF_7.207412	mRNA:Pp1s176_113V6.1,mRNA:Pp1s176_113V6.2	S10028-asmbl_134647_cDNA_matchF_10	S10028-asmbl_134650_cDNA_matchF_7	scaffold_176:751999..752935	retained_intron:207412	-0.447261	0.0930977	3.06142	0	1	0.196678	2	1703	0.207739	1	0.20132	23	816	4	6	63	27.75	0	0	0.205324	0	51.785	57.7375	0	0	0	0	4.762	0	0	1.1905	0	0	0	1.1905	0	0	4.762	0	0	4.762	4.762	1.1905	0
S10028-asmbl_134650_cDNA_matchF_7.207421	mRNA:Pp1s176_113V6.1,mRNA:Pp1s176_113V6.2	S10028-asmbl_134647_cDNA_matchF_10	S10028-asmbl_134650_cDNA_matchF_7	scaffold_176:754064..754484	alt_acceptor:207421	-0.247759	0.481099	2.41577	0	1	0.196678	2	1703	0.207739	1	0.20132	23	816	4	6	63	27.75	0	0	0.205324	0	51.785	57.7375	0	0	0	0	4.762	0	0	1.1905	0	0	0	1.1905	0	0	4.762	0	0	4.762	4.762	1.1905	0
S10028-asmbl_134652_cDNA_matchF_11.207425	mRNA:Pp1s176_113V6.1,mRNA:Pp1s176_113V6.2	S10028-asmbl_134647_cDNA_matchF_10	S10028-asmbl_134652_cDNA_matchF_11	scaffold_176:754064..754484	alt_acceptor:207425;207421	-0.247758	0.481142	2.41577	0	1	0.186698	0	377	0.207739	1	0.203606	23	1000000001	4	6	63	27.75	0	0	0.205324	0	51.785	57.7375	0	0	0	0	4.762	0	0	1.1905	0	0	0	1.1905	0	0	4.762	0	0	4.762	4.762	1.1905	0
S10028-asmbl_134652_cDNA_matchF_11.207428	mRNA:Pp1s176_113V6.1,mRNA:Pp1s176_113V6.2	S10028-asmbl_134647_cDNA_matchF_10	S10028-asmbl_134652_cDNA_matchF_11	scaffold_176:751936..752083	alt_acceptor:207418,spliced_intron:207428	-0.154954	0.700784	2.48902	0	1	0.186698	0	377	0.207739	1	0.203606	23	1000000001	4	6	63	27.75	0	0	0.205324	0	51.785	57.7375	0	0	0	0	4.762	0	0	1.1905	0	0	0	1.1905	0	0	4.762	0	0	4.762	4.762	1.1905	0
S10028-asmbl_134653_cDNA_matchF_11.207429	mRNA:Pp1s176_113V6.1,mRNA:Pp1s176_113V6.2	S10028-asmbl_134647_cDNA_matchF_10	S10028-asmbl_134653_cDNA_matchF_11	scaffold_176:751936..752083	alt_acceptor:207418;207419,spliced_intron:207429;207428	-0.154952	0.700784	2.48902	0	1	0.186667	0	396	0.207739	1	0.203887	23	1000000001	4	6	63	27.75	0	0	0.205324	0	51.785	57.7375	0	0	0	0	4.762	0	0	1.1905	0	0	0	1.1905	0	0	4.762	0	0	4.762	4.762	1.1905	0
S10031-asmbl_134657_cDNA_matchR_10.207438	mRNA:Pp1s176_116V6.1	S10031-asmbl_134655_cDNA_matchR_12	S10031-asmbl_134657_cDNA_matchR_10	scaffold_176:756493..757633	retained_intron:207433;207438;207435	-0.165662	0.642397	2.86663	0	1	0.18361	0	866	0.194901	0	0.19536	733	1000000001	9	6	213	61	1	39	0.210925	6	40.113	40.197	2.7281	1.8114	1.8636	1.2955	1.1005	1.5317	0.2817	0	1.4354	0.6671	2.7282	3.3243	2.0192	2.7205	1.6025	0.8333	1.5151	0.2817	0.7692	5.0766	0.8373
S10034-asmbl_134661_cDNA_matchR_10.207447	mRNA:Pp1s176_121V6.1	S10034-asmbl_134666_cDNA_matchR_15	S10034-asmbl_134661_cDNA_matchR_10	scaffold_176:776043..776623	retained_intron:207447	0.382246	0.231089	2.46169	0	1	0.189012	3	662	0.201129	6	0.200913	48	113	11	6	228	86.1818	1	777	0.216806	6	48.5058	44.4425	2.11683	0.981417	0.805	5.32533	0.713417	0.809167	1.25825	1.13358	0.590667	1.37667	1.90592	1.7005	5.53592	3.26292	1.7015	0.3975	3.42842	4.18542	2.39425	1.0915	0.109667
S10034-asmbl_134661_cDNA_matchR_10.207453	mRNA:Pp1s176_121V6.1	S10034-asmbl_134666_cDNA_matchR_15	S10034-asmbl_134661_cDNA_matchR_10	scaffold_176:773179..773242	alt_donor:207443,alt_acceptor:207453,spliced_intron:207446	0.428461	0.384529	2.05167	0	1	0.189012	3	662	0.201129	6	0.200913	48	113	11	6	228	86.1818	1	777	0.216806	6	48.5058	44.4425	2.11683	0.981417	0.805	5.32533	0.713417	0.809167	1.25825	1.13358	0.590667	1.37667	1.90592	1.7005	5.53592	3.26292	1.7015	0.3975	3.42842	4.18542	2.39425	1.0915	0.109667
S10034-asmbl_134661_cDNA_matchR_10.207455	mRNA:Pp1s176_121V6.1	S10034-asmbl_134666_cDNA_matchR_15	S10034-asmbl_134661_cDNA_matchR_10	scaffold_176:774533..774620	alt_acceptor:207455	0.376979	0.307446	2.46926	0	1	0.189012	3	662	0.201129	6	0.200913	48	113	11	6	228	86.1818	1	777	0.216806	6	48.5058	44.4425	2.11683	0.981417	0.805	5.32533	0.713417	0.809167	1.25825	1.13358	0.590667	1.37667	1.90592	1.7005	5.53592	3.26292	1.7015	0.3975	3.42842	4.18542	2.39425	1.0915	0.109667
S10034-asmbl_134662_cDNA_matchR_10.207444	NA	S10034-asmbl_134666_cDNA_matchR_15	S10034-asmbl_134662_cDNA_matchR_10	scaffold_176:773156..773242	alt_acceptor:207466,alt_donor:207444,spliced_intron:207462	0.788074	0.0350638	2.15257	0	1	0.189547	3	685	0.200841	6	0.200913	48	113	11	6	228	86.1818	1	777	0.216806	6	48.5058	44.4425	2.11683	0.981417	0.805	5.32533	0.713417	0.809167	1.25825	1.13358	0.590667	1.37667	1.90592	1.7005	5.53592	3.26292	1.7015	0.3975	3.42842	4.18542	2.39425	1.0915	0.109667
S10034-asmbl_134662_cDNA_matchR_10.207462	NA	S10034-asmbl_134666_cDNA_matchR_15	S10034-asmbl_134662_cDNA_matchR_10	scaffold_176:773156..773242	alt_acceptor:207466,alt_donor:207444,spliced_intron:207462	0.779396	0.0392073	2.14597	0	1	0.189547	3	685	0.200841	6	0.200913	48	113	11	6	228	86.1818	1	777	0.216806	6	48.5058	44.4425	2.11683	0.981417	0.805	5.32533	0.713417	0.809167	1.25825	1.13358	0.590667	1.37667	1.90592	1.7005	5.53592	3.26292	1.7015	0.3975	3.42842	4.18542	2.39425	1.0915	0.109667
S10034-asmbl_134662_cDNA_matchR_10.207463	mRNA:Pp1s176_121V6.1	S10034-asmbl_134666_cDNA_matchR_15	S10034-asmbl_134662_cDNA_matchR_10	scaffold_176:776043..776633	retained_intron:207463	0.382246	0.231085	2.46169	0	1	0.189547	3	685	0.200841	6	0.200913	48	113	11	6	228	86.1818	1	777	0.216806	6	48.5058	44.4425	2.11683	0.981417	0.805	5.32533	0.713417	0.809167	1.25825	1.13358	0.590667	1.37667	1.90592	1.7005	5.53592	3.26292	1.7015	0.3975	3.42842	4.18542	2.39425	1.0915	0.109667
S10034-asmbl_134662_cDNA_matchR_10.207466	mRNA:Pp1s176_121V6.1	S10034-asmbl_134666_cDNA_matchR_15	S10034-asmbl_134662_cDNA_matchR_10	scaffold_176:773156..773242	alt_acceptor:207466,alt_donor:207444,spliced_intron:207462	0.428462	0.384522	2.05167	0	1	0.189547	3	685	0.200841	6	0.200913	48	113	11	6	228	86.1818	1	777	0.216806	6	48.5058	44.4425	2.11683	0.981417	0.805	5.32533	0.713417	0.809167	1.25825	1.13358	0.590667	1.37667	1.90592	1.7005	5.53592	3.26292	1.7015	0.3975	3.42842	4.18542	2.39425	1.0915	0.109667
S10034-asmbl_134662_cDNA_matchR_10.207467	mRNA:Pp1s176_121V6.1	S10034-asmbl_134666_cDNA_matchR_15	S10034-asmbl_134662_cDNA_matchR_10	scaffold_176:774533..774620	alt_acceptor:207455;207467	0.376979	0.307446	2.46926	0	1	0.189547	3	685	0.200841	6	0.200913	48	113	11	6	228	86.1818	1	777	0.216806	6	48.5058	44.4425	2.11683	0.981417	0.805	5.32533	0.713417	0.809167	1.25825	1.13358	0.590667	1.37667	1.90592	1.7005	5.53592	3.26292	1.7015	0.3975	3.42842	4.18542	2.39425	1.0915	0.109667
S10034-asmbl_134663_cDNA_matchR_10.207445	NA	S10034-asmbl_134666_cDNA_matchR_15	S10034-asmbl_134663_cDNA_matchR_10	scaffold_176:772868..773242	retained_intron:207445;207461	0.375696	0.202148	2.95059	0	1	0.188398	2	817	0.200991	6	0.200913	48	113	11	6	228	86.1818	1	777	0.216806	6	48.5058	44.4425	2.11683	0.981417	0.805	5.32533	0.713417	0.809167	1.25825	1.13358	0.590667	1.37667	1.90592	1.7005	5.53592	3.26292	1.7015	0.3975	3.42842	4.18542	2.39425	1.0915	0.109667
S10034-asmbl_134663_cDNA_matchR_10.207471	mRNA:Pp1s176_121V6.1	S10034-asmbl_134666_cDNA_matchR_15	S10034-asmbl_134663_cDNA_matchR_10	scaffold_176:774533..774620	alt_acceptor:207483;207455;207467;207471	0.376979	0.307446	2.46926	0	1	0.188398	2	817	0.200991	6	0.200913	48	113	11	6	228	86.1818	1	777	0.216806	6	48.5058	44.4425	2.11683	0.981417	0.805	5.32533	0.713417	0.809167	1.25825	1.13358	0.590667	1.37667	1.90592	1.7005	5.53592	3.26292	1.7015	0.3975	3.42842	4.18542	2.39425	1.0915	0.109667
S10034-asmbl_134664_cDNA_matchR_8.207449	NA	S10034-asmbl_134666_cDNA_matchR_15	S10034-asmbl_134664_cDNA_matchR_8	scaffold_176:772868..773242	retained_intron:207464;207445;207461;207449	0.375697	0.202134	2.95059	0	1	0.188398	2	817	0.202386	7	0.200913	48	113	8	6	228	87.375	1	903	0.230102	6	50.1922	49.2178	1.69844	0.901444	0.702889	3.58878	0.909333	0.653778	1.30722	1.25	0.775556	1.80556	1.29478	1.50778	6.79822	1.53089	1.667	0.147667	3.56222	4.948	2.36622	0.872333	0.146222
S10034-asmbl_134664_cDNA_matchR_8.207474	mRNA:Pp1s176_121V6.1	S10034-asmbl_134666_cDNA_matchR_15	S10034-asmbl_134664_cDNA_matchR_8	scaffold_176:774533..774620	alt_acceptor:207474;207483;207455;207467;207471	0.376979	0.307446	2.46926	0	1	0.188398	2	817	0.202386	7	0.200913	48	113	8	6	228	87.375	1	903	0.230102	6	50.1922	49.2178	1.69844	0.901444	0.702889	3.58878	0.909333	0.653778	1.30722	1.25	0.775556	1.80556	1.29478	1.50778	6.79822	1.53089	1.667	0.147667	3.56222	4.948	2.36622	0.872333	0.146222
S10034-asmbl_134665_cDNA_matchR_2.207477	mRNA:Pp1s176_121V6.1	S10034-asmbl_134666_cDNA_matchR_15	S10034-asmbl_134665_cDNA_matchR_2	scaffold_176:774533..774620	alt_acceptor:207474;207483;207455;207467;207471;207477	0.376979	0.307446	2.46926	0	1	0.182482	0	620	0.192308	1	0.190307	30	1000000001	0	0	0	0	0	0	0	0	0	0	0	0	0	0	0	0	0	0	0	0	0	0	0	0	0	0	0	0	0	0	0
S10034-asmbl_134667_cDNA_matchR_10.207481	mRNA:Pp1s176_121V6.1	S10034-asmbl_134666_cDNA_matchR_15	S10034-asmbl_134667_cDNA_matchR_10	scaffold_176:774533..774620	alt_acceptor:207474;207483;207455;207467;207481;207471;207477	0.376979	0.307446	2.46926	0	1	0.184136	0	790	0.200991	6	0.200913	48	1000000001	11	6	228	86.1818	1	777	0.216806	6	48.5058	44.4425	2.11683	0.981417	0.805	5.32533	0.713417	0.809167	1.25825	1.13358	0.590667	1.37667	1.90592	1.7005	5.53592	3.26292	1.7015	0.3975	3.42842	4.18542	2.39425	1.0915	0.109667
S10034-asmbl_134668_cDNA_matchR_8.207460	NA	S10034-asmbl_134666_cDNA_matchR_15	S10034-asmbl_134668_cDNA_matchR_8	scaffold_176:773156..773242	alt_acceptor:207466;207482,alt_donor:207444;207460,spliced_intron:207462;207472	0.788075	0.0350583	2.15257	0	1	0.189873	3	680	0.202386	7	0.200913	48	113	8	6	228	87.375	1	903	0.230102	6	50.1922	49.2178	1.69844	0.901444	0.702889	3.58878	0.909333	0.653778	1.30722	1.25	0.775556	1.80556	1.29478	1.50778	6.79822	1.53089	1.667	0.147667	3.56222	4.948	2.36622	0.872333	0.146222
S10034-asmbl_134668_cDNA_matchR_8.207472	NA	S10034-asmbl_134666_cDNA_matchR_15	S10034-asmbl_134668_cDNA_matchR_8	scaffold_176:773156..773242	alt_acceptor:207466;207482,alt_donor:207444;207460,spliced_intron:207462;207472	0.779396	0.0392025	2.14597	0	1	0.189873	3	680	0.202386	7	0.200913	48	113	8	6	228	87.375	1	903	0.230102	6	50.1922	49.2178	1.69844	0.901444	0.702889	3.58878	0.909333	0.653778	1.30722	1.25	0.775556	1.80556	1.29478	1.50778	6.79822	1.53089	1.667	0.147667	3.56222	4.948	2.36622	0.872333	0.146222
S10034-asmbl_134668_cDNA_matchR_8.207482	mRNA:Pp1s176_121V6.1	S10034-asmbl_134666_cDNA_matchR_15	S10034-asmbl_134668_cDNA_matchR_8	scaffold_176:773156..773242	alt_acceptor:207466;207482,alt_donor:207444;207460,spliced_intron:207462;207472	0.428462	0.384515	2.05167	0	1	0.189873	3	680	0.202386	7	0.200913	48	113	8	6	228	87.375	1	903	0.230102	6	50.1922	49.2178	1.69844	0.901444	0.702889	3.58878	0.909333	0.653778	1.30722	1.25	0.775556	1.80556	1.29478	1.50778	6.79822	1.53089	1.667	0.147667	3.56222	4.948	2.36622	0.872333	0.146222
S10034-asmbl_134668_cDNA_matchR_8.207483	mRNA:Pp1s176_121V6.1	S10034-asmbl_134666_cDNA_matchR_15	S10034-asmbl_134668_cDNA_matchR_8	scaffold_176:774533..774620	alt_acceptor:207467;207483;207455	0.37698	0.307446	2.46926	0	1	0.189873	3	680	0.202386	7	0.200913	48	113	8	6	228	87.375	1	903	0.230102	6	50.1922	49.2178	1.69844	0.901444	0.702889	3.58878	0.909333	0.653778	1.30722	1.25	0.775556	1.80556	1.29478	1.50778	6.79822	1.53089	1.667	0.147667	3.56222	4.948	2.36622	0.872333	0.146222
S1003-asmbl_101529_cDNA_matchR_6.18910	mRNA:Pp1s101_153V6.1	S1003-asmbl_101525_cDNA_matchR_13	S1003-asmbl_101529_cDNA_matchR_6	scaffold_101:745450..745557	alt_donor:18891,retained_exon:18910,skipped_exon:18912,alt_acceptor:18871	0.643442	0.128621	2.07487	0	1	0.186522	6	1013	0.200965	1	0.19788	42	84	4	18	156	67.5	0	0	0.195073	0	44.76	40.075	5.609	0.48075	0	3.593	5.12825	0	2.40375	0.48075	0.48075	0	2.40375	2.8845	6.9585	1.31575	1.44225	0.48075	2.27725	0.48075	0	0	1.44225
S10044-asmbl_134712_cDNA_matchR_2.207641	mRNA:Pp1s176_133V6.1	S10044-asmbl_134719_cDNA_matchR_2	S10044-asmbl_134712_cDNA_matchR_2	scaffold_176:913804..914570	retained_intron:207641	-0.588248	0.356617	1.72573	0	1	0.168391	2	861	0.192982	0	0.198047	24	5	0	0	0	0	0	0	0	0	0	0	0	0	0	0	0	0	0	0	0	0	0	0	0	0	0	0	0	0	0	0	0
S10044-asmbl_134714_cDNA_matchR_1.207682	mRNA:Pp1s176_133V6.1	S10044-asmbl_134719_cDNA_matchR_2	S10044-asmbl_134714_cDNA_matchR_1	scaffold_176:913804..914570	retained_intron:207682;207641	-0.588248	0.356605	1.72573	0	1	0.18198	3	1532	0.209302	0	0.196429	32	314	0	0	0	0	1	21	0	0	57.14	42.86	14.286	0	0	0	0	0	0	0	0	0	0	14.286	0	0	0	0	0	0	0	0	0
S10044-asmbl_134715_cDNA_matchR_1.207683	mRNA:Pp1s176_133V6.1	S10044-asmbl_134719_cDNA_matchR_2	S10044-asmbl_134715_cDNA_matchR_1	scaffold_176:913804..914570	retained_intron:207683;207641;207682	-0.588248	0.356591	1.72573	0	1	0.182445	2	1707	0.209302	0	0.196429	32	314	0	0	0	0	1	21	0	0	57.14	42.86	14.286	0	0	0	0	0	0	0	0	0	0	14.286	0	0	0	0	0	0	0	0	0
S10044-asmbl_134715_cDNA_matchR_1.207684	mRNA:Pp1s176_133V6.1	S10044-asmbl_134719_cDNA_matchR_2	S10044-asmbl_134715_cDNA_matchR_1	scaffold_176:914703..915328	alt_donor:207712,retained_intron:207649;207684;207706;207718	-0.4265	0.163584	2.66608	0	1	0.182445	2	1707	0.209302	0	0.196429	32	314	0	0	0	0	1	21	0	0	57.14	42.86	14.286	0	0	0	0	0	0	0	0	0	0	14.286	0	0	0	0	0	0	0	0	0
S10044-asmbl_134715_cDNA_matchR_1.207706	mRNA:Pp1s176_133V6.1	S10044-asmbl_134719_cDNA_matchR_2	S10044-asmbl_134715_cDNA_matchR_1	scaffold_176:914703..915328	alt_donor:207712,retained_intron:207649;207684;207706;207718	-0.54589	0.109265	2.20158	0	1	0.182445	2	1707	0.209302	0	0.196429	32	314	0	0	0	0	1	21	0	0	57.14	42.86	14.286	0	0	0	0	0	0	0	0	0	0	14.286	0	0	0	0	0	0	0	0	0
S10044-asmbl_134718_cDNA_matchR_2.207687	mRNA:Pp1s176_133V6.1	S10044-asmbl_134719_cDNA_matchR_2	S10044-asmbl_134718_cDNA_matchR_2	scaffold_176:913804..914570	retained_intron:207683;207641;207687;207682	-0.588248	0.356576	1.72573	0	1	0.171736	1	1036	0.222222	0	0.198047	9	269	0	0	0	0	0	0	0	0	0	0	0	0	0	0	0	0	0	0	0	0	0	0	0	0	0	0	0	0	0	0	0
S10044-asmbl_134718_cDNA_matchR_2.207688	mRNA:Pp1s176_133V6.1	S10044-asmbl_134719_cDNA_matchR_2	S10044-asmbl_134718_cDNA_matchR_2	scaffold_176:914703..915328	alt_donor:207712;207734,retained_intron:207657;207736;207718;207649;207706;207684;207723;207688	-0.4265	0.163584	2.66608	0	1	0.171736	1	1036	0.222222	0	0.198047	9	269	0	0	0	0	0	0	0	0	0	0	0	0	0	0	0	0	0	0	0	0	0	0	0	0	0	0	0	0	0	0	0
S10044-asmbl_134718_cDNA_matchR_2.207723	mRNA:Pp1s176_133V6.1	S10044-asmbl_134719_cDNA_matchR_2	S10044-asmbl_134718_cDNA_matchR_2	scaffold_176:914703..915328	alt_donor:207712;207734,retained_intron:207657;207736;207718;207649;207706;207684;207723;207688	-0.54589	0.109269	2.20158	0	1	0.171736	1	1036	0.222222	0	0.198047	9	269	0	0	0	0	0	0	0	0	0	0	0	0	0	0	0	0	0	0	0	0	0	0	0	0	0	0	0	0	0	0	0
S10044-asmbl_134720_cDNA_matchR_1.207689	mRNA:Pp1s176_133V6.1	S10044-asmbl_134719_cDNA_matchR_2	S10044-asmbl_134720_cDNA_matchR_1	scaffold_176:913804..914570	retained_intron:207682;207641;207687;207689;207683	-0.588248	0.356569	1.72573	0	1	0.18074	3	1312	0.209302	0	0.196429	32	314	0	0	0	0	1	21	0	0	57.14	42.86	14.286	0	0	0	0	0	0	0	0	0	0	14.286	0	0	0	0	0	0	0	0	0
S10044-asmbl_134721_cDNA_matchR_1.207691	mRNA:Pp1s176_133V6.1	S10044-asmbl_134719_cDNA_matchR_2	S10044-asmbl_134721_cDNA_matchR_1	scaffold_176:913804..914570	retained_intron:207682;207691;207641;207687;207689;207683	-0.588248	0.356559	1.72573	0	1	0.182259	2	1681	0.209302	0	0.196429	32	311	0	0	0	0	1	21	0	0	57.14	42.86	14.286	0	0	0	0	0	0	0	0	0	0	14.286	0	0	0	0	0	0	0	0	0
S10044-asmbl_134721_cDNA_matchR_1.207692	mRNA:Pp1s176_133V6.1	S10044-asmbl_134719_cDNA_matchR_2	S10044-asmbl_134721_cDNA_matchR_1	scaffold_176:914726..915328	retained_intron:207664;207740;207727;207692,alt_donor:207713	-0.4265	0.163584	2.66608	0	1	0.182259	2	1681	0.209302	0	0.196429	32	311	0	0	0	0	1	21	0	0	57.14	42.86	14.286	0	0	0	0	0	0	0	0	0	0	14.286	0	0	0	0	0	0	0	0	0
S10044-asmbl_134721_cDNA_matchR_1.207727	mRNA:Pp1s176_133V6.1	S10044-asmbl_134719_cDNA_matchR_2	S10044-asmbl_134721_cDNA_matchR_1	scaffold_176:914726..915328	retained_intron:207664;207740;207727;207692,alt_donor:207713	-0.54589	0.109273	2.20158	0	1	0.182259	2	1681	0.209302	0	0.196429	32	311	0	0	0	0	1	21	0	0	57.14	42.86	14.286	0	0	0	0	0	0	0	0	0	0	14.286	0	0	0	0	0	0	0	0	0
S10044-asmbl_134722_cDNA_matchR_2.207693	mRNA:Pp1s176_133V6.1	S10044-asmbl_134719_cDNA_matchR_2	S10044-asmbl_134722_cDNA_matchR_2	scaffold_176:913804..914570	retained_intron:207689;207683;207641;207687;207691;207682;207693	-0.588248	0.356545	1.72573	0	1	0.171736	1	1036	0.19403	0	0.197895	28	269	0	0	0	0	0	0	0	0	0	0	0	0	0	0	0	0	0	0	0	0	0	0	0	0	0	0	0	0	0	0	0
S10044-asmbl_134722_cDNA_matchR_2.207694	mRNA:Pp1s176_133V6.1	S10044-asmbl_134719_cDNA_matchR_2	S10044-asmbl_134722_cDNA_matchR_2	scaffold_176:914703..915328	alt_donor:207734;207712;207739,retained_intron:207728;207649;207706;207684;207723;207688;207694;207657;207736;207744;207718;207667	-0.4265	0.163584	2.66608	0	1	0.171736	1	1036	0.19403	0	0.197895	28	269	0	0	0	0	0	0	0	0	0	0	0	0	0	0	0	0	0	0	0	0	0	0	0	0	0	0	0	0	0	0	0
S10044-asmbl_134722_cDNA_matchR_2.207728	mRNA:Pp1s176_133V6.1	S10044-asmbl_134719_cDNA_matchR_2	S10044-asmbl_134722_cDNA_matchR_2	scaffold_176:914703..915328	alt_donor:207734;207712;207739,retained_intron:207728;207649;207706;207684;207723;207688;207694;207657;207736;207744;207718;207667	-0.54589	0.109277	2.20158	0	1	0.171736	1	1036	0.19403	0	0.197895	28	269	0	0	0	0	0	0	0	0	0	0	0	0	0	0	0	0	0	0	0	0	0	0	0	0	0	0	0	0	0	0	0
S10044-asmbl_134723_cDNA_matchR_1.207696	mRNA:Pp1s176_133V6.1	S10044-asmbl_134719_cDNA_matchR_2	S10044-asmbl_134723_cDNA_matchR_1	scaffold_176:913804..914570	retained_intron:207641;207687;207693;207691;207683;207689;207682;207696	-0.588247	0.356506	1.72573	0	1	0.180609	3	1309	0.209302	0	0.196429	32	311	0	0	0	0	1	21	0	0	57.14	42.86	14.286	0	0	0	0	0	0	0	0	0	0	14.286	0	0	0	0	0	0	0	0	0
S10044-asmbl_134724_cDNA_matchR_1.207698	mRNA:Pp1s176_133V6.1	S10044-asmbl_134719_cDNA_matchR_2	S10044-asmbl_134724_cDNA_matchR_1	scaffold_176:913804..914570	retained_intron:207683;207689;207682;207696;207641;207687;207693;207698;207691	-0.588247	0.356479	1.72573	0	1	0.181872	3	1529	0.209302	0	0.196429	32	311	0	0	0	0	1	21	0	0	57.14	42.86	14.286	0	0	0	0	0	0	0	0	0	0	14.286	0	0	0	0	0	0	0	0	0
S10044-asmbl_134726_cDNA_matchR_1.207699	mRNA:Pp1s176_133V6.1	S10044-asmbl_134719_cDNA_matchR_2	S10044-asmbl_134726_cDNA_matchR_1	scaffold_176:914703..915328	alt_donor:207742;207712;207739;207734,retained_intron:207732;207688;207744;207718;207676;207657;207694;207723;207684;207706;207649;207728;207745;207667;207699;207736	-0.4265	0.163584	2.66608	0	1	0.182735	3	1612	0.209302	0	0.196429	32	314	0	0	0	0	1	21	0	0	57.14	42.86	14.286	0	0	0	0	0	0	0	0	0	0	14.286	0	0	0	0	0	0	0	0	0
S10044-asmbl_134726_cDNA_matchR_1.207732	mRNA:Pp1s176_133V6.1	S10044-asmbl_134719_cDNA_matchR_2	S10044-asmbl_134726_cDNA_matchR_1	scaffold_176:914703..915328	alt_donor:207742;207712;207739;207734,retained_intron:207732;207688;207744;207718;207676;207657;207694;207723;207684;207706;207649;207728;207745;207667;207699;207736	-0.54589	0.10928	2.20158	0	1	0.182735	3	1612	0.209302	0	0.196429	32	314	0	0	0	0	1	21	0	0	57.14	42.86	14.286	0	0	0	0	0	0	0	0	0	0	14.286	0	0	0	0	0	0	0	0	0
S10054-asmbl_134746_cDNA_matchF_7.207766	mRNA:Pp1s177_12V6.1	S10054-asmbl_134742_cDNA_matchF_7	S10054-asmbl_134746_cDNA_matchF_7	scaffold_177:79619..79846	alt_acceptor:207766	-0.19188	0.670419	2.32977	0	1	0.181751	0	613	0.203488	1	0.193007	57	1000000001	2	300	363	331.5	0	0	0.204139	0	54.775	51.275	4.806	4.8265	0	1.3265	11.1985	2.7395	4.4795	0.913	0.913	1	0.913	1.8265	0.913	5.066	14.1115	0.8265	3.7395	5.8925	2.653	1.2395	0
S10054-asmbl_134747_cDNA_matchF_7.207768	mRNA:Pp1s177_12V6.1	S10054-asmbl_134742_cDNA_matchF_7	S10054-asmbl_134747_cDNA_matchF_7	scaffold_177:79619..79846	alt_acceptor:207768;207766	-0.19188	0.670419	2.32977	0	1	0.181751	0	613	0.203717	1	0.193007	65	1000000001	2	300	363	331.5	0	0	0.204139	0	54.775	51.275	4.806	4.8265	0	1.3265	11.1985	2.7395	4.4795	0.913	0.913	1	0.913	1.8265	0.913	5.066	14.1115	0.8265	3.7395	5.8925	2.653	1.2395	0
S10054-asmbl_134748_cDNA_matchF_7.207770	mRNA:Pp1s177_12V6.1	S10054-asmbl_134742_cDNA_matchF_7	S10054-asmbl_134748_cDNA_matchF_7	scaffold_177:79619..79846	alt_acceptor:207770;207768;207766	-0.19188	0.670419	2.32977	0	1	0.181416	0	618	0.203365	1	0.193007	54	1000000001	2	300	363	331.5	0	0	0.204139	0	54.775	51.275	4.806	4.8265	0	1.3265	11.1985	2.7395	4.4795	0.913	0.913	1	0.913	1.8265	0.913	5.066	14.1115	0.8265	3.7395	5.8925	2.653	1.2395	0
S10059-asmbl_134756_cDNA_matchR_6.207787	mRNA:Pp1s177_14V6.3,mRNA:Pp1s177_14V6.2,mRNA:Pp1s177_14V6.1	S10059-asmbl_134755_cDNA_matchR_7	S10059-asmbl_134756_cDNA_matchR_6	scaffold_177:84463..85144	retained_intron:207787	-0.480408	0.207754	2.55253	0	1	0.17991	0	614	0.208945	0	0.199842	534	1000000001	4	30	351	209.25	0	0	0.208323	0	54.2675	58.07	2.36925	1.9105	0.21375	4.11325	4.6995	1.34475	0.886	3.61525	0	2.72925	2.599	3.74575	1.6215	1.7565	2.5675	0.42725	3.37025	1.69675	2.781	1.68125	1.45175
S10059-asmbl_134757_cDNA_matchR_5.207789	mRNA:Pp1s177_14V6.3,mRNA:Pp1s177_14V6.2,mRNA:Pp1s177_14V6.1	S10059-asmbl_134755_cDNA_matchR_7	S10059-asmbl_134757_cDNA_matchR_5	scaffold_177:85248..85645	retained_intron:207789	0.0379444	0.959886	2.14765	0	1	0.18682	2	687	0.208945	0	0.198389	534	143	4	30	351	209.25	0	0	0.208323	0	54.2675	58.07	2.36925	1.9105	0.21375	4.11325	4.6995	1.34475	0.886	3.61525	0	2.72925	2.599	3.74575	1.6215	1.7565	2.5675	0.42725	3.37025	1.69675	2.781	1.68125	1.45175
S10062-asmbl_134771_cDNA_matchF_9.207850	mRNA:Pp1s177_19V6.2,mRNA:Pp1s177_19V6.1	S10062-asmbl_134770_cDNA_matchF_7	S10062-asmbl_134771_cDNA_matchF_9	scaffold_177:111222..111960	retained_intron:207860;207865;207821;207850,spliced_intron:207820	-0.07816	0.827387	4.02443	0	1	0.165724	0	622	0.197497	1	0.193416	676	1000000001	6	15	237	97.5	0	0	0.203403	0	55.2283	54.24	3.3785	0.211	0.775167	3.199	1.51	0.927	1.51	4.04933	1.04167	1.08817	1.64033	3.778	1.65233	4.85817	1.26583	0	0.211	5.6185	1.29917	3.75533	1.29917
S10062-asmbl_134771_cDNA_matchF_9.207860	mRNA:Pp1s177_19V6.2,mRNA:Pp1s177_19V6.1	S10062-asmbl_134770_cDNA_matchF_7	S10062-asmbl_134771_cDNA_matchF_9	scaffold_177:111222..111960	retained_intron:207860;207865;207821;207850,spliced_intron:207820	-0.121434	0.711445	3.54625	0	1	0.165724	0	622	0.197497	1	0.193416	676	1000000001	6	15	237	97.5	0	0	0.203403	0	55.2283	54.24	3.3785	0.211	0.775167	3.199	1.51	0.927	1.51	4.04933	1.04167	1.08817	1.64033	3.778	1.65233	4.85817	1.26583	0	0.211	5.6185	1.29917	3.75533	1.29917
S10062-asmbl_134771_cDNA_matchF_9.207865	mRNA:Pp1s177_19V6.2,mRNA:Pp1s177_19V6.1	S10062-asmbl_134770_cDNA_matchF_7	S10062-asmbl_134771_cDNA_matchF_9	scaffold_177:111222..111960	retained_intron:207860;207865;207821;207850,spliced_intron:207820	-0.0746518	0.832679	4.17419	0	1	0.165724	0	622	0.197497	1	0.193416	676	1000000001	6	15	237	97.5	0	0	0.203403	0	55.2283	54.24	3.3785	0.211	0.775167	3.199	1.51	0.927	1.51	4.04933	1.04167	1.08817	1.64033	3.778	1.65233	4.85817	1.26583	0	0.211	5.6185	1.29917	3.75533	1.29917
S10062-asmbl_134772_cDNA_matchF_4.207879	mRNA:Pp1s177_19V6.2,mRNA:Pp1s177_19V6.1	S10062-asmbl_134770_cDNA_matchF_7	S10062-asmbl_134772_cDNA_matchF_4	scaffold_177:111783..112194	alt_acceptor:207879,alt_donor:207826,spliced_intron:207851	-0.24363	0.428835	2.77682	0	1	0.182499	4	1510	0.197816	1	0.194872	115	135	6	6	99	37	0	0	0.180802	0	32.7617	41.59	2.39233	3.89617	1.51517	3.25817	1.38217	0	7.12717	3.33333	0	1.38217	0.505	2.381	0.877167	1.75433	0	0	0.505	6.29383	0.877167	5.41667	0.877167
S10062-asmbl_134774_cDNA_matchF_10.207853	mRNA:Pp1s177_19V6.2,mRNA:Pp1s177_19V6.1	S10062-asmbl_134770_cDNA_matchF_7	S10062-asmbl_134774_cDNA_matchF_10	scaffold_177:111222..111655	spliced_intron:207827;207853,alt_donor:207871	-0.205576	0.554086	2.53442	0	1	0.165724	0	622	0.197746	2	0.193416	115	1000000001	7	15	237	88.2857	0	0	0.191442	0	55.3186	40.2986	6.81286	1.39114	1.78571	0.751857	1.29429	0.361714	1.92914	0.815714	0.460857	1.25014	1.59414	0.641714	2.423	3.14186	1.54586	1.61614	0.641714	2.91043	2.87314	0.679143	1.431
S10062-asmbl_134774_cDNA_matchF_10.207871	mRNA:Pp1s177_19V6.2,mRNA:Pp1s177_19V6.1	S10062-asmbl_134770_cDNA_matchF_7	S10062-asmbl_134774_cDNA_matchF_10	scaffold_177:111222..111655	spliced_intron:207827;207853,alt_donor:207871	-0.200758	0.565541	2.58434	0	1	0.165724	0	622	0.197746	2	0.193416	115	1000000001	7	15	237	88.2857	0	0	0.191442	0	55.3186	40.2986	6.81286	1.39114	1.78571	0.751857	1.29429	0.361714	1.92914	0.815714	0.460857	1.25014	1.59414	0.641714	2.423	3.14186	1.54586	1.61614	0.641714	2.91043	2.87314	0.679143	1.431
S10062-asmbl_134776_cDNA_matchF_5.207874	mRNA:Pp1s177_19V6.2,mRNA:Pp1s177_19V6.1	S10062-asmbl_134770_cDNA_matchF_7	S10062-asmbl_134776_cDNA_matchF_5	scaffold_177:111663..111960	starts_in_intron:207831,alt_donor:207874	0.106916	0.771439	3.32944	0	1	0.191045	2	429	0.197574	0	0.195906	235	38	3	48	129	92	0	0	0.197449	0	50.4833	50.9	4.58067	0	1.55033	4.64367	0	1.01	0	1.01	2.08333	0	2.85867	7.134	1.55033	4.942	0	0	0	1.55033	0	0	0
S10062-asmbl_134778_cDNA_matchF_4.207857	mRNA:Pp1s177_19V6.2,mRNA:Pp1s177_19V6.1	S10062-asmbl_134770_cDNA_matchF_7	S10062-asmbl_134778_cDNA_matchF_4	scaffold_177:111041..111655	alt_donor:207876,spliced_intron:207857,starts_in_intron:207858	-0.205575	0.554132	2.53442	0	1	0.18023	3	1236	0.196398	1	0.195906	115	38	6	6	99	37	0	0	0.180802	0	32.7617	41.59	2.39233	3.89617	1.51517	3.25817	1.38217	0	7.12717	3.33333	0	1.38217	0.505	2.381	0.877167	1.75433	0	0	0.505	6.29383	0.877167	5.41667	0.877167
S10062-asmbl_134778_cDNA_matchF_4.207876	mRNA:Pp1s177_19V6.2,mRNA:Pp1s177_19V6.1	S10062-asmbl_134770_cDNA_matchF_7	S10062-asmbl_134778_cDNA_matchF_4	scaffold_177:111041..111655	alt_donor:207876,spliced_intron:207857,starts_in_intron:207858	-0.200758	0.565541	2.58434	0	1	0.18023	3	1236	0.196398	1	0.195906	115	38	6	6	99	37	0	0	0.180802	0	32.7617	41.59	2.39233	3.89617	1.51517	3.25817	1.38217	0	7.12717	3.33333	0	1.38217	0.505	2.381	0.877167	1.75433	0	0	0.505	6.29383	0.877167	5.41667	0.877167
S10062-asmbl_134779_cDNA_matchF_9.207878	mRNA:Pp1s177_19V6.2,mRNA:Pp1s177_19V6.1	S10062-asmbl_134770_cDNA_matchF_7	S10062-asmbl_134779_cDNA_matchF_9	scaffold_177:111022..111960	retained_intron:207878;207897;207836;207898,starts_in_intron:207859	-0.0781598	0.827387	4.02443	0	1	0.165724	0	622	0.196821	0	0.193416	876	1000000001	9	6	129	55.3333	0	0	0.186351	0	38.6689	44.6933	3.12178	2.59744	1.52689	3.72	0.921444	0.336667	4.75144	2.55889	0.694444	0.921444	1.28956	3.96533	1.10156	2.81689	0	0	0.336667	4.71267	0.584778	3.61111	0.584778
S10062-asmbl_134779_cDNA_matchF_9.207897	mRNA:Pp1s177_19V6.2,mRNA:Pp1s177_19V6.1	S10062-asmbl_134770_cDNA_matchF_7	S10062-asmbl_134779_cDNA_matchF_9	scaffold_177:111022..111960	retained_intron:207878;207897;207836;207898,starts_in_intron:207859	-0.121434	0.711445	3.54625	0	1	0.165724	0	622	0.196821	0	0.193416	876	1000000001	9	6	129	55.3333	0	0	0.186351	0	38.6689	44.6933	3.12178	2.59744	1.52689	3.72	0.921444	0.336667	4.75144	2.55889	0.694444	0.921444	1.28956	3.96533	1.10156	2.81689	0	0	0.336667	4.71267	0.584778	3.61111	0.584778
S10062-asmbl_134779_cDNA_matchF_9.207898	mRNA:Pp1s177_19V6.2,mRNA:Pp1s177_19V6.1	S10062-asmbl_134770_cDNA_matchF_7	S10062-asmbl_134779_cDNA_matchF_9	scaffold_177:111022..111960	retained_intron:207878;207897;207836;207898,starts_in_intron:207859	-0.0746515	0.832679	4.17419	0	1	0.165724	0	622	0.196821	0	0.193416	876	1000000001	9	6	129	55.3333	0	0	0.186351	0	38.6689	44.6933	3.12178	2.59744	1.52689	3.72	0.921444	0.336667	4.75144	2.55889	0.694444	0.921444	1.28956	3.96533	1.10156	2.81689	0	0	0.336667	4.71267	0.584778	3.61111	0.584778
S10062-asmbl_134780_cDNA_matchF_6.207880	mRNA:Pp1s177_19V6.2,mRNA:Pp1s177_19V6.1	S10062-asmbl_134770_cDNA_matchF_7	S10062-asmbl_134780_cDNA_matchF_6	scaffold_177:111022..111655	starts_in_intron:207862,spliced_intron:207861,alt_donor:207880	-0.200757	0.565541	2.58434	0	1	0.186667	0	66	0.197484	1	0.193237	111	1000000001	6	6	99	37	0	0	0.180802	0	32.7617	41.59	2.39233	3.89617	1.51517	3.25817	1.38217	0	7.12717	3.33333	0	1.38217	0.505	2.381	0.877167	1.75433	0	0	0.505	6.29383	0.877167	5.41667	0.877167
S10062-asmbl_134780_cDNA_matchF_6.207881	mRNA:Pp1s177_19V6.2,mRNA:Pp1s177_19V6.1	S10062-asmbl_134770_cDNA_matchF_7	S10062-asmbl_134780_cDNA_matchF_6	scaffold_177:111787..111960	alt_acceptor:207838,alt_donor:207881,spliced_intron:207861	0.106916	0.771439	3.32944	0	1	0.186667	0	66	0.197484	1	0.193237	111	1000000001	6	6	99	37	0	0	0.180802	0	32.7617	41.59	2.39233	3.89617	1.51517	3.25817	1.38217	0	7.12717	3.33333	0	1.38217	0.505	2.381	0.877167	1.75433	0	0	0.505	6.29383	0.877167	5.41667	0.877167
S10062-asmbl_134783_cDNA_matchF_8.207884	mRNA:Pp1s177_19V6.2,mRNA:Pp1s177_19V6.1	S10062-asmbl_134770_cDNA_matchF_7	S10062-asmbl_134783_cDNA_matchF_8	scaffold_177:110991..111960	retained_intron:207868;207845;207904;207901;207884	-0.0781598	0.827387	4.02443	0	1	0.18023	3	1236	0.196655	0	0.195906	907	38	9	6	129	61	0	0	0.187229	0	40.3222	48	3.12178	1.936	1.52689	3.05856	1.38444	0.799667	4.75144	2.55889	0.694444	0.921444	2.67844	2.841	1.10156	2.81689	0	0	0.336667	4.71267	0.584778	3.61111	1.51067
S10062-asmbl_134783_cDNA_matchF_8.207901	mRNA:Pp1s177_19V6.2,mRNA:Pp1s177_19V6.1	S10062-asmbl_134770_cDNA_matchF_7	S10062-asmbl_134783_cDNA_matchF_8	scaffold_177:110991..111960	retained_intron:207868;207845;207904;207901;207884	-0.121435	0.711445	3.54625	0	1	0.18023	3	1236	0.196655	0	0.195906	907	38	9	6	129	61	0	0	0.187229	0	40.3222	48	3.12178	1.936	1.52689	3.05856	1.38444	0.799667	4.75144	2.55889	0.694444	0.921444	2.67844	2.841	1.10156	2.81689	0	0	0.336667	4.71267	0.584778	3.61111	1.51067
S10062-asmbl_134783_cDNA_matchF_8.207904	mRNA:Pp1s177_19V6.2,mRNA:Pp1s177_19V6.1	S10062-asmbl_134770_cDNA_matchF_7	S10062-asmbl_134783_cDNA_matchF_8	scaffold_177:110991..111960	retained_intron:207868;207845;207904;207901;207884	-0.074651	0.832695	4.17419	0	1	0.18023	3	1236	0.196655	0	0.195906	907	38	9	6	129	61	0	0	0.187229	0	40.3222	48	3.12178	1.936	1.52689	3.05856	1.38444	0.799667	4.75144	2.55889	0.694444	0.921444	2.67844	2.841	1.10156	2.81689	0	0	0.336667	4.71267	0.584778	3.61111	1.51067
S10062-asmbl_134785_cDNA_matchF_4.207870	mRNA:Pp1s177_19V6.2,mRNA:Pp1s177_19V6.1	S10062-asmbl_134770_cDNA_matchF_7	S10062-asmbl_134785_cDNA_matchF_4	scaffold_177:111222..111655	spliced_intron:207870;207827;207848;207853,alt_donor:207887;207871	-0.205575	0.554156	2.53442	0	1	0.18023	3	1236	0.198439	2	0.195906	115	38	3	15	237	103	0	0	0.209357	0	59.9733	57.58	2.17633	0.422	0	1.75433	3.02	0.844	3.02	7.08867	0	2.17633	0.422	0.422	1.75433	4.77433	2.53167	0	0.422	9.68667	2.59833	7.51067	2.59833
S10062-asmbl_134785_cDNA_matchF_4.207887	mRNA:Pp1s177_19V6.2,mRNA:Pp1s177_19V6.1	S10062-asmbl_134770_cDNA_matchF_7	S10062-asmbl_134785_cDNA_matchF_4	scaffold_177:111222..111655	spliced_intron:207870;207827;207848;207853,alt_donor:207887;207871	-0.200758	0.565541	2.58434	0	1	0.18023	3	1236	0.198439	2	0.195906	115	38	3	15	237	103	0	0	0.209357	0	59.9733	57.58	2.17633	0.422	0	1.75433	3.02	0.844	3.02	7.08867	0	2.17633	0.422	0.422	1.75433	4.77433	2.53167	0	0.422	9.68667	2.59833	7.51067	2.59833
S10066-asmbl_134791_cDNA_matchR_13.207908	mRNA:Pp1s177_28V6.3,mRNA:Pp1s177_28V6.2,mRNA:Pp1s177_28V6.1,mRNA:Pp1s177_28V6.4,mRNA:Pp1s177_28V6.5	S10066-asmbl_134788_cDNA_matchR_11	S10066-asmbl_134791_cDNA_matchR_13	scaffold_177:132521..133055	retained_intron:207913;207908;207916;207919	0.47484	0.173807	3.41571	0.606058	0.381622	0.185567	0	258	0.195216	1	0.208946	2	1000000001	6	12	96	48.5	0	0	0.184802	0	47.115	35.59	9.06167	0.520833	0	7.4165	0.520833	1.398	1.85183	0.520833	0	0	5.358	0.877167	2.97617	1.398	0	1.67083	0.793667	0.520833	2.266	0.793667	2.266
S10066-asmbl_134791_cDNA_matchR_13.207913	mRNA:Pp1s177_28V6.3,mRNA:Pp1s177_28V6.2,mRNA:Pp1s177_28V6.1,mRNA:Pp1s177_28V6.4,mRNA:Pp1s177_28V6.5	S10066-asmbl_134788_cDNA_matchR_11	S10066-asmbl_134791_cDNA_matchR_13	scaffold_177:132521..133055	retained_intron:207913;207908;207916;207919	0.187585	0.595322	3.94641	0.606058	0.381622	0.185567	0	258	0.195216	1	0.208946	2	1000000001	6	12	96	48.5	0	0	0.184802	0	47.115	35.59	9.06167	0.520833	0	7.4165	0.520833	1.398	1.85183	0.520833	0	0	5.358	0.877167	2.97617	1.398	0	1.67083	0.793667	0.520833	2.266	0.793667	2.266
S10066-asmbl_134791_cDNA_matchR_13.207916	mRNA:Pp1s177_28V6.3,mRNA:Pp1s177_28V6.2,mRNA:Pp1s177_28V6.1,mRNA:Pp1s177_28V6.4,mRNA:Pp1s177_28V6.5	S10066-asmbl_134788_cDNA_matchR_11	S10066-asmbl_134791_cDNA_matchR_13	scaffold_177:132521..133055	retained_intron:207913;207908;207916;207919	0.150967	0.676967	4.10147	0.606058	0.381622	0.185567	0	258	0.195216	1	0.208946	2	1000000001	6	12	96	48.5	0	0	0.184802	0	47.115	35.59	9.06167	0.520833	0	7.4165	0.520833	1.398	1.85183	0.520833	0	0	5.358	0.877167	2.97617	1.398	0	1.67083	0.793667	0.520833	2.266	0.793667	2.266
S10066-asmbl_134791_cDNA_matchR_13.207919	mRNA:Pp1s177_28V6.3,mRNA:Pp1s177_28V6.2,mRNA:Pp1s177_28V6.1,mRNA:Pp1s177_28V6.4,mRNA:Pp1s177_28V6.5	S10066-asmbl_134788_cDNA_matchR_11	S10066-asmbl_134791_cDNA_matchR_13	scaffold_177:132521..133055	retained_intron:207913;207908;207916;207919	0.126639	0.727556	4.21022	0.606058	0.381622	0.185567	0	258	0.195216	1	0.208946	2	1000000001	6	12	96	48.5	0	0	0.184802	0	47.115	35.59	9.06167	0.520833	0	7.4165	0.520833	1.398	1.85183	0.520833	0	0	5.358	0.877167	2.97617	1.398	0	1.67083	0.793667	0.520833	2.266	0.793667	2.266
S10068-asmbl_134796_cDNA_matchR_7.207962	mRNA:Pp1s177_30V6.1	S10068-asmbl_134794_cDNA_matchR_19	S10068-asmbl_134796_cDNA_matchR_7	scaffold_177:143411..144214	retained_intron:207962	0.153932	0.648062	3.43914	0	1	0.18894	22	3423	0.195452	0	0.191954	673	99	8	3	144	48	0	0	0.179302	0	29.6925	27.5875	4.22788	1.5895	1.5165	8.5805	0.260375	0	0.628	0	0	2.06438	2.84563	3.49262	0.8885	0.78125	0.260375	0	1.5895	0.628	0	0.367625	0
S10068-asmbl_134797_cDNA_matchR_11.207928	mRNA:Pp1s177_30V6.1	S10068-asmbl_134794_cDNA_matchR_19	S10068-asmbl_134797_cDNA_matchR_11	scaffold_177:135539..136115	retained_intron:207928,alt_donor:207969	-0.311499	0.62335	1.91796	0	1	0.187108	14	2940	0.195452	0	0.190807	673	131	8	3	144	48	0	0	0.179302	0	29.6925	27.5875	4.22788	1.5895	1.5165	8.5805	0.260375	0	0.628	0	0	2.06438	2.84563	3.49262	0.8885	0.78125	0.260375	0	1.5895	0.628	0	0.367625	0
S10068-asmbl_134797_cDNA_matchR_11.207969	mRNA:Pp1s177_30V6.1	S10068-asmbl_134794_cDNA_matchR_19	S10068-asmbl_134797_cDNA_matchR_11	scaffold_177:135539..136115	retained_intron:207928,alt_donor:207969	0.136947	0.704189	2.84498	0	1	0.187108	14	2940	0.195452	0	0.190807	673	131	8	3	144	48	0	0	0.179302	0	29.6925	27.5875	4.22788	1.5895	1.5165	8.5805	0.260375	0	0.628	0	0	2.06438	2.84563	3.49262	0.8885	0.78125	0.260375	0	1.5895	0.628	0	0.367625	0
S10068-asmbl_134797_cDNA_matchR_11.207972	mRNA:Pp1s177_30V6.1	S10068-asmbl_134794_cDNA_matchR_19	S10068-asmbl_134797_cDNA_matchR_11	scaffold_177:143411..144214	retained_intron:207972;207962	0.153933	0.648062	3.43914	0	1	0.187108	14	2940	0.195452	0	0.190807	673	131	8	3	144	48	0	0	0.179302	0	29.6925	27.5875	4.22788	1.5895	1.5165	8.5805	0.260375	0	0.628	0	0	2.06438	2.84563	3.49262	0.8885	0.78125	0.260375	0	1.5895	0.628	0	0.367625	0
S10068-asmbl_134799_cDNA_matchR_15.207978	mRNA:Pp1s177_30V6.1	S10068-asmbl_134794_cDNA_matchR_19	S10068-asmbl_134799_cDNA_matchR_15	scaffold_177:143411..144257	retained_intron:207978	0.153933	0.648062	3.43914	0	1	0.184393	1	710	0.195136	0	0.190018	716	49	8	3	144	48	0	0	0.179302	0	29.6925	27.5875	4.22788	1.5895	1.5165	8.5805	0.260375	0	0.628	0	0	2.06438	2.84563	3.49262	0.8885	0.78125	0.260375	0	1.5895	0.628	0	0.367625	0
S10068-asmbl_134800_cDNA_matchR_11.207982	mRNA:Pp1s177_30V6.1	S10068-asmbl_134794_cDNA_matchR_19	S10068-asmbl_134800_cDNA_matchR_11	scaffold_177:143411..144257	retained_intron:207978;207982	0.153933	0.648062	3.43914	0	1	0.188483	15	2543	0.195136	0	0.190807	716	131	8	3	144	48	0	0	0.179302	0	29.6925	27.5875	4.22788	1.5895	1.5165	8.5805	0.260375	0	0.628	0	0	2.06438	2.84563	3.49262	0.8885	0.78125	0.260375	0	1.5895	0.628	0	0.367625	0
S10068-asmbl_134804_cDNA_matchR_15.207985	mRNA:Pp1s177_30V6.1	S10068-asmbl_134794_cDNA_matchR_19	S10068-asmbl_134804_cDNA_matchR_15	scaffold_177:143411..144214	retained_intron:207972;207985;207962	0.153933	0.648062	3.43914	0	1	0.18617	0	83	0.195452	0	0.189904	673	1000000001	8	3	144	48	0	0	0.179302	0	29.6925	27.5875	4.22788	1.5895	1.5165	8.5805	0.260375	0	0.628	0	0	2.06438	2.84563	3.49262	0.8885	0.78125	0.260375	0	1.5895	0.628	0	0.367625	0
S10068-asmbl_134805_cDNA_matchR_4.207986	mRNA:Pp1s177_30V6.1	S10068-asmbl_134794_cDNA_matchR_19	S10068-asmbl_134805_cDNA_matchR_4	scaffold_177:143411..144257	retained_intron:207978;207982;207986	0.153933	0.648062	3.43914	0	1	0.191317	17	2414	0.195153	0	0.191919	650	155	7	3	144	49.2857	0	0	0.177267	0	27.3414	28.2314	4.83186	0.717714	1.73314	9.80629	0.297571	0	0.717714	0	0	1.26043	2.15329	3.99157	1.01543	0.892857	0.297571	0	0.717714	0.717714	0	0.420143	0
S1006-asmbl_101549_cDNA_matchF_16.18980	mRNA:Pp1s101_158V6.1	S1006-asmbl_101548_cDNA_matchF_16	S1006-asmbl_101549_cDNA_matchF_16	scaffold_101:756975..758456	retained_intron:18977;18980,spliced_intron:18967	-0.221103	0.490978	2.66578	0	1	0.179081	1	584	0.19085	1	0.201493	413	433	16	3	384	77.4375	0	0	0.190009	0	37.0781	45.3206	1.95412	1.66481	1.50575	2.77375	3.66781	2.89694	1.74287	1.69294	0.2335	0.537125	2.91925	0.978812	1.55325	2.5885	1.2335	0.16675	0.802687	1.12331	0.351438	5.56163	0.097625
S1006-asmbl_101550_cDNA_matchF_16.18983	mRNA:Pp1s101_158V6.1	S1006-asmbl_101548_cDNA_matchF_16	S1006-asmbl_101550_cDNA_matchF_16	scaffold_101:756975..758162	spliced_intron:18969,retained_intron:18983	-0.221103	0.490978	2.66578	0	1	0.17306	1	539	0.19085	1	0.201493	413	139	16	3	384	77.4375	0	0	0.190009	0	37.0781	45.3206	1.95412	1.66481	1.50575	2.77375	3.66781	2.89694	1.74287	1.69294	0.2335	0.537125	2.91925	0.978812	1.55325	2.5885	1.2335	0.16675	0.802687	1.12331	0.351438	5.56163	0.097625
S1006-asmbl_101551_cDNA_matchF_15.18984	mRNA:Pp1s101_158V6.1	S1006-asmbl_101548_cDNA_matchF_16	S1006-asmbl_101551_cDNA_matchF_15	scaffold_101:756975..758456	retained_intron:18980;18984;18982;18977,spliced_intron:18970;18967	-0.221103	0.490978	2.66578	0	1	0.179081	1	584	0.191422	1	0.201493	413	433	15	3	384	77.8	0	0	0.191063	0	37.056	46.0867	1.81773	1.7758	0.9712	2.9442	3.91233	3.09007	1.56353	1.87853	0.249067	0.572933	2.8472	0.7266	1.6568	2.4944	1.0854	0.177867	0.8562	1.1982	0.374867	5.9324	0.104133
S10074-asmbl_134837_cDNA_matchF_33.208145	mRNA:Pp1s177_39V6.1	S10074-asmbl_134835_cDNA_matchF_33	S10074-asmbl_134837_cDNA_matchF_33	scaffold_177:191563..193588	spliced_intron:208451;208428,retained_intron:208452;208457;208484;208426;208145	-0.477686	0.109265	2.53033	0	1	0.187431	1	794	0.205415	1	0.19297	13	382	3	9	45	24	1	30	0.258903	9	51.6675	36.665	4.16675	0	0	3.33325	4.16675	0	5	0	2.5	0	1.66675	0	4.16675	0	0	0	10	0	0	2.5	0
S10074-asmbl_134837_cDNA_matchF_33.208426	mRNA:Pp1s177_39V6.1	S10074-asmbl_134835_cDNA_matchF_33	S10074-asmbl_134837_cDNA_matchF_33	scaffold_177:191563..193588	spliced_intron:208451;208428,retained_intron:208452;208457;208484;208426;208145	-0.430509	0.116529	3.00746	0	1	0.187431	1	794	0.205415	1	0.19297	13	382	3	9	45	24	1	30	0.258903	9	51.6675	36.665	4.16675	0	0	3.33325	4.16675	0	5	0	2.5	0	1.66675	0	4.16675	0	0	0	10	0	0	2.5	0
S10074-asmbl_134837_cDNA_matchF_33.208452	mRNA:Pp1s177_39V6.1	S10074-asmbl_134835_cDNA_matchF_33	S10074-asmbl_134837_cDNA_matchF_33	scaffold_177:191563..193588	spliced_intron:208451;208428,retained_intron:208452;208457;208484;208426;208145	-0.454109	0.0737608	3.7985	0	1	0.187431	1	794	0.205415	1	0.19297	13	382	3	9	45	24	1	30	0.258903	9	51.6675	36.665	4.16675	0	0	3.33325	4.16675	0	5	0	2.5	0	1.66675	0	4.16675	0	0	0	10	0	0	2.5	0
S10074-asmbl_134837_cDNA_matchF_33.208457	mRNA:Pp1s177_38V6.1	S10074-asmbl_134835_cDNA_matchF_33	S10074-asmbl_134837_cDNA_matchF_33	scaffold_177:191563..193588	spliced_intron:208451;208428,retained_intron:208452;208457;208484;208426;208145	-0.328901	0.238931	3.6818	0	1	0.187431	1	794	0.205415	1	0.19297	13	382	3	9	45	24	1	30	0.258903	9	51.6675	36.665	4.16675	0	0	3.33325	4.16675	0	5	0	2.5	0	1.66675	0	4.16675	0	0	0	10	0	0	2.5	0
S10074-asmbl_134837_cDNA_matchF_33.208484	mRNA:Pp1s177_38V6.1	S10074-asmbl_134835_cDNA_matchF_33	S10074-asmbl_134837_cDNA_matchF_33	scaffold_177:191563..193588	spliced_intron:208451;208428,retained_intron:208452;208457;208484;208426;208145	-0.335015	0.220228	3.84812	0	1	0.187431	1	794	0.205415	1	0.19297	13	382	3	9	45	24	1	30	0.258903	9	51.6675	36.665	4.16675	0	0	3.33325	4.16675	0	5	0	2.5	0	1.66675	0	4.16675	0	0	0	10	0	0	2.5	0
S10074-asmbl_134838_cDNA_matchF_21.208147	mRNA:Pp1s177_38V6.1	S10074-asmbl_134835_cDNA_matchF_33	S10074-asmbl_134838_cDNA_matchF_21	scaffold_177:188625..190507	alt_acceptor:208499,retained_intron:208553;208487;208492;208485;208147	-0.420766	0.144704	2.75114	0	1	0.189733	4	4884	0.2052	1	0.19408	16	1761	3	9	45	24	1	33	0.258903	9	53.03	35.755	4.16675	0	0	3.33325	4.16675	0	4.5455	0	2.27275	0	1.66675	0	4.16675	0	0	0	10	0	0	2.27275	0
S10074-asmbl_134838_cDNA_matchF_21.208149	mRNA:Pp1s177_39V6.1	S10074-asmbl_134835_cDNA_matchF_33	S10074-asmbl_134838_cDNA_matchF_21	scaffold_177:191563..193588	spliced_intron:208428;208490;208520;208451,retained_intron:208484;208489;208149;208452;208426;208145;208521;208566;208457;208527	-0.477686	0.109265	2.53033	0	1	0.189733	4	4884	0.2052	1	0.19408	16	1761	3	9	45	24	1	33	0.258903	9	53.03	35.755	4.16675	0	0	3.33325	4.16675	0	4.5455	0	2.27275	0	1.66675	0	4.16675	0	0	0	10	0	0	2.27275	0
S10074-asmbl_134838_cDNA_matchF_21.208489	mRNA:Pp1s177_39V6.1	S10074-asmbl_134835_cDNA_matchF_33	S10074-asmbl_134838_cDNA_matchF_21	scaffold_177:191563..193588	spliced_intron:208428;208490;208520;208451,retained_intron:208484;208489;208149;208452;208426;208145;208521;208566;208457;208527	-0.430509	0.116529	3.00746	0	1	0.189733	4	4884	0.2052	1	0.19408	16	1761	3	9	45	24	1	33	0.258903	9	53.03	35.755	4.16675	0	0	3.33325	4.16675	0	4.5455	0	2.27275	0	1.66675	0	4.16675	0	0	0	10	0	0	2.27275	0
S10074-asmbl_134838_cDNA_matchF_21.208492	mRNA:Pp1s177_38V6.1	S10074-asmbl_134835_cDNA_matchF_33	S10074-asmbl_134838_cDNA_matchF_21	scaffold_177:188625..190507	alt_acceptor:208499,retained_intron:208553;208487;208492;208485;208147	-0.238928	0.456744	3.98153	0	1	0.189733	4	4884	0.2052	1	0.19408	16	1761	3	9	45	24	1	33	0.258903	9	53.03	35.755	4.16675	0	0	3.33325	4.16675	0	4.5455	0	2.27275	0	1.66675	0	4.16675	0	0	0	10	0	0	2.27275	0
S10074-asmbl_134838_cDNA_matchF_21.208521	mRNA:Pp1s177_39V6.1	S10074-asmbl_134835_cDNA_matchF_33	S10074-asmbl_134838_cDNA_matchF_21	scaffold_177:191563..193588	spliced_intron:208428;208490;208520;208451,retained_intron:208484;208489;208149;208452;208426;208145;208521;208566;208457;208527	-0.454109	0.0737608	3.7985	0	1	0.189733	4	4884	0.2052	1	0.19408	16	1761	3	9	45	24	1	33	0.258903	9	53.03	35.755	4.16675	0	0	3.33325	4.16675	0	4.5455	0	2.27275	0	1.66675	0	4.16675	0	0	0	10	0	0	2.27275	0
S10074-asmbl_134838_cDNA_matchF_21.208527	mRNA:Pp1s177_38V6.1	S10074-asmbl_134835_cDNA_matchF_33	S10074-asmbl_134838_cDNA_matchF_21	scaffold_177:191563..193588	spliced_intron:208428;208490;208520;208451,retained_intron:208484;208489;208149;208452;208426;208145;208521;208566;208457;208527	-0.328901	0.238931	3.6818	0	1	0.189733	4	4884	0.2052	1	0.19408	16	1761	3	9	45	24	1	33	0.258903	9	53.03	35.755	4.16675	0	0	3.33325	4.16675	0	4.5455	0	2.27275	0	1.66675	0	4.16675	0	0	0	10	0	0	2.27275	0
S10074-asmbl_134838_cDNA_matchF_21.208553	mRNA:Pp1s177_38V6.1	S10074-asmbl_134835_cDNA_matchF_33	S10074-asmbl_134838_cDNA_matchF_21	scaffold_177:188625..190507	alt_acceptor:208499,retained_intron:208553;208487;208492;208485;208147	-0.419696	0.167715	2.34778	0	1	0.189733	4	4884	0.2052	1	0.19408	16	1761	3	9	45	24	1	33	0.258903	9	53.03	35.755	4.16675	0	0	3.33325	4.16675	0	4.5455	0	2.27275	0	1.66675	0	4.16675	0	0	0	10	0	0	2.27275	0
S10074-asmbl_134838_cDNA_matchF_21.208566	mRNA:Pp1s177_38V6.1	S10074-asmbl_134835_cDNA_matchF_33	S10074-asmbl_134838_cDNA_matchF_21	scaffold_177:191563..193588	spliced_intron:208428;208490;208520;208451,retained_intron:208484;208489;208149;208452;208426;208145;208521;208566;208457;208527	-0.335015	0.220282	3.84812	0	1	0.189733	4	4884	0.2052	1	0.19408	16	1761	3	9	45	24	1	33	0.258903	9	53.03	35.755	4.16675	0	0	3.33325	4.16675	0	4.5455	0	2.27275	0	1.66675	0	4.16675	0	0	0	10	0	0	2.27275	0
S10074-asmbl_134839_cDNA_matchF_2.208151	mRNA:Pp1s177_38V6.1	S10074-asmbl_134835_cDNA_matchF_33	S10074-asmbl_134839_cDNA_matchF_2	scaffold_177:191032..193379	retained_intron:208151;208647;208633;208570;208695,alt_donor:208575,spliced_intron:208427	-0.549138	0.0413268	2.89661	0	1	0.191352	11	8797	0.206078	1	0.201149	4	74	3	9	45	24	1	21	0.25463	9	52.3825	33.8075	4.16675	0	0	3.33325	4.16675	0	3.5715	0	3.5715	0	1.66675	0	4.16675	0	0	0	10	0	0	3.5715	0
S10074-asmbl_134839_cDNA_matchF_2.208570	mRNA:Pp1s177_38V6.1	S10074-asmbl_134835_cDNA_matchF_33	S10074-asmbl_134839_cDNA_matchF_2	scaffold_177:191032..193379	retained_intron:208151;208647;208633;208570;208695,alt_donor:208575,spliced_intron:208427	-0.594757	0.0373867	2.67913	0	1	0.191352	11	8797	0.206078	1	0.201149	4	74	3	9	45	24	1	21	0.25463	9	52.3825	33.8075	4.16675	0	0	3.33325	4.16675	0	3.5715	0	3.5715	0	1.66675	0	4.16675	0	0	0	10	0	0	3.5715	0
S10074-asmbl_134839_cDNA_matchF_2.208633	mRNA:Pp1s177_38V6.1	S10074-asmbl_134835_cDNA_matchF_33	S10074-asmbl_134839_cDNA_matchF_2	scaffold_177:191032..193379	retained_intron:208151;208647;208633;208570;208695,alt_donor:208575,spliced_intron:208427	-0.328901	0.238931	3.6818	0	1	0.191352	11	8797	0.206078	1	0.201149	4	74	3	9	45	24	1	21	0.25463	9	52.3825	33.8075	4.16675	0	0	3.33325	4.16675	0	3.5715	0	3.5715	0	1.66675	0	4.16675	0	0	0	10	0	0	3.5715	0
S10074-asmbl_134839_cDNA_matchF_2.208647	mRNA:Pp1s177_38V6.1	S10074-asmbl_134835_cDNA_matchF_33	S10074-asmbl_134839_cDNA_matchF_2	scaffold_177:191032..193379	retained_intron:208151;208647;208633;208570;208695,alt_donor:208575,spliced_intron:208427	-0.472043	0.112729	3.29099	0	1	0.191352	11	8797	0.206078	1	0.201149	4	74	3	9	45	24	1	21	0.25463	9	52.3825	33.8075	4.16675	0	0	3.33325	4.16675	0	3.5715	0	3.5715	0	1.66675	0	4.16675	0	0	0	10	0	0	3.5715	0
S10074-asmbl_134839_cDNA_matchF_2.208695	mRNA:Pp1s177_38V6.1	S10074-asmbl_134835_cDNA_matchF_33	S10074-asmbl_134839_cDNA_matchF_2	scaffold_177:191032..193379	retained_intron:208151;208647;208633;208570;208695,alt_donor:208575,spliced_intron:208427	-0.335015	0.220282	3.84812	0	1	0.191352	11	8797	0.206078	1	0.201149	4	74	3	9	45	24	1	21	0.25463	9	52.3825	33.8075	4.16675	0	0	3.33325	4.16675	0	3.5715	0	3.5715	0	1.66675	0	4.16675	0	0	0	10	0	0	3.5715	0
S10074-asmbl_134840_cDNA_matchF_23.208790	mRNA:Pp1s177_38V6.1	S10074-asmbl_134835_cDNA_matchF_33	S10074-asmbl_134840_cDNA_matchF_23	scaffold_177:191563..193379	spliced_intron:208571;208430,alt_acceptor:208813,retained_intron:208892;208790,alt_donor:208166	-0.328901	0.238931	3.6818	0	1	0.19087	5	3052	0.205415	1	0.193826	13	566	3	9	45	24	1	30	0.258903	9	51.6675	36.665	4.16675	0	0	3.33325	4.16675	0	5	0	2.5	0	1.66675	0	4.16675	0	0	0	10	0	0	2.5	0
S10074-asmbl_134840_cDNA_matchF_23.208892	mRNA:Pp1s177_38V6.1	S10074-asmbl_134835_cDNA_matchF_33	S10074-asmbl_134840_cDNA_matchF_23	scaffold_177:191563..193379	spliced_intron:208571;208430,alt_acceptor:208813,retained_intron:208892;208790,alt_donor:208166	-0.335015	0.220282	3.84812	0	1	0.19087	5	3052	0.205415	1	0.193826	13	566	3	9	45	24	1	30	0.258903	9	51.6675	36.665	4.16675	0	0	3.33325	4.16675	0	5	0	2.5	0	1.66675	0	4.16675	0	0	0	10	0	0	2.5	0
S10074-asmbl_134841_cDNA_matchF_28.208168	mRNA:Pp1s177_38V6.1	S10074-asmbl_134835_cDNA_matchF_33	S10074-asmbl_134841_cDNA_matchF_28	scaffold_177:191032..193383	alt_donor:208576,retained_intron:208917;208704;208168;208912;208921,spliced_intron:208435	-0.549136	0.0413072	2.89661	0	1	0.188547	2	3110	0.205415	1	0.192902	13	2205	3	9	45	24	1	30	0.258903	9	51.6675	36.665	4.16675	0	0	3.33325	4.16675	0	5	0	2.5	0	1.66675	0	4.16675	0	0	0	10	0	0	2.5	0
S10074-asmbl_134841_cDNA_matchF_28.208704	mRNA:Pp1s177_38V6.1	S10074-asmbl_134835_cDNA_matchF_33	S10074-asmbl_134841_cDNA_matchF_28	scaffold_177:191032..193383	alt_donor:208576,retained_intron:208917;208704;208168;208912;208921,spliced_intron:208435	-0.594762	0.0374166	2.67913	0	1	0.188547	2	3110	0.205415	1	0.192902	13	2205	3	9	45	24	1	30	0.258903	9	51.6675	36.665	4.16675	0	0	3.33325	4.16675	0	5	0	2.5	0	1.66675	0	4.16675	0	0	0	10	0	0	2.5	0
S10074-asmbl_134841_cDNA_matchF_28.208912	mRNA:Pp1s177_38V6.1	S10074-asmbl_134835_cDNA_matchF_33	S10074-asmbl_134841_cDNA_matchF_28	scaffold_177:191032..193383	alt_donor:208576,retained_intron:208917;208704;208168;208912;208921,spliced_intron:208435	-0.328901	0.238931	3.6818	0	1	0.188547	2	3110	0.205415	1	0.192902	13	2205	3	9	45	24	1	30	0.258903	9	51.6675	36.665	4.16675	0	0	3.33325	4.16675	0	5	0	2.5	0	1.66675	0	4.16675	0	0	0	10	0	0	2.5	0
S10074-asmbl_134841_cDNA_matchF_28.208917	mRNA:Pp1s177_38V6.1	S10074-asmbl_134835_cDNA_matchF_33	S10074-asmbl_134841_cDNA_matchF_28	scaffold_177:191032..193383	alt_donor:208576,retained_intron:208917;208704;208168;208912;208921,spliced_intron:208435	-0.472042	0.112729	3.29099	0	1	0.188547	2	3110	0.205415	1	0.192902	13	2205	3	9	45	24	1	30	0.258903	9	51.6675	36.665	4.16675	0	0	3.33325	4.16675	0	5	0	2.5	0	1.66675	0	4.16675	0	0	0	10	0	0	2.5	0
S10074-asmbl_134841_cDNA_matchF_28.208921	mRNA:Pp1s177_38V6.1	S10074-asmbl_134835_cDNA_matchF_33	S10074-asmbl_134841_cDNA_matchF_28	scaffold_177:191032..193383	alt_donor:208576,retained_intron:208917;208704;208168;208912;208921,spliced_intron:208435	-0.335015	0.220282	3.84812	0	1	0.188547	2	3110	0.205415	1	0.192902	13	2205	3	9	45	24	1	30	0.258903	9	51.6675	36.665	4.16675	0	0	3.33325	4.16675	0	5	0	2.5	0	1.66675	0	4.16675	0	0	0	10	0	0	2.5	0
S10074-asmbl_134842_cDNA_matchF_22.208170	mRNA:Pp1s177_39V6.1	S10074-asmbl_134835_cDNA_matchF_33	S10074-asmbl_134842_cDNA_matchF_22	scaffold_177:191563..193588	spliced_intron:208924;208428;208578;208490;208520;208451,retained_intron:208484;208927;208149;208489;208170;208935;208452;208426;208579;208521;208145;208566;208527;208925;208457	-0.477686	0.109265	2.53033	0	1	0.190242	5	4540	0.195789	1	0.194131	9	1	3	9	45	24	1	27	0.258903	9	52.7775	34.9975	4.16675	0	0	3.33325	4.16675	0	2.77775	0	2.77775	0	1.66675	0	4.16675	0	0	0	10	0	0	2.77775	0
S10074-asmbl_134842_cDNA_matchF_22.208579	mRNA:Pp1s177_39V6.1	S10074-asmbl_134835_cDNA_matchF_33	S10074-asmbl_134842_cDNA_matchF_22	scaffold_177:191563..193588	spliced_intron:208924;208428;208578;208490;208520;208451,retained_intron:208484;208927;208149;208489;208170;208935;208452;208426;208579;208521;208145;208566;208527;208925;208457	-0.430509	0.116529	3.00746	0	1	0.190242	5	4540	0.195789	1	0.194131	9	1	3	9	45	24	1	27	0.258903	9	52.7775	34.9975	4.16675	0	0	3.33325	4.16675	0	2.77775	0	2.77775	0	1.66675	0	4.16675	0	0	0	10	0	0	2.77775	0
S10074-asmbl_134842_cDNA_matchF_22.208925	mRNA:Pp1s177_39V6.1	S10074-asmbl_134835_cDNA_matchF_33	S10074-asmbl_134842_cDNA_matchF_22	scaffold_177:191563..193588	spliced_intron:208924;208428;208578;208490;208520;208451,retained_intron:208484;208927;208149;208489;208170;208935;208452;208426;208579;208521;208145;208566;208527;208925;208457	-0.454109	0.0737608	3.7985	0	1	0.190242	5	4540	0.195789	1	0.194131	9	1	3	9	45	24	1	27	0.258903	9	52.7775	34.9975	4.16675	0	0	3.33325	4.16675	0	2.77775	0	2.77775	0	1.66675	0	4.16675	0	0	0	10	0	0	2.77775	0
S10074-asmbl_134842_cDNA_matchF_22.208927	mRNA:Pp1s177_38V6.1	S10074-asmbl_134835_cDNA_matchF_33	S10074-asmbl_134842_cDNA_matchF_22	scaffold_177:191563..193588	spliced_intron:208924;208428;208578;208490;208520;208451,retained_intron:208484;208927;208149;208489;208170;208935;208452;208426;208579;208521;208145;208566;208527;208925;208457	-0.328901	0.238931	3.6818	0	1	0.190242	5	4540	0.195789	1	0.194131	9	1	3	9	45	24	1	27	0.258903	9	52.7775	34.9975	4.16675	0	0	3.33325	4.16675	0	2.77775	0	2.77775	0	1.66675	0	4.16675	0	0	0	10	0	0	2.77775	0
S10074-asmbl_134842_cDNA_matchF_22.208935	mRNA:Pp1s177_38V6.1	S10074-asmbl_134835_cDNA_matchF_33	S10074-asmbl_134842_cDNA_matchF_22	scaffold_177:191563..193588	spliced_intron:208924;208428;208578;208490;208520;208451,retained_intron:208484;208927;208149;208489;208170;208935;208452;208426;208579;208521;208145;208566;208527;208925;208457	-0.335015	0.220282	3.84812	0	1	0.190242	5	4540	0.195789	1	0.194131	9	1	3	9	45	24	1	27	0.258903	9	52.7775	34.9975	4.16675	0	0	3.33325	4.16675	0	2.77775	0	2.77775	0	1.66675	0	4.16675	0	0	0	10	0	0	2.77775	0
S10074-asmbl_134843_cDNA_matchF_22.208174	mRNA:Pp1s177_38V6.1	S10074-asmbl_134835_cDNA_matchF_33	S10074-asmbl_134843_cDNA_matchF_22	scaffold_177:188625..190507	alt_acceptor:208499;208936,retained_intron:208147;208174;208492;208581;208553;208487;208948;208710;208582;208485	-0.420766	0.144704	2.75114	0	1	0.1888	4	4669	0.195789	1	0.19408	9	1761	3	9	45	24	1	27	0.258903	9	52.7775	34.9975	4.16675	0	0	3.33325	4.16675	0	2.77775	0	2.77775	0	1.66675	0	4.16675	0	0	0	10	0	0	2.77775	0
S10074-asmbl_134843_cDNA_matchF_22.208175	mRNA:Pp1s177_38V6.1	S10074-asmbl_134835_cDNA_matchF_33	S10074-asmbl_134843_cDNA_matchF_22	scaffold_177:191032..193383	alt_donor:208580;208576,retained_intron:208921;208711;208949;208912;208945;208168;208175;208704;208940;208917,spliced_intron:208435;208436	-0.549134	0.0412833	2.89661	0	1	0.1888	4	4669	0.195789	1	0.19408	9	1761	3	9	45	24	1	27	0.258903	9	52.7775	34.9975	4.16675	0	0	3.33325	4.16675	0	2.77775	0	2.77775	0	1.66675	0	4.16675	0	0	0	10	0	0	2.77775	0
S10074-asmbl_134843_cDNA_matchF_22.208710	mRNA:Pp1s177_38V6.1	S10074-asmbl_134835_cDNA_matchF_33	S10074-asmbl_134843_cDNA_matchF_22	scaffold_177:188625..190507	alt_acceptor:208499;208936,retained_intron:208147;208174;208492;208581;208553;208487;208948;208710;208582;208485	-0.238928	0.456744	3.98153	0	1	0.1888	4	4669	0.195789	1	0.19408	9	1761	3	9	45	24	1	27	0.258903	9	52.7775	34.9975	4.16675	0	0	3.33325	4.16675	0	2.77775	0	2.77775	0	1.66675	0	4.16675	0	0	0	10	0	0	2.77775	0
S10074-asmbl_134843_cDNA_matchF_22.208711	mRNA:Pp1s177_38V6.1	S10074-asmbl_134835_cDNA_matchF_33	S10074-asmbl_134843_cDNA_matchF_22	scaffold_177:191032..193383	alt_donor:208580;208576,retained_intron:208921;208711;208949;208912;208945;208168;208175;208704;208940;208917,spliced_intron:208435;208436	-0.594767	0.0374674	2.67913	0	1	0.1888	4	4669	0.195789	1	0.19408	9	1761	3	9	45	24	1	27	0.258903	9	52.7775	34.9975	4.16675	0	0	3.33325	4.16675	0	2.77775	0	2.77775	0	1.66675	0	4.16675	0	0	0	10	0	0	2.77775	0
S10074-asmbl_134843_cDNA_matchF_22.208940	mRNA:Pp1s177_38V6.1	S10074-asmbl_134835_cDNA_matchF_33	S10074-asmbl_134843_cDNA_matchF_22	scaffold_177:191032..193383	alt_donor:208580;208576,retained_intron:208921;208711;208949;208912;208945;208168;208175;208704;208940;208917,spliced_intron:208435;208436	-0.328901	0.238931	3.6818	0	1	0.1888	4	4669	0.195789	1	0.19408	9	1761	3	9	45	24	1	27	0.258903	9	52.7775	34.9975	4.16675	0	0	3.33325	4.16675	0	2.77775	0	2.77775	0	1.66675	0	4.16675	0	0	0	10	0	0	2.77775	0
S10074-asmbl_134843_cDNA_matchF_22.208945	mRNA:Pp1s177_38V6.1	S10074-asmbl_134835_cDNA_matchF_33	S10074-asmbl_134843_cDNA_matchF_22	scaffold_177:191032..193383	alt_donor:208580;208576,retained_intron:208921;208711;208949;208912;208945;208168;208175;208704;208940;208917,spliced_intron:208435;208436	-0.47204	0.112729	3.29099	0	1	0.1888	4	4669	0.195789	1	0.19408	9	1761	3	9	45	24	1	27	0.258903	9	52.7775	34.9975	4.16675	0	0	3.33325	4.16675	0	2.77775	0	2.77775	0	1.66675	0	4.16675	0	0	0	10	0	0	2.77775	0
S10074-asmbl_134843_cDNA_matchF_22.208948	mRNA:Pp1s177_38V6.1	S10074-asmbl_134835_cDNA_matchF_33	S10074-asmbl_134843_cDNA_matchF_22	scaffold_177:188625..190507	alt_acceptor:208499;208936,retained_intron:208147;208174;208492;208581;208553;208487;208948;208710;208582;208485	-0.419696	0.167716	2.34778	0	1	0.1888	4	4669	0.195789	1	0.19408	9	1761	3	9	45	24	1	27	0.258903	9	52.7775	34.9975	4.16675	0	0	3.33325	4.16675	0	2.77775	0	2.77775	0	1.66675	0	4.16675	0	0	0	10	0	0	2.77775	0
S10074-asmbl_134843_cDNA_matchF_22.208949	mRNA:Pp1s177_38V6.1	S10074-asmbl_134835_cDNA_matchF_33	S10074-asmbl_134843_cDNA_matchF_22	scaffold_177:191032..193383	alt_donor:208580;208576,retained_intron:208921;208711;208949;208912;208945;208168;208175;208704;208940;208917,spliced_intron:208435;208436	-0.335016	0.220282	3.84812	0	1	0.1888	4	4669	0.195789	1	0.19408	9	1761	3	9	45	24	1	27	0.258903	9	52.7775	34.9975	4.16675	0	0	3.33325	4.16675	0	2.77775	0	2.77775	0	1.66675	0	4.16675	0	0	0	10	0	0	2.77775	0
S10074-asmbl_134844_cDNA_matchF_34.208955	mRNA:Pp1s177_38V6.1	S10074-asmbl_134835_cDNA_matchF_33	S10074-asmbl_134844_cDNA_matchF_34	scaffold_177:191563..193379	spliced_intron:208650;208430;208472;208468;208687;208571;208480;208583;208437;208659,alt_acceptor:208961;209533;209543;208813;209525,retained_intron:208790;208892;209401;208955;208964;209389;209591;209383;209551;209618,alt_donor:208179;208286;208301;208166;208339	-0.328901	0.238931	3.6818	0	1	0.185816	2	624	0.195279	1	0.192967	9	173	3	9	45	24	1	27	0.258903	9	52.7775	34.9975	4.16675	0	0	3.33325	4.16675	0	2.77775	0	2.77775	0	1.66675	0	4.16675	0	0	0	10	0	0	2.77775	0
S10074-asmbl_134844_cDNA_matchF_34.208964	mRNA:Pp1s177_38V6.1	S10074-asmbl_134835_cDNA_matchF_33	S10074-asmbl_134844_cDNA_matchF_34	scaffold_177:191563..193379	spliced_intron:208650;208430;208472;208468;208687;208571;208480;208583;208437;208659,alt_acceptor:208961;209533;209543;208813;209525,retained_intron:208790;208892;209401;208955;208964;209389;209591;209383;209551;209618,alt_donor:208179;208286;208301;208166;208339	-0.335015	0.220282	3.84812	0	1	0.185816	2	624	0.195279	1	0.192967	9	173	3	9	45	24	1	27	0.258903	9	52.7775	34.9975	4.16675	0	0	3.33325	4.16675	0	2.77775	0	2.77775	0	1.66675	0	4.16675	0	0	0	10	0	0	2.77775	0
S10074-asmbl_134845_cDNA_matchF_21.208182	mRNA:Pp1s177_38V6.1	S10074-asmbl_134835_cDNA_matchF_33	S10074-asmbl_134845_cDNA_matchF_21	scaffold_177:188616..190507	retained_intron:208182;208693;208587;209608;208978;208349;208891;208692;208716;208586,alt_acceptor:208500;208563	-0.420767	0.144704	2.75114	0	1	0.189625	5	4629	0.194154	1	0.194072	16	1761	3	9	45	24	1	33	0.258903	9	53.03	35.755	4.16675	0	0	3.33325	4.16675	0	4.5455	0	2.27275	0	1.66675	0	4.16675	0	0	0	10	0	0	2.27275	0
S10074-asmbl_134845_cDNA_matchF_21.208716	mRNA:Pp1s177_38V6.1	S10074-asmbl_134835_cDNA_matchF_33	S10074-asmbl_134845_cDNA_matchF_21	scaffold_177:188616..190507	retained_intron:208182;208693;208587;209608;208978;208349;208891;208692;208716;208586,alt_acceptor:208500;208563	-0.238928	0.456744	3.98153	0	1	0.189625	5	4629	0.194154	1	0.194072	16	1761	3	9	45	24	1	33	0.258903	9	53.03	35.755	4.16675	0	0	3.33325	4.16675	0	4.5455	0	2.27275	0	1.66675	0	4.16675	0	0	0	10	0	0	2.27275	0
S10074-asmbl_134845_cDNA_matchF_21.208969	mRNA:Pp1s177_38V6.1	S10074-asmbl_134835_cDNA_matchF_33	S10074-asmbl_134845_cDNA_matchF_21	scaffold_177:191563..193379	spliced_intron:208437;208659;208583;208571;208480;208438;208585;208687;208472;208468;208650;208430,alt_acceptor:208974;208813;208961;209533;209543;209525,retained_intron:208790;208955;208892;209401;209591;208980;208964;209389;208969;209618;209383;209551,alt_donor:208179;208181;208286;208301;208166;208339	-0.328901	0.238931	3.6818	0	1	0.189625	5	4629	0.194154	1	0.194072	16	1761	3	9	45	24	1	33	0.258903	9	53.03	35.755	4.16675	0	0	3.33325	4.16675	0	4.5455	0	2.27275	0	1.66675	0	4.16675	0	0	0	10	0	0	2.27275	0
S10074-asmbl_134845_cDNA_matchF_21.208978	mRNA:Pp1s177_38V6.1	S10074-asmbl_134835_cDNA_matchF_33	S10074-asmbl_134845_cDNA_matchF_21	scaffold_177:188616..190507	retained_intron:208182;208693;208587;209608;208978;208349;208891;208692;208716;208586,alt_acceptor:208500;208563	-0.419696	0.16773	2.34778	0	1	0.189625	5	4629	0.194154	1	0.194072	16	1761	3	9	45	24	1	33	0.258903	9	53.03	35.755	4.16675	0	0	3.33325	4.16675	0	4.5455	0	2.27275	0	1.66675	0	4.16675	0	0	0	10	0	0	2.27275	0
S10074-asmbl_134845_cDNA_matchF_21.208980	mRNA:Pp1s177_38V6.1	S10074-asmbl_134835_cDNA_matchF_33	S10074-asmbl_134845_cDNA_matchF_21	scaffold_177:191563..193379	spliced_intron:208437;208659;208583;208571;208480;208438;208585;208687;208472;208468;208650;208430,alt_acceptor:208974;208813;208961;209533;209543;209525,retained_intron:208790;208955;208892;209401;209591;208980;208964;209389;208969;209618;209383;209551,alt_donor:208179;208181;208286;208301;208166;208339	-0.335016	0.220282	3.84812	0	1	0.189625	5	4629	0.194154	1	0.194072	16	1761	3	9	45	24	1	33	0.258903	9	53.03	35.755	4.16675	0	0	3.33325	4.16675	0	4.5455	0	2.27275	0	1.66675	0	4.16675	0	0	0	10	0	0	2.27275	0
S10074-asmbl_134846_cDNA_matchF_5.208186	mRNA:Pp1s177_38V6.1	S10074-asmbl_134835_cDNA_matchF_33	S10074-asmbl_134846_cDNA_matchF_5	scaffold_177:188616..190507	retained_intron:208692;208591;208716;208349;208891;208720;208978;209608;208586;208590;208182;208186;209022;208587;208693,alt_acceptor:208500;208563;208501	-0.420767	0.144704	2.75114	0	1	0.19149	6	8551	0.194503	1	0.196307	13	287	3	9	45	24	1	30	0.258903	9	51.6675	36.665	4.16675	0	0	3.33325	4.16675	0	5	0	2.5	0	1.66675	0	4.16675	0	0	0	10	0	0	2.5	0
S10074-asmbl_134846_cDNA_matchF_5.208187	mRNA:Pp1s177_39V6.1	S10074-asmbl_134835_cDNA_matchF_33	S10074-asmbl_134846_cDNA_matchF_5	scaffold_177:191563..193588	spliced_intron:208996;208673;208520;208588;209276;208924;209283;208428;209282;208661;209280;208669;208676;208451;208578;208490,retained_intron:208997;209395;208566;209313;209311;209314;208675;208170;208319;209599;208187;208527;209031;208426;208592;208521;208321;208305;209390;208927;208484;208149;208326;209002;209613;208662;208579;208452;208678;209312;209612;208672;209609;208925;209396;208457;2093…	-0.477686	0.109265	2.53033	0	1	0.19149	6	8551	0.194503	1	0.196307	13	287	3	9	45	24	1	30	0.258903	9	51.6675	36.665	4.16675	0	0	3.33325	4.16675	0	5	0	2.5	0	1.66675	0	4.16675	0	0	0	10	0	0	2.5	0
S10074-asmbl_134846_cDNA_matchF_5.208592	mRNA:Pp1s177_39V6.1	S10074-asmbl_134835_cDNA_matchF_33	S10074-asmbl_134846_cDNA_matchF_5	scaffold_177:191563..193588	spliced_intron:208996;208673;208520;208588;209276;208924;209283;208428;209282;208661;209280;208669;208676;208451;208578;208490,retained_intron:208997;209395;208566;209313;209311;209314;208675;208170;208319;209599;208187;208527;209031;208426;208592;208521;208321;208305;209390;208927;208484;208149;208326;209002;209613;208662;208579;208452;208678;209312;209612;208672;209609;208925;209396;208457;2093…	-0.430509	0.116529	3.00746	0	1	0.19149	6	8551	0.194503	1	0.196307	13	287	3	9	45	24	1	30	0.258903	9	51.6675	36.665	4.16675	0	0	3.33325	4.16675	0	5	0	2.5	0	1.66675	0	4.16675	0	0	0	10	0	0	2.5	0
S10074-asmbl_134846_cDNA_matchF_5.208720	mRNA:Pp1s177_38V6.1	S10074-asmbl_134835_cDNA_matchF_33	S10074-asmbl_134846_cDNA_matchF_5	scaffold_177:188616..190507	retained_intron:208692;208591;208716;208349;208891;208720;208978;209608;208586;208590;208182;208186;209022;208587;208693,alt_acceptor:208500;208563;208501	-0.238928	0.456744	3.98153	0	1	0.19149	6	8551	0.194503	1	0.196307	13	287	3	9	45	24	1	30	0.258903	9	51.6675	36.665	4.16675	0	0	3.33325	4.16675	0	5	0	2.5	0	1.66675	0	4.16675	0	0	0	10	0	0	2.5	0
S10074-asmbl_134846_cDNA_matchF_5.208997	mRNA:Pp1s177_39V6.1	S10074-asmbl_134835_cDNA_matchF_33	S10074-asmbl_134846_cDNA_matchF_5	scaffold_177:191563..193588	spliced_intron:208996;208673;208520;208588;209276;208924;209283;208428;209282;208661;209280;208669;208676;208451;208578;208490,retained_intron:208997;209395;208566;209313;209311;209314;208675;208170;208319;209599;208187;208527;209031;208426;208592;208521;208321;208305;209390;208927;208484;208149;208326;209002;209613;208662;208579;208452;208678;209312;209612;208672;209609;208925;209396;208457;2093…	-0.454109	0.0737608	3.7985	0	1	0.19149	6	8551	0.194503	1	0.196307	13	287	3	9	45	24	1	30	0.258903	9	51.6675	36.665	4.16675	0	0	3.33325	4.16675	0	5	0	2.5	0	1.66675	0	4.16675	0	0	0	10	0	0	2.5	0
S10074-asmbl_134846_cDNA_matchF_5.209002	mRNA:Pp1s177_38V6.1	S10074-asmbl_134835_cDNA_matchF_33	S10074-asmbl_134846_cDNA_matchF_5	scaffold_177:191563..193588	spliced_intron:208996;208673;208520;208588;209276;208924;209283;208428;209282;208661;209280;208669;208676;208451;208578;208490,retained_intron:208997;209395;208566;209313;209311;209314;208675;208170;208319;209599;208187;208527;209031;208426;208592;208521;208321;208305;209390;208927;208484;208149;208326;209002;209613;208662;208579;208452;208678;209312;209612;208672;209609;208925;209396;208457;2093…	-0.328901	0.238931	3.6818	0	1	0.19149	6	8551	0.194503	1	0.196307	13	287	3	9	45	24	1	30	0.258903	9	51.6675	36.665	4.16675	0	0	3.33325	4.16675	0	5	0	2.5	0	1.66675	0	4.16675	0	0	0	10	0	0	2.5	0
S10074-asmbl_134846_cDNA_matchF_5.209022	mRNA:Pp1s177_38V6.1	S10074-asmbl_134835_cDNA_matchF_33	S10074-asmbl_134846_cDNA_matchF_5	scaffold_177:188616..190507	retained_intron:208692;208591;208716;208349;208891;208720;208978;209608;208586;208590;208182;208186;209022;208587;208693,alt_acceptor:208500;208563;208501	-0.419696	0.167744	2.34778	0	1	0.19149	6	8551	0.194503	1	0.196307	13	287	3	9	45	24	1	30	0.258903	9	51.6675	36.665	4.16675	0	0	3.33325	4.16675	0	5	0	2.5	0	1.66675	0	4.16675	0	0	0	10	0	0	2.5	0
S10074-asmbl_134846_cDNA_matchF_5.209031	mRNA:Pp1s177_38V6.1	S10074-asmbl_134835_cDNA_matchF_33	S10074-asmbl_134846_cDNA_matchF_5	scaffold_177:191563..193588	spliced_intron:208996;208673;208520;208588;209276;208924;209283;208428;209282;208661;209280;208669;208676;208451;208578;208490,retained_intron:208997;209395;208566;209313;209311;209314;208675;208170;208319;209599;208187;208527;209031;208426;208592;208521;208321;208305;209390;208927;208484;208149;208326;209002;209613;208662;208579;208452;208678;209312;209612;208672;209609;208925;209396;208457;2093…	-0.335017	0.220288	3.84812	0	1	0.19149	6	8551	0.194503	1	0.196307	13	287	3	9	45	24	1	30	0.258903	9	51.6675	36.665	4.16675	0	0	3.33325	4.16675	0	5	0	2.5	0	1.66675	0	4.16675	0	0	0	10	0	0	2.5	0
S10074-asmbl_134848_cDNA_matchF_28.208192	mRNA:Pp1s177_38V6.1	S10074-asmbl_134835_cDNA_matchF_33	S10074-asmbl_134848_cDNA_matchF_28	scaffold_177:191032..193383	alt_donor:208595;208666;208576;208689;208580,retained_intron:208912;208945;208888;209392;208175;209535;209544;208940;209603;208704;208921;208711;208313;208949;208192;208728;209402;208168;209619;208917;208849;209057;208345;209061;209052,spliced_intron:208481;208436;208441;208435;208475	-0.549133	0.0412833	2.89661	0	1	0.188978	2	2656	0.194503	1	0.192902	13	2205	3	9	45	24	1	30	0.258903	9	51.6675	36.665	4.16675	0	0	3.33325	4.16675	0	5	0	2.5	0	1.66675	0	4.16675	0	0	0	10	0	0	2.5	0
S10074-asmbl_134848_cDNA_matchF_28.208728	mRNA:Pp1s177_38V6.1	S10074-asmbl_134835_cDNA_matchF_33	S10074-asmbl_134848_cDNA_matchF_28	scaffold_177:191032..193383	alt_donor:208595;208666;208576;208689;208580,retained_intron:208912;208945;208888;209392;208175;209535;209544;208940;209603;208704;208921;208711;208313;208949;208192;208728;209402;208168;209619;208917;208849;209057;208345;209061;209052,spliced_intron:208481;208436;208441;208435;208475	-0.594772	0.0374717	2.67913	0	1	0.188978	2	2656	0.194503	1	0.192902	13	2205	3	9	45	24	1	30	0.258903	9	51.6675	36.665	4.16675	0	0	3.33325	4.16675	0	5	0	2.5	0	1.66675	0	4.16675	0	0	0	10	0	0	2.5	0
S10074-asmbl_134848_cDNA_matchF_28.209052	mRNA:Pp1s177_38V6.1	S10074-asmbl_134835_cDNA_matchF_33	S10074-asmbl_134848_cDNA_matchF_28	scaffold_177:191032..193383	alt_donor:208595;208666;208576;208689;208580,retained_intron:208912;208945;208888;209392;208175;209535;209544;208940;209603;208704;208921;208711;208313;208949;208192;208728;209402;208168;209619;208917;208849;209057;208345;209061;209052,spliced_intron:208481;208436;208441;208435;208475	-0.328901	0.238931	3.6818	0	1	0.188978	2	2656	0.194503	1	0.192902	13	2205	3	9	45	24	1	30	0.258903	9	51.6675	36.665	4.16675	0	0	3.33325	4.16675	0	5	0	2.5	0	1.66675	0	4.16675	0	0	0	10	0	0	2.5	0
S10074-asmbl_134848_cDNA_matchF_28.209057	mRNA:Pp1s177_38V6.1	S10074-asmbl_134835_cDNA_matchF_33	S10074-asmbl_134848_cDNA_matchF_28	scaffold_177:191032..193383	alt_donor:208595;208666;208576;208689;208580,retained_intron:208912;208945;208888;209392;208175;209535;209544;208940;209603;208704;208921;208711;208313;208949;208192;208728;209402;208168;209619;208917;208849;209057;208345;209061;209052,spliced_intron:208481;208436;208441;208435;208475	-0.472039	0.112729	3.29099	0	1	0.188978	2	2656	0.194503	1	0.192902	13	2205	3	9	45	24	1	30	0.258903	9	51.6675	36.665	4.16675	0	0	3.33325	4.16675	0	5	0	2.5	0	1.66675	0	4.16675	0	0	0	10	0	0	2.5	0
S10074-asmbl_134848_cDNA_matchF_28.209061	mRNA:Pp1s177_38V6.1	S10074-asmbl_134835_cDNA_matchF_33	S10074-asmbl_134848_cDNA_matchF_28	scaffold_177:191032..193383	alt_donor:208595;208666;208576;208689;208580,retained_intron:208912;208945;208888;209392;208175;209535;209544;208940;209603;208704;208921;208711;208313;208949;208192;208728;209402;208168;209619;208917;208849;209057;208345;209061;209052,spliced_intron:208481;208436;208441;208435;208475	-0.335017	0.220287	3.84812	0	1	0.188978	2	2656	0.194503	1	0.192902	13	2205	3	9	45	24	1	30	0.258903	9	51.6675	36.665	4.16675	0	0	3.33325	4.16675	0	5	0	2.5	0	1.66675	0	4.16675	0	0	0	10	0	0	2.5	0
S10074-asmbl_134849_cDNA_matchF_5.208195	mRNA:Pp1s177_38V6.1	S10074-asmbl_134835_cDNA_matchF_33	S10074-asmbl_134849_cDNA_matchF_5	scaffold_177:188616..190507	retained_intron:208349;208891;208692;208591;209608;208720;208599;208978;208590;208598;208182;209022;208587;208716;208195;209072;208586;208730;208186;208693,alt_acceptor:208505;208501;208500;208563	-0.420767	0.144706	2.75114	0	1	0.191517	6	8466	0.195789	1	0.196307	16	287	3	9	45	24	1	33	0.258903	9	53.03	35.755	4.16675	0	0	3.33325	4.16675	0	4.5455	0	2.27275	0	1.66675	0	4.16675	0	0	0	10	0	0	2.27275	0
S10074-asmbl_134849_cDNA_matchF_5.208196	mRNA:Pp1s177_39V6.1	S10074-asmbl_134835_cDNA_matchF_33	S10074-asmbl_134849_cDNA_matchF_5	scaffold_177:191563..193588	spliced_intron:209282;208661;209063;208996;208673;208520;208924;208588;209276;208428;209283;208597;208451;208578;208490;208669;209280;208676,retained_intron:208997;209395;208566;209311;209314;209073;209313;208675;208170;208319;209599;208187;208527;209031;208426;208592;208321;208521;209065;208600;209064;209390;208305;208927;208484;208149;208326;209002;209613;208579;208662;208452;208678;209312;2096…	-0.477686	0.109265	2.53033	0	1	0.191517	6	8466	0.195789	1	0.196307	16	287	3	9	45	24	1	33	0.258903	9	53.03	35.755	4.16675	0	0	3.33325	4.16675	0	4.5455	0	2.27275	0	1.66675	0	4.16675	0	0	0	10	0	0	2.27275	0
S10074-asmbl_134849_cDNA_matchF_5.208600	mRNA:Pp1s177_39V6.1	S10074-asmbl_134835_cDNA_matchF_33	S10074-asmbl_134849_cDNA_matchF_5	scaffold_177:191563..193588	spliced_intron:209282;208661;209063;208996;208673;208520;208924;208588;209276;208428;209283;208597;208451;208578;208490;208669;209280;208676,retained_intron:208997;209395;208566;209311;209314;209073;209313;208675;208170;208319;209599;208187;208527;209031;208426;208592;208321;208521;209065;208600;209064;209390;208305;208927;208484;208149;208326;209002;209613;208579;208662;208452;208678;209312;2096…	-0.430509	0.116529	3.00746	0	1	0.191517	6	8466	0.195789	1	0.196307	16	287	3	9	45	24	1	33	0.258903	9	53.03	35.755	4.16675	0	0	3.33325	4.16675	0	4.5455	0	2.27275	0	1.66675	0	4.16675	0	0	0	10	0	0	2.27275	0
S10074-asmbl_134849_cDNA_matchF_5.208730	mRNA:Pp1s177_38V6.1	S10074-asmbl_134835_cDNA_matchF_33	S10074-asmbl_134849_cDNA_matchF_5	scaffold_177:188616..190507	retained_intron:208349;208891;208692;208591;209608;208720;208599;208978;208590;208598;208182;209022;208587;208716;208195;209072;208586;208730;208186;208693,alt_acceptor:208505;208501;208500;208563	-0.238928	0.456744	3.98153	0	1	0.191517	6	8466	0.195789	1	0.196307	16	287	3	9	45	24	1	33	0.258903	9	53.03	35.755	4.16675	0	0	3.33325	4.16675	0	4.5455	0	2.27275	0	1.66675	0	4.16675	0	0	0	10	0	0	2.27275	0
S10074-asmbl_134849_cDNA_matchF_5.209064	mRNA:Pp1s177_39V6.1	S10074-asmbl_134835_cDNA_matchF_33	S10074-asmbl_134849_cDNA_matchF_5	scaffold_177:191563..193588	spliced_intron:209282;208661;209063;208996;208673;208520;208924;208588;209276;208428;209283;208597;208451;208578;208490;208669;209280;208676,retained_intron:208997;209395;208566;209311;209314;209073;209313;208675;208170;208319;209599;208187;208527;209031;208426;208592;208321;208521;209065;208600;209064;209390;208305;208927;208484;208149;208326;209002;209613;208579;208662;208452;208678;209312;2096…	-0.454109	0.0737608	3.7985	0	1	0.191517	6	8466	0.195789	1	0.196307	16	287	3	9	45	24	1	33	0.258903	9	53.03	35.755	4.16675	0	0	3.33325	4.16675	0	4.5455	0	2.27275	0	1.66675	0	4.16675	0	0	0	10	0	0	2.27275	0
S10074-asmbl_134849_cDNA_matchF_5.209065	mRNA:Pp1s177_38V6.1	S10074-asmbl_134835_cDNA_matchF_33	S10074-asmbl_134849_cDNA_matchF_5	scaffold_177:191563..193588	spliced_intron:209282;208661;209063;208996;208673;208520;208924;208588;209276;208428;209283;208597;208451;208578;208490;208669;209280;208676,retained_intron:208997;209395;208566;209311;209314;209073;209313;208675;208170;208319;209599;208187;208527;209031;208426;208592;208321;208521;209065;208600;209064;209390;208305;208927;208484;208149;208326;209002;209613;208579;208662;208452;208678;209312;2096…	-0.328901	0.238931	3.6818	0	1	0.191517	6	8466	0.195789	1	0.196307	16	287	3	9	45	24	1	33	0.258903	9	53.03	35.755	4.16675	0	0	3.33325	4.16675	0	4.5455	0	2.27275	0	1.66675	0	4.16675	0	0	0	10	0	0	2.27275	0
S10074-asmbl_134849_cDNA_matchF_5.209072	mRNA:Pp1s177_38V6.1	S10074-asmbl_134835_cDNA_matchF_33	S10074-asmbl_134849_cDNA_matchF_5	scaffold_177:188616..190507	retained_intron:208349;208891;208692;208591;209608;208720;208599;208978;208590;208598;208182;209022;208587;208716;208195;209072;208586;208730;208186;208693,alt_acceptor:208505;208501;208500;208563	-0.419697	0.167758	2.34778	0	1	0.191517	6	8466	0.195789	1	0.196307	16	287	3	9	45	24	1	33	0.258903	9	53.03	35.755	4.16675	0	0	3.33325	4.16675	0	4.5455	0	2.27275	0	1.66675	0	4.16675	0	0	0	10	0	0	2.27275	0
S10074-asmbl_134849_cDNA_matchF_5.209073	mRNA:Pp1s177_38V6.1	S10074-asmbl_134835_cDNA_matchF_33	S10074-asmbl_134849_cDNA_matchF_5	scaffold_177:191563..193588	spliced_intron:209282;208661;209063;208996;208673;208520;208924;208588;209276;208428;209283;208597;208451;208578;208490;208669;209280;208676,retained_intron:208997;209395;208566;209311;209314;209073;209313;208675;208170;208319;209599;208187;208527;209031;208426;208592;208321;208521;209065;208600;209064;209390;208305;208927;208484;208149;208326;209002;209613;208579;208662;208452;208678;209312;2096…	-0.335017	0.220282	3.84812	0	1	0.191517	6	8466	0.195789	1	0.196307	16	287	3	9	45	24	1	33	0.258903	9	53.03	35.755	4.16675	0	0	3.33325	4.16675	0	4.5455	0	2.27275	0	1.66675	0	4.16675	0	0	0	10	0	0	2.27275	0
S10074-asmbl_134850_cDNA_matchF_28.208199	mRNA:Pp1s177_38V6.1	S10074-asmbl_134835_cDNA_matchF_33	S10074-asmbl_134850_cDNA_matchF_28	scaffold_177:191032..193379	retained_intron:209078;208695;208647;208633;208151;209087;208570;208199;209083;208734,alt_donor:208905;208575,spliced_intron:208442;208427	-0.549133	0.0412833	2.89661	0	1	0.18896	2	2652	0.196162	1	0.192902	13	2201	3	9	45	24	1	30	0.258903	9	51.6675	36.665	4.16675	0	0	3.33325	4.16675	0	5	0	2.5	0	1.66675	0	4.16675	0	0	0	10	0	0	2.5	0
S10074-asmbl_134850_cDNA_matchF_28.208734	mRNA:Pp1s177_38V6.1	S10074-asmbl_134835_cDNA_matchF_33	S10074-asmbl_134850_cDNA_matchF_28	scaffold_177:191032..193379	retained_intron:209078;208695;208647;208633;208151;209087;208570;208199;209083;208734,alt_donor:208905;208575,spliced_intron:208442;208427	-0.594771	0.0374717	2.67913	0	1	0.18896	2	2652	0.196162	1	0.192902	13	2201	3	9	45	24	1	30	0.258903	9	51.6675	36.665	4.16675	0	0	3.33325	4.16675	0	5	0	2.5	0	1.66675	0	4.16675	0	0	0	10	0	0	2.5	0
S10074-asmbl_134850_cDNA_matchF_28.209078	mRNA:Pp1s177_38V6.1	S10074-asmbl_134835_cDNA_matchF_33	S10074-asmbl_134850_cDNA_matchF_28	scaffold_177:191032..193379	retained_intron:209078;208695;208647;208633;208151;209087;208570;208199;209083;208734,alt_donor:208905;208575,spliced_intron:208442;208427	-0.328901	0.238931	3.6818	0	1	0.18896	2	2652	0.196162	1	0.192902	13	2201	3	9	45	24	1	30	0.258903	9	51.6675	36.665	4.16675	0	0	3.33325	4.16675	0	5	0	2.5	0	1.66675	0	4.16675	0	0	0	10	0	0	2.5	0
S10074-asmbl_134850_cDNA_matchF_28.209083	mRNA:Pp1s177_38V6.1	S10074-asmbl_134835_cDNA_matchF_33	S10074-asmbl_134850_cDNA_matchF_28	scaffold_177:191032..193379	retained_intron:209078;208695;208647;208633;208151;209087;208570;208199;209083;208734,alt_donor:208905;208575,spliced_intron:208442;208427	-0.472038	0.112703	3.29099	0	1	0.18896	2	2652	0.196162	1	0.192902	13	2201	3	9	45	24	1	30	0.258903	9	51.6675	36.665	4.16675	0	0	3.33325	4.16675	0	5	0	2.5	0	1.66675	0	4.16675	0	0	0	10	0	0	2.5	0
S10074-asmbl_134850_cDNA_matchF_28.209087	mRNA:Pp1s177_38V6.1	S10074-asmbl_134835_cDNA_matchF_33	S10074-asmbl_134850_cDNA_matchF_28	scaffold_177:191032..193379	retained_intron:209078;208695;208647;208633;208151;209087;208570;208199;209083;208734,alt_donor:208905;208575,spliced_intron:208442;208427	-0.335017	0.220282	3.84812	0	1	0.18896	2	2652	0.196162	1	0.192902	13	2201	3	9	45	24	1	30	0.258903	9	51.6675	36.665	4.16675	0	0	3.33325	4.16675	0	5	0	2.5	0	1.66675	0	4.16675	0	0	0	10	0	0	2.5	0
S10074-asmbl_134851_cDNA_matchF_22.208202	mRNA:Pp1s177_38V6.1	S10074-asmbl_134835_cDNA_matchF_33	S10074-asmbl_134851_cDNA_matchF_22	scaffold_177:191032..193383	alt_donor:208580;208602;208595;208666;208576;208689,retained_intron:209535;209544;208940;209603;208704;209096;208888;209392;208175;208912;208945;208192;208728;208949;208711;209091;208313;208921;208917;208168;209619;209402;209061;209100;208738;209052;208345;208202;209057;208849,spliced_intron:208443;208475;208435;208441;208436;208481	-0.549133	0.0412833	2.89661	0	1	0.189268	5	4325	0.19697	1	0.194131	9	1	3	9	45	24	1	27	0.258903	9	52.7775	34.9975	4.16675	0	0	3.33325	4.16675	0	2.77775	0	2.77775	0	1.66675	0	4.16675	0	0	0	10	0	0	2.77775	0
S10074-asmbl_134851_cDNA_matchF_22.208738	mRNA:Pp1s177_38V6.1	S10074-asmbl_134835_cDNA_matchF_33	S10074-asmbl_134851_cDNA_matchF_22	scaffold_177:191032..193383	alt_donor:208580;208602;208595;208666;208576;208689,retained_intron:209535;209544;208940;209603;208704;209096;208888;209392;208175;208912;208945;208192;208728;208949;208711;209091;208313;208921;208917;208168;209619;209402;209061;209100;208738;209052;208345;208202;209057;208849,spliced_intron:208443;208475;208435;208441;208436;208481	-0.594772	0.0374717	2.67913	0	1	0.189268	5	4325	0.19697	1	0.194131	9	1	3	9	45	24	1	27	0.258903	9	52.7775	34.9975	4.16675	0	0	3.33325	4.16675	0	2.77775	0	2.77775	0	1.66675	0	4.16675	0	0	0	10	0	0	2.77775	0
S10074-asmbl_134851_cDNA_matchF_22.209091	mRNA:Pp1s177_38V6.1	S10074-asmbl_134835_cDNA_matchF_33	S10074-asmbl_134851_cDNA_matchF_22	scaffold_177:191032..193383	alt_donor:208580;208602;208595;208666;208576;208689,retained_intron:209535;209544;208940;209603;208704;209096;208888;209392;208175;208912;208945;208192;208728;208949;208711;209091;208313;208921;208917;208168;209619;209402;209061;209100;208738;209052;208345;208202;209057;208849,spliced_intron:208443;208475;208435;208441;208436;208481	-0.328901	0.238931	3.6818	0	1	0.189268	5	4325	0.19697	1	0.194131	9	1	3	9	45	24	1	27	0.258903	9	52.7775	34.9975	4.16675	0	0	3.33325	4.16675	0	2.77775	0	2.77775	0	1.66675	0	4.16675	0	0	0	10	0	0	2.77775	0
S10074-asmbl_134851_cDNA_matchF_22.209096	mRNA:Pp1s177_38V6.1	S10074-asmbl_134835_cDNA_matchF_33	S10074-asmbl_134851_cDNA_matchF_22	scaffold_177:191032..193383	alt_donor:208580;208602;208595;208666;208576;208689,retained_intron:209535;209544;208940;209603;208704;209096;208888;209392;208175;208912;208945;208192;208728;208949;208711;209091;208313;208921;208917;208168;209619;209402;209061;209100;208738;209052;208345;208202;209057;208849,spliced_intron:208443;208475;208435;208441;208436;208481	-0.472037	0.112696	3.29099	0	1	0.189268	5	4325	0.19697	1	0.194131	9	1	3	9	45	24	1	27	0.258903	9	52.7775	34.9975	4.16675	0	0	3.33325	4.16675	0	2.77775	0	2.77775	0	1.66675	0	4.16675	0	0	0	10	0	0	2.77775	0
S10074-asmbl_134851_cDNA_matchF_22.209100	mRNA:Pp1s177_38V6.1	S10074-asmbl_134835_cDNA_matchF_33	S10074-asmbl_134851_cDNA_matchF_22	scaffold_177:191032..193383	alt_donor:208580;208602;208595;208666;208576;208689,retained_intron:209535;209544;208940;209603;208704;209096;208888;209392;208175;208912;208945;208192;208728;208949;208711;209091;208313;208921;208917;208168;209619;209402;209061;209100;208738;209052;208345;208202;209057;208849,spliced_intron:208443;208475;208435;208441;208436;208481	-0.335016	0.220282	3.84812	0	1	0.189268	5	4325	0.19697	1	0.194131	9	1	3	9	45	24	1	27	0.258903	9	52.7775	34.9975	4.16675	0	0	3.33325	4.16675	0	2.77775	0	2.77775	0	1.66675	0	4.16675	0	0	0	10	0	0	2.77775	0
S10074-asmbl_134852_cDNA_matchF_28.208204	mRNA:Pp1s177_38V6.1	S10074-asmbl_134835_cDNA_matchF_33	S10074-asmbl_134852_cDNA_matchF_28	scaffold_177:191032..193588	spliced_intron:209293;209286;209271;209103,retained_intron:209318;209385;208204;209308;208878;208604;209528;208331;209111;209548;209104;208332;209400;208363;208700;208827;209106;208205;208292;209558;208742;208362;208684;208655;209115;208903;209541;209315;209622;209407;208293;209616	-0.549133	0.0412833	2.89661	0	1	0.188774	1	3276	0.195789	1	0.192902	16	2410	3	9	45	24	1	33	0.258903	9	53.03	35.755	4.16675	0	0	3.33325	4.16675	0	4.5455	0	2.27275	0	1.66675	0	4.16675	0	0	0	10	0	0	2.27275	0
S10074-asmbl_134852_cDNA_matchF_28.208205	mRNA:Pp1s177_39V6.1	S10074-asmbl_134835_cDNA_matchF_33	S10074-asmbl_134852_cDNA_matchF_28	scaffold_177:191032..193588	spliced_intron:209293;209286;209271;209103,retained_intron:209318;209385;208204;209308;208878;208604;209528;208331;209111;209548;209104;208332;209400;208363;208700;208827;209106;208205;208292;209558;208742;208362;208684;208655;209115;208903;209541;209315;209622;209407;208293;209616	-0.477686	0.109265	2.53033	0	1	0.188774	1	3276	0.195789	1	0.192902	16	2410	3	9	45	24	1	33	0.258903	9	53.03	35.755	4.16675	0	0	3.33325	4.16675	0	4.5455	0	2.27275	0	1.66675	0	4.16675	0	0	0	10	0	0	2.27275	0
S10074-asmbl_134852_cDNA_matchF_28.208604	mRNA:Pp1s177_39V6.1	S10074-asmbl_134835_cDNA_matchF_33	S10074-asmbl_134852_cDNA_matchF_28	scaffold_177:191032..193588	spliced_intron:209293;209286;209271;209103,retained_intron:209318;209385;208204;209308;208878;208604;209528;208331;209111;209548;209104;208332;209400;208363;208700;208827;209106;208205;208292;209558;208742;208362;208684;208655;209115;208903;209541;209315;209622;209407;208293;209616	-0.430509	0.116529	3.00746	0	1	0.188774	1	3276	0.195789	1	0.192902	16	2410	3	9	45	24	1	33	0.258903	9	53.03	35.755	4.16675	0	0	3.33325	4.16675	0	4.5455	0	2.27275	0	1.66675	0	4.16675	0	0	0	10	0	0	2.27275	0
S10074-asmbl_134852_cDNA_matchF_28.208742	mRNA:Pp1s177_38V6.1	S10074-asmbl_134835_cDNA_matchF_33	S10074-asmbl_134852_cDNA_matchF_28	scaffold_177:191032..193588	spliced_intron:209293;209286;209271;209103,retained_intron:209318;209385;208204;209308;208878;208604;209528;208331;209111;209548;209104;208332;209400;208363;208700;208827;209106;208205;208292;209558;208742;208362;208684;208655;209115;208903;209541;209315;209622;209407;208293;209616	-0.594773	0.0374717	2.67913	0	1	0.188774	1	3276	0.195789	1	0.192902	16	2410	3	9	45	24	1	33	0.258903	9	53.03	35.755	4.16675	0	0	3.33325	4.16675	0	4.5455	0	2.27275	0	1.66675	0	4.16675	0	0	0	10	0	0	2.27275	0
S10074-asmbl_134852_cDNA_matchF_28.209104	mRNA:Pp1s177_39V6.1	S10074-asmbl_134835_cDNA_matchF_33	S10074-asmbl_134852_cDNA_matchF_28	scaffold_177:191032..193588	spliced_intron:209293;209286;209271;209103,retained_intron:209318;209385;208204;209308;208878;208604;209528;208331;209111;209548;209104;208332;209400;208363;208700;208827;209106;208205;208292;209558;208742;208362;208684;208655;209115;208903;209541;209315;209622;209407;208293;209616	-0.454109	0.0737608	3.7985	0	1	0.188774	1	3276	0.195789	1	0.192902	16	2410	3	9	45	24	1	33	0.258903	9	53.03	35.755	4.16675	0	0	3.33325	4.16675	0	4.5455	0	2.27275	0	1.66675	0	4.16675	0	0	0	10	0	0	2.27275	0
S10074-asmbl_134852_cDNA_matchF_28.209106	mRNA:Pp1s177_38V6.1	S10074-asmbl_134835_cDNA_matchF_33	S10074-asmbl_134852_cDNA_matchF_28	scaffold_177:191032..193588	spliced_intron:209293;209286;209271;209103,retained_intron:209318;209385;208204;209308;208878;208604;209528;208331;209111;209548;209104;208332;209400;208363;208700;208827;209106;208205;208292;209558;208742;208362;208684;208655;209115;208903;209541;209315;209622;209407;208293;209616	-0.328901	0.238931	3.6818	0	1	0.188774	1	3276	0.195789	1	0.192902	16	2410	3	9	45	24	1	33	0.258903	9	53.03	35.755	4.16675	0	0	3.33325	4.16675	0	4.5455	0	2.27275	0	1.66675	0	4.16675	0	0	0	10	0	0	2.27275	0
S10074-asmbl_134852_cDNA_matchF_28.209111	mRNA:Pp1s177_38V6.1	S10074-asmbl_134835_cDNA_matchF_33	S10074-asmbl_134852_cDNA_matchF_28	scaffold_177:191032..193588	spliced_intron:209293;209286;209271;209103,retained_intron:209318;209385;208204;209308;208878;208604;209528;208331;209111;209548;209104;208332;209400;208363;208700;208827;209106;208205;208292;209558;208742;208362;208684;208655;209115;208903;209541;209315;209622;209407;208293;209616	-0.472035	0.112691	3.29099	0	1	0.188774	1	3276	0.195789	1	0.192902	16	2410	3	9	45	24	1	33	0.258903	9	53.03	35.755	4.16675	0	0	3.33325	4.16675	0	4.5455	0	2.27275	0	1.66675	0	4.16675	0	0	0	10	0	0	2.27275	0
S10074-asmbl_134852_cDNA_matchF_28.209115	mRNA:Pp1s177_38V6.1	S10074-asmbl_134835_cDNA_matchF_33	S10074-asmbl_134852_cDNA_matchF_28	scaffold_177:191032..193588	spliced_intron:209293;209286;209271;209103,retained_intron:209318;209385;208204;209308;208878;208604;209528;208331;209111;209548;209104;208332;209400;208363;208700;208827;209106;208205;208292;209558;208742;208362;208684;208655;209115;208903;209541;209315;209622;209407;208293;209616	-0.335016	0.220282	3.84812	0	1	0.188774	1	3276	0.195789	1	0.192902	16	2410	3	9	45	24	1	33	0.258903	9	53.03	35.755	4.16675	0	0	3.33325	4.16675	0	4.5455	0	2.27275	0	1.66675	0	4.16675	0	0	0	10	0	0	2.27275	0
S10074-asmbl_134853_cDNA_matchF_28.208207	mRNA:Pp1s177_38V6.1	S10074-asmbl_134835_cDNA_matchF_33	S10074-asmbl_134853_cDNA_matchF_28	scaffold_177:191032..193588	spliced_intron:209286;209103;209271;209118;209293,retained_intron:208606;208207;208746;209308;209126;209318;209385;208204;209400;208332;209130;209111;209548;209104;208604;209528;208331;209121;208878;208684;208655;208742;208362;208208;209558;209106;208205;208292;208827;208700;208363;208293;209616;209622;209407;208903;209541;209315;209119;209115	-0.549131	0.0412677	2.89661	0	1	0.188754	1	3286	0.196162	1	0.192902	13	2410	3	9	45	24	1	30	0.258903	9	51.6675	36.665	4.16675	0	0	3.33325	4.16675	0	5	0	2.5	0	1.66675	0	4.16675	0	0	0	10	0	0	2.5	0
S10074-asmbl_134853_cDNA_matchF_28.208208	mRNA:Pp1s177_39V6.1	S10074-asmbl_134835_cDNA_matchF_33	S10074-asmbl_134853_cDNA_matchF_28	scaffold_177:191032..193588	spliced_intron:209286;209103;209271;209118;209293,retained_intron:208606;208207;208746;209308;209126;209318;209385;208204;209400;208332;209130;209111;209548;209104;208604;209528;208331;209121;208878;208684;208655;208742;208362;208208;209558;209106;208205;208292;208827;208700;208363;208293;209616;209622;209407;208903;209541;209315;209119;209115	-0.477686	0.109265	2.53033	0	1	0.188754	1	3286	0.196162	1	0.192902	13	2410	3	9	45	24	1	30	0.258903	9	51.6675	36.665	4.16675	0	0	3.33325	4.16675	0	5	0	2.5	0	1.66675	0	4.16675	0	0	0	10	0	0	2.5	0
S10074-asmbl_134853_cDNA_matchF_28.208606	mRNA:Pp1s177_39V6.1	S10074-asmbl_134835_cDNA_matchF_33	S10074-asmbl_134853_cDNA_matchF_28	scaffold_177:191032..193588	spliced_intron:209286;209103;209271;209118;209293,retained_intron:208606;208207;208746;209308;209126;209318;209385;208204;209400;208332;209130;209111;209548;209104;208604;209528;208331;209121;208878;208684;208655;208742;208362;208208;209558;209106;208205;208292;208827;208700;208363;208293;209616;209622;209407;208903;209541;209315;209119;209115	-0.430509	0.116529	3.00746	0	1	0.188754	1	3286	0.196162	1	0.192902	13	2410	3	9	45	24	1	30	0.258903	9	51.6675	36.665	4.16675	0	0	3.33325	4.16675	0	5	0	2.5	0	1.66675	0	4.16675	0	0	0	10	0	0	2.5	0
S10074-asmbl_134853_cDNA_matchF_28.208746	mRNA:Pp1s177_38V6.1	S10074-asmbl_134835_cDNA_matchF_33	S10074-asmbl_134853_cDNA_matchF_28	scaffold_177:191032..193588	spliced_intron:209286;209103;209271;209118;209293,retained_intron:208606;208207;208746;209308;209126;209318;209385;208204;209400;208332;209130;209111;209548;209104;208604;209528;208331;209121;208878;208684;208655;208742;208362;208208;209558;209106;208205;208292;208827;208700;208363;208293;209616;209622;209407;208903;209541;209315;209119;209115	-0.594773	0.0374717	2.67913	0	1	0.188754	1	3286	0.196162	1	0.192902	13	2410	3	9	45	24	1	30	0.258903	9	51.6675	36.665	4.16675	0	0	3.33325	4.16675	0	5	0	2.5	0	1.66675	0	4.16675	0	0	0	10	0	0	2.5	0
S10074-asmbl_134853_cDNA_matchF_28.209119	mRNA:Pp1s177_39V6.1	S10074-asmbl_134835_cDNA_matchF_33	S10074-asmbl_134853_cDNA_matchF_28	scaffold_177:191032..193588	spliced_intron:209286;209103;209271;209118;209293,retained_intron:208606;208207;208746;209308;209126;209318;209385;208204;209400;208332;209130;209111;209548;209104;208604;209528;208331;209121;208878;208684;208655;208742;208362;208208;209558;209106;208205;208292;208827;208700;208363;208293;209616;209622;209407;208903;209541;209315;209119;209115	-0.454109	0.0737608	3.7985	0	1	0.188754	1	3286	0.196162	1	0.192902	13	2410	3	9	45	24	1	30	0.258903	9	51.6675	36.665	4.16675	0	0	3.33325	4.16675	0	5	0	2.5	0	1.66675	0	4.16675	0	0	0	10	0	0	2.5	0
S10074-asmbl_134853_cDNA_matchF_28.209121	mRNA:Pp1s177_38V6.1	S10074-asmbl_134835_cDNA_matchF_33	S10074-asmbl_134853_cDNA_matchF_28	scaffold_177:191032..193588	spliced_intron:209286;209103;209271;209118;209293,retained_intron:208606;208207;208746;209308;209126;209318;209385;208204;209400;208332;209130;209111;209548;209104;208604;209528;208331;209121;208878;208684;208655;208742;208362;208208;209558;209106;208205;208292;208827;208700;208363;208293;209616;209622;209407;208903;209541;209315;209119;209115	-0.328901	0.238931	3.6818	0	1	0.188754	1	3286	0.196162	1	0.192902	13	2410	3	9	45	24	1	30	0.258903	9	51.6675	36.665	4.16675	0	0	3.33325	4.16675	0	5	0	2.5	0	1.66675	0	4.16675	0	0	0	10	0	0	2.5	0
S10074-asmbl_134853_cDNA_matchF_28.209125	mRNA:Pp1s177_39V6.1	S10074-asmbl_134835_cDNA_matchF_33	S10074-asmbl_134853_cDNA_matchF_28	scaffold_177:193773..194648	spliced_intron:209118,alt_acceptor:208387,retained_intron:209125	-0.276395	0.408711	3.22017	0	1	0.188754	1	3286	0.196162	1	0.192902	13	2410	3	9	45	24	1	30	0.258903	9	51.6675	36.665	4.16675	0	0	3.33325	4.16675	0	5	0	2.5	0	1.66675	0	4.16675	0	0	0	10	0	0	2.5	0
S10074-asmbl_134853_cDNA_matchF_28.209126	mRNA:Pp1s177_38V6.1	S10074-asmbl_134835_cDNA_matchF_33	S10074-asmbl_134853_cDNA_matchF_28	scaffold_177:191032..193588	spliced_intron:209286;209103;209271;209118;209293,retained_intron:208606;208207;208746;209308;209126;209318;209385;208204;209400;208332;209130;209111;209548;209104;208604;209528;208331;209121;208878;208684;208655;208742;208362;208208;209558;209106;208205;208292;208827;208700;208363;208293;209616;209622;209407;208903;209541;209315;209119;209115	-0.472034	0.112668	3.29099	0	1	0.188754	1	3286	0.196162	1	0.192902	13	2410	3	9	45	24	1	30	0.258903	9	51.6675	36.665	4.16675	0	0	3.33325	4.16675	0	5	0	2.5	0	1.66675	0	4.16675	0	0	0	10	0	0	2.5	0
S10074-asmbl_134853_cDNA_matchF_28.209130	mRNA:Pp1s177_38V6.1	S10074-asmbl_134835_cDNA_matchF_33	S10074-asmbl_134853_cDNA_matchF_28	scaffold_177:191032..193588	spliced_intron:209286;209103;209271;209118;209293,retained_intron:208606;208207;208746;209308;209126;209318;209385;208204;209400;208332;209130;209111;209548;209104;208604;209528;208331;209121;208878;208684;208655;208742;208362;208208;209558;209106;208205;208292;208827;208700;208363;208293;209616;209622;209407;208903;209541;209315;209119;209115	-0.335016	0.220282	3.84812	0	1	0.188754	1	3286	0.196162	1	0.192902	13	2410	3	9	45	24	1	30	0.258903	9	51.6675	36.665	4.16675	0	0	3.33325	4.16675	0	5	0	2.5	0	1.66675	0	4.16675	0	0	0	10	0	0	2.5	0
S10074-asmbl_134854_cDNA_matchF_21.208209	mRNA:Pp1s177_38V6.1	S10074-asmbl_134835_cDNA_matchF_33	S10074-asmbl_134854_cDNA_matchF_21	scaffold_177:188616..190507	retained_intron:208209;208693;208186;208730;209072;208586;208608;208750;208716;208195;209022;208609;208587;208182;209141;208598;208590;208692;208591;208349;208891;208720;208599;208978;209608,alt_acceptor:208500;208563;208501;208505;208511	-0.420767	0.144706	2.75114	0	1	0.189603	5	4728	0.195789	1	0.194072	16	1761	3	9	45	24	1	33	0.258903	9	53.03	35.755	4.16675	0	0	3.33325	4.16675	0	4.5455	0	2.27275	0	1.66675	0	4.16675	0	0	0	10	0	0	2.27275	0
S10074-asmbl_134854_cDNA_matchF_21.208750	mRNA:Pp1s177_38V6.1	S10074-asmbl_134835_cDNA_matchF_33	S10074-asmbl_134854_cDNA_matchF_21	scaffold_177:188616..190507	retained_intron:208209;208693;208186;208730;209072;208586;208608;208750;208716;208195;209022;208609;208587;208182;209141;208598;208590;208692;208591;208349;208891;208720;208599;208978;209608,alt_acceptor:208500;208563;208501;208505;208511	-0.238928	0.456744	3.98153	0	1	0.189603	5	4728	0.195789	1	0.194072	16	1761	3	9	45	24	1	33	0.258903	9	53.03	35.755	4.16675	0	0	3.33325	4.16675	0	4.5455	0	2.27275	0	1.66675	0	4.16675	0	0	0	10	0	0	2.27275	0
S10074-asmbl_134854_cDNA_matchF_21.209137	mRNA:Pp1s177_39V6.1	S10074-asmbl_134835_cDNA_matchF_33	S10074-asmbl_134854_cDNA_matchF_21	scaffold_177:193773..194648	spliced_intron:209132;209118,alt_acceptor:208387;208389,retained_intron:209137;209125	-0.276394	0.408711	3.22017	0	1	0.189603	5	4728	0.195789	1	0.194072	16	1761	3	9	45	24	1	33	0.258903	9	53.03	35.755	4.16675	0	0	3.33325	4.16675	0	4.5455	0	2.27275	0	1.66675	0	4.16675	0	0	0	10	0	0	2.27275	0
S10074-asmbl_134854_cDNA_matchF_21.209141	mRNA:Pp1s177_38V6.1	S10074-asmbl_134835_cDNA_matchF_33	S10074-asmbl_134854_cDNA_matchF_21	scaffold_177:188616..190507	retained_intron:208209;208693;208186;208730;209072;208586;208608;208750;208716;208195;209022;208609;208587;208182;209141;208598;208590;208692;208591;208349;208891;208720;208599;208978;209608,alt_acceptor:208500;208563;208501;208505;208511	-0.419697	0.167772	2.34778	0	1	0.189603	5	4728	0.195789	1	0.194072	16	1761	3	9	45	24	1	33	0.258903	9	53.03	35.755	4.16675	0	0	3.33325	4.16675	0	4.5455	0	2.27275	0	1.66675	0	4.16675	0	0	0	10	0	0	2.27275	0
S10074-asmbl_134855_cDNA_matchF_33.209147	mRNA:Pp1s177_38V6.1	S10074-asmbl_134835_cDNA_matchF_33	S10074-asmbl_134855_cDNA_matchF_33	scaffold_177:191563..193379	spliced_intron:208437;208659;208583;208571;208480;208610;208445;208585;208687;208472;208468;208650;208430;208438,alt_acceptor:209153;208961;209533;209543;208813;209525;208974,retained_intron:209401;209147;208892;208955;208790;209551;209383;209618;209389;208969;208980;208964;209591;209156,alt_donor:208339;208214;208181;208286;208301;208166;208179	-0.328901	0.238931	3.6818	0	1	0.185754	2	634	0.196162	1	0.192982	13	173	3	9	45	24	1	30	0.258903	9	51.6675	36.665	4.16675	0	0	3.33325	4.16675	0	5	0	2.5	0	1.66675	0	4.16675	0	0	0	10	0	0	2.5	0
S10074-asmbl_134855_cDNA_matchF_33.209151	mRNA:Pp1s177_39V6.1	S10074-asmbl_134835_cDNA_matchF_33	S10074-asmbl_134855_cDNA_matchF_33	scaffold_177:194227..194648	spliced_intron:209145,alt_acceptor:208213,retained_intron:209151	-0.276394	0.408711	3.22017	0	1	0.185754	2	634	0.196162	1	0.192982	13	173	3	9	45	24	1	30	0.258903	9	51.6675	36.665	4.16675	0	0	3.33325	4.16675	0	5	0	2.5	0	1.66675	0	4.16675	0	0	0	10	0	0	2.5	0
S10074-asmbl_134855_cDNA_matchF_33.209156	mRNA:Pp1s177_38V6.1	S10074-asmbl_134835_cDNA_matchF_33	S10074-asmbl_134855_cDNA_matchF_33	scaffold_177:191563..193379	spliced_intron:208437;208659;208583;208571;208480;208610;208445;208585;208687;208472;208468;208650;208430;208438,alt_acceptor:209153;208961;209533;209543;208813;209525;208974,retained_intron:209401;209147;208892;208955;208790;209551;209383;209618;209389;208969;208980;208964;209591;209156,alt_donor:208339;208214;208181;208286;208301;208166;208179	-0.335016	0.220282	3.84812	0	1	0.185754	2	634	0.196162	1	0.192982	13	173	3	9	45	24	1	30	0.258903	9	51.6675	36.665	4.16675	0	0	3.33325	4.16675	0	5	0	2.5	0	1.66675	0	4.16675	0	0	0	10	0	0	2.5	0
S10074-asmbl_134856_cDNA_matchF_21.208216	mRNA:Pp1s177_38V6.1	S10074-asmbl_134835_cDNA_matchF_33	S10074-asmbl_134856_cDNA_matchF_21	scaffold_177:188616..190507	retained_intron:209608;208720;208599;208978;208349;208891;208692;208591;208590;208598;209167;208754;209141;208182;208216;209022;208609;208587;208195;208750;208716;208612;208608;209072;208613;208586;208730;208186;208693;208209,alt_acceptor:208501;208500;208563;208511;208513;208505	-0.420768	0.144706	2.75114	0	1	0.188545	4	5119	0.196162	1	0.194072	13	1761	3	9	45	24	1	30	0.258903	9	51.6675	36.665	4.16675	0	0	3.33325	4.16675	0	5	0	2.5	0	1.66675	0	4.16675	0	0	0	10	0	0	2.5	0
S10074-asmbl_134856_cDNA_matchF_21.208217	mRNA:Pp1s177_38V6.1	S10074-asmbl_134835_cDNA_matchF_33	S10074-asmbl_134856_cDNA_matchF_21	scaffold_177:191032..193379	retained_intron:208647;208633;208217;208755;209078;208695;209087;208151;209159;208199;209168;209164;208570;209083;208734,alt_donor:208905;208575;208906,spliced_intron:208446;208442;208427	-0.549129	0.0412551	2.89661	0	1	0.188545	4	5119	0.196162	1	0.194072	13	1761	3	9	45	24	1	30	0.258903	9	51.6675	36.665	4.16675	0	0	3.33325	4.16675	0	5	0	2.5	0	1.66675	0	4.16675	0	0	0	10	0	0	2.5	0
S10074-asmbl_134856_cDNA_matchF_21.208754	mRNA:Pp1s177_38V6.1	S10074-asmbl_134835_cDNA_matchF_33	S10074-asmbl_134856_cDNA_matchF_21	scaffold_177:188616..190507	retained_intron:209608;208720;208599;208978;208349;208891;208692;208591;208590;208598;209167;208754;209141;208182;208216;209022;208609;208587;208195;208750;208716;208612;208608;209072;208613;208586;208730;208186;208693;208209,alt_acceptor:208501;208500;208563;208511;208513;208505	-0.238928	0.456744	3.98153	0	1	0.188545	4	5119	0.196162	1	0.194072	13	1761	3	9	45	24	1	30	0.258903	9	51.6675	36.665	4.16675	0	0	3.33325	4.16675	0	5	0	2.5	0	1.66675	0	4.16675	0	0	0	10	0	0	2.5	0
S10074-asmbl_134856_cDNA_matchF_21.208755	mRNA:Pp1s177_38V6.1	S10074-asmbl_134835_cDNA_matchF_33	S10074-asmbl_134856_cDNA_matchF_21	scaffold_177:191032..193379	retained_intron:208647;208633;208217;208755;209078;208695;209087;208151;209159;208199;209168;209164;208570;209083;208734,alt_donor:208905;208575;208906,spliced_intron:208446;208442;208427	-0.594773	0.0374717	2.67913	0	1	0.188545	4	5119	0.196162	1	0.194072	13	1761	3	9	45	24	1	30	0.258903	9	51.6675	36.665	4.16675	0	0	3.33325	4.16675	0	5	0	2.5	0	1.66675	0	4.16675	0	0	0	10	0	0	2.5	0
S10074-asmbl_134856_cDNA_matchF_21.209159	mRNA:Pp1s177_38V6.1	S10074-asmbl_134835_cDNA_matchF_33	S10074-asmbl_134856_cDNA_matchF_21	scaffold_177:191032..193379	retained_intron:208647;208633;208217;208755;209078;208695;209087;208151;209159;208199;209168;209164;208570;209083;208734,alt_donor:208905;208575;208906,spliced_intron:208446;208442;208427	-0.328902	0.238931	3.6818	0	1	0.188545	4	5119	0.196162	1	0.194072	13	1761	3	9	45	24	1	30	0.258903	9	51.6675	36.665	4.16675	0	0	3.33325	4.16675	0	5	0	2.5	0	1.66675	0	4.16675	0	0	0	10	0	0	2.5	0
S10074-asmbl_134856_cDNA_matchF_21.209164	mRNA:Pp1s177_38V6.1	S10074-asmbl_134835_cDNA_matchF_33	S10074-asmbl_134856_cDNA_matchF_21	scaffold_177:191032..193379	retained_intron:208647;208633;208217;208755;209078;208695;209087;208151;209159;208199;209168;209164;208570;209083;208734,alt_donor:208905;208575;208906,spliced_intron:208446;208442;208427	-0.472033	0.112653	3.29099	0	1	0.188545	4	5119	0.196162	1	0.194072	13	1761	3	9	45	24	1	30	0.258903	9	51.6675	36.665	4.16675	0	0	3.33325	4.16675	0	5	0	2.5	0	1.66675	0	4.16675	0	0	0	10	0	0	2.5	0
S10074-asmbl_134856_cDNA_matchF_21.209167	mRNA:Pp1s177_38V6.1	S10074-asmbl_134835_cDNA_matchF_33	S10074-asmbl_134856_cDNA_matchF_21	scaffold_177:188616..190507	retained_intron:209608;208720;208599;208978;208349;208891;208692;208591;208590;208598;209167;208754;209141;208182;208216;209022;208609;208587;208195;208750;208716;208612;208608;209072;208613;208586;208730;208186;208693;208209,alt_acceptor:208501;208500;208563;208511;208513;208505	-0.419697	0.16778	2.34778	0	1	0.188545	4	5119	0.196162	1	0.194072	13	1761	3	9	45	24	1	30	0.258903	9	51.6675	36.665	4.16675	0	0	3.33325	4.16675	0	5	0	2.5	0	1.66675	0	4.16675	0	0	0	10	0	0	2.5	0
S10074-asmbl_134856_cDNA_matchF_21.209168	mRNA:Pp1s177_38V6.1	S10074-asmbl_134835_cDNA_matchF_33	S10074-asmbl_134856_cDNA_matchF_21	scaffold_177:191032..193379	retained_intron:208647;208633;208217;208755;209078;208695;209087;208151;209159;208199;209168;209164;208570;209083;208734,alt_donor:208905;208575;208906,spliced_intron:208446;208442;208427	-0.335016	0.220282	3.84812	0	1	0.188545	4	5119	0.196162	1	0.194072	13	1761	3	9	45	24	1	30	0.258903	9	51.6675	36.665	4.16675	0	0	3.33325	4.16675	0	5	0	2.5	0	1.66675	0	4.16675	0	0	0	10	0	0	2.5	0
S10074-asmbl_134857_cDNA_matchF_3.209187	mRNA:Pp1s177_39V6.1	S10074-asmbl_134835_cDNA_matchF_33	S10074-asmbl_134857_cDNA_matchF_3	scaffold_177:194227..194648	spliced_intron:209172;209145,alt_acceptor:208213;208219,retained_intron:209151;209187	-0.276394	0.408711	3.22017	0	1	0.191806	10	7938	0.2	1	0.2	44	131	4	9	45	29.25	0	0	0.202949	0	50	43.3325	4.16675	0	0	3.33325	4.16675	3.33325	1.66675	0	1.66675	0	1.66675	0	7.5	0	0	0	10	0	0	1.66675	0
S10074-asmbl_134858_cDNA_matchF_21.208226	mRNA:Pp1s177_38V6.1	S10074-asmbl_134835_cDNA_matchF_33	S10074-asmbl_134858_cDNA_matchF_21	scaffold_177:191032..193379	retained_intron:208734;209159;208199;209164;209087;209237;208151;209228;208647;208633;209083;208765;208226;209168;208570;209233;208217;208755;209078;208695,alt_donor:208909;208906;208905;208575,spliced_intron:208427;208442;208450;208446	-0.549128	0.0412421	2.89661	0	1	0.188811	5	4464	0.195789	1	0.19408	16	144	3	9	45	24	1	33	0.258903	9	53.03	35.755	4.16675	0	0	3.33325	4.16675	0	4.5455	0	2.27275	0	1.66675	0	4.16675	0	0	0	10	0	0	2.27275	0
S10074-asmbl_134858_cDNA_matchF_21.208765	mRNA:Pp1s177_38V6.1	S10074-asmbl_134835_cDNA_matchF_33	S10074-asmbl_134858_cDNA_matchF_21	scaffold_177:191032..193379	retained_intron:208734;209159;208199;209164;209087;209237;208151;209228;208647;208633;209083;208765;208226;209168;208570;209233;208217;208755;209078;208695,alt_donor:208909;208906;208905;208575,spliced_intron:208427;208442;208450;208446	-0.594772	0.0374717	2.67913	0	1	0.188811	5	4464	0.195789	1	0.19408	16	144	3	9	45	24	1	33	0.258903	9	53.03	35.755	4.16675	0	0	3.33325	4.16675	0	4.5455	0	2.27275	0	1.66675	0	4.16675	0	0	0	10	0	0	2.27275	0
S10074-asmbl_134858_cDNA_matchF_21.209228	mRNA:Pp1s177_38V6.1	S10074-asmbl_134835_cDNA_matchF_33	S10074-asmbl_134858_cDNA_matchF_21	scaffold_177:191032..193379	retained_intron:208734;209159;208199;209164;209087;209237;208151;209228;208647;208633;209083;208765;208226;209168;208570;209233;208217;208755;209078;208695,alt_donor:208909;208906;208905;208575,spliced_intron:208427;208442;208450;208446	-0.328902	0.238931	3.6818	0	1	0.188811	5	4464	0.195789	1	0.19408	16	144	3	9	45	24	1	33	0.258903	9	53.03	35.755	4.16675	0	0	3.33325	4.16675	0	4.5455	0	2.27275	0	1.66675	0	4.16675	0	0	0	10	0	0	2.27275	0
S10074-asmbl_134858_cDNA_matchF_21.209232	mRNA:Pp1s177_39V6.1	S10074-asmbl_134835_cDNA_matchF_33	S10074-asmbl_134858_cDNA_matchF_21	scaffold_177:194227..194638	retained_intron:209232,alt_acceptor:208144;208282;208318;208304;208201;208300;208338;208312;208198;208323;208224;208285;208178;208191;208173;208142;208329;208343;208162,spliced_intron:208939;209226;208396;209268;209288;208773;209267;209274;209276;209283;209285;209076;208451;209089;209278;209289;209280;209050;208953	-0.276394	0.408711	3.22017	0	1	0.188811	5	4464	0.195789	1	0.19408	16	144	3	9	45	24	1	33	0.258903	9	53.03	35.755	4.16675	0	0	3.33325	4.16675	0	4.5455	0	2.27275	0	1.66675	0	4.16675	0	0	0	10	0	0	2.27275	0
S10074-asmbl_134858_cDNA_matchF_21.209233	mRNA:Pp1s177_38V6.1	S10074-asmbl_134835_cDNA_matchF_33	S10074-asmbl_134858_cDNA_matchF_21	scaffold_177:191032..193379	retained_intron:208734;209159;208199;209164;209087;209237;208151;209228;208647;208633;209083;208765;208226;209168;208570;209233;208217;208755;209078;208695,alt_donor:208909;208906;208905;208575,spliced_intron:208427;208442;208450;208446	-0.472032	0.112645	3.29099	0	1	0.188811	5	4464	0.195789	1	0.19408	16	144	3	9	45	24	1	33	0.258903	9	53.03	35.755	4.16675	0	0	3.33325	4.16675	0	4.5455	0	2.27275	0	1.66675	0	4.16675	0	0	0	10	0	0	2.27275	0
S10074-asmbl_134858_cDNA_matchF_21.209237	mRNA:Pp1s177_38V6.1	S10074-asmbl_134835_cDNA_matchF_33	S10074-asmbl_134858_cDNA_matchF_21	scaffold_177:191032..193379	retained_intron:208734;209159;208199;209164;209087;209237;208151;209228;208647;208633;209083;208765;208226;209168;208570;209233;208217;208755;209078;208695,alt_donor:208909;208906;208905;208575,spliced_intron:208427;208442;208450;208446	-0.335016	0.220282	3.84812	0	1	0.188811	5	4464	0.195789	1	0.19408	16	144	3	9	45	24	1	33	0.258903	9	53.03	35.755	4.16675	0	0	3.33325	4.16675	0	4.5455	0	2.27275	0	1.66675	0	4.16675	0	0	0	10	0	0	2.27275	0
S10074-asmbl_134859_cDNA_matchF_28.208228	mRNA:Pp1s177_38V6.1	S10074-asmbl_134835_cDNA_matchF_33	S10074-asmbl_134859_cDNA_matchF_28	scaffold_177:191032..193588	spliced_intron:209238;209118;209293;209286;209103;209271,retained_intron:209308;209126;208204;209246;209318;209385;208606;208228;208746;208207;209239;209241;209111;209548;209104;209528;208331;208604;208878;209121;209400;208332;209130;208827;208700;208363;208684;208655;208742;208362;208208;209558;208205;208292;209106;209119;208229;209115;209616;208293;208619;209622;209407;208769;209315;208903;2095…	-0.549124	0.0412081	2.89661	0	1	0.189214	1	2822	0.195789	1	0.192902	16	2410	3	9	45	24	1	33	0.258903	9	53.03	35.755	4.16675	0	0	3.33325	4.16675	0	4.5455	0	2.27275	0	1.66675	0	4.16675	0	0	0	10	0	0	2.27275	0
S10074-asmbl_134859_cDNA_matchF_28.208229	mRNA:Pp1s177_39V6.1	S10074-asmbl_134835_cDNA_matchF_33	S10074-asmbl_134859_cDNA_matchF_28	scaffold_177:191032..193588	spliced_intron:209238;209118;209293;209286;209103;209271,retained_intron:209308;209126;208204;209246;209318;209385;208606;208228;208746;208207;209239;209241;209111;209548;209104;209528;208331;208604;208878;209121;209400;208332;209130;208827;208700;208363;208684;208655;208742;208362;208208;209558;208205;208292;209106;209119;208229;209115;209616;208293;208619;209622;209407;208769;209315;208903;2095…	-0.477686	0.109265	2.53033	0	1	0.189214	1	2822	0.195789	1	0.192902	16	2410	3	9	45	24	1	33	0.258903	9	53.03	35.755	4.16675	0	0	3.33325	4.16675	0	4.5455	0	2.27275	0	1.66675	0	4.16675	0	0	0	10	0	0	2.27275	0
S10074-asmbl_134859_cDNA_matchF_28.208619	mRNA:Pp1s177_39V6.1	S10074-asmbl_134835_cDNA_matchF_33	S10074-asmbl_134859_cDNA_matchF_28	scaffold_177:191032..193588	spliced_intron:209238;209118;209293;209286;209103;209271,retained_intron:209308;209126;208204;209246;209318;209385;208606;208228;208746;208207;209239;209241;209111;209548;209104;209528;208331;208604;208878;209121;209400;208332;209130;208827;208700;208363;208684;208655;208742;208362;208208;209558;208205;208292;209106;209119;208229;209115;209616;208293;208619;209622;209407;208769;209315;208903;2095…	-0.430509	0.116529	3.00746	0	1	0.189214	1	2822	0.195789	1	0.192902	16	2410	3	9	45	24	1	33	0.258903	9	53.03	35.755	4.16675	0	0	3.33325	4.16675	0	4.5455	0	2.27275	0	1.66675	0	4.16675	0	0	0	10	0	0	2.27275	0
S10074-asmbl_134859_cDNA_matchF_28.208769	mRNA:Pp1s177_38V6.1	S10074-asmbl_134835_cDNA_matchF_33	S10074-asmbl_134859_cDNA_matchF_28	scaffold_177:191032..193588	spliced_intron:209238;209118;209293;209286;209103;209271,retained_intron:209308;209126;208204;209246;209318;209385;208606;208228;208746;208207;209239;209241;209111;209548;209104;209528;208331;208604;208878;209121;209400;208332;209130;208827;208700;208363;208684;208655;208742;208362;208208;209558;208205;208292;209106;209119;208229;209115;209616;208293;208619;209622;209407;208769;209315;208903;2095…	-0.594772	0.0374717	2.67913	0	1	0.189214	1	2822	0.195789	1	0.192902	16	2410	3	9	45	24	1	33	0.258903	9	53.03	35.755	4.16675	0	0	3.33325	4.16675	0	4.5455	0	2.27275	0	1.66675	0	4.16675	0	0	0	10	0	0	2.27275	0
S10074-asmbl_134859_cDNA_matchF_28.209239	mRNA:Pp1s177_39V6.1	S10074-asmbl_134835_cDNA_matchF_33	S10074-asmbl_134859_cDNA_matchF_28	scaffold_177:191032..193588	spliced_intron:209238;209118;209293;209286;209103;209271,retained_intron:209308;209126;208204;209246;209318;209385;208606;208228;208746;208207;209239;209241;209111;209548;209104;209528;208331;208604;208878;209121;209400;208332;209130;208827;208700;208363;208684;208655;208742;208362;208208;209558;208205;208292;209106;209119;208229;209115;209616;208293;208619;209622;209407;208769;209315;208903;2095…	-0.454109	0.0737608	3.7985	0	1	0.189214	1	2822	0.195789	1	0.192902	16	2410	3	9	45	24	1	33	0.258903	9	53.03	35.755	4.16675	0	0	3.33325	4.16675	0	4.5455	0	2.27275	0	1.66675	0	4.16675	0	0	0	10	0	0	2.27275	0
S10074-asmbl_134859_cDNA_matchF_28.209241	mRNA:Pp1s177_38V6.1	S10074-asmbl_134835_cDNA_matchF_33	S10074-asmbl_134859_cDNA_matchF_28	scaffold_177:191032..193588	spliced_intron:209238;209118;209293;209286;209103;209271,retained_intron:209308;209126;208204;209246;209318;209385;208606;208228;208746;208207;209239;209241;209111;209548;209104;209528;208331;208604;208878;209121;209400;208332;209130;208827;208700;208363;208684;208655;208742;208362;208208;209558;208205;208292;209106;209119;208229;209115;209616;208293;208619;209622;209407;208769;209315;208903;2095…	-0.328902	0.238939	3.6818	0	1	0.189214	1	2822	0.195789	1	0.192902	16	2410	3	9	45	24	1	33	0.258903	9	53.03	35.755	4.16675	0	0	3.33325	4.16675	0	4.5455	0	2.27275	0	1.66675	0	4.16675	0	0	0	10	0	0	2.27275	0
S10074-asmbl_134859_cDNA_matchF_28.209245	mRNA:Pp1s177_39V6.1	S10074-asmbl_134835_cDNA_matchF_33	S10074-asmbl_134859_cDNA_matchF_28	scaffold_177:194227..194638	retained_intron:209232;209245,alt_acceptor:208224;208323;208198;208312;208300;208338;208282;208318;208304;208201;208144;208162;208343;208142;208329;208227;208173;208191;208178;208285,spliced_intron:209268;209288;209238;208396;208939;209226;209276;209274;209283;209285;208773;209267;209076;209278;208451;209089;209280;209289;209050;208953	-0.276394	0.408711	3.22017	0	1	0.189214	1	2822	0.195789	1	0.192902	16	2410	3	9	45	24	1	33	0.258903	9	53.03	35.755	4.16675	0	0	3.33325	4.16675	0	4.5455	0	2.27275	0	1.66675	0	4.16675	0	0	0	10	0	0	2.27275	0
S10074-asmbl_134859_cDNA_matchF_28.209246	mRNA:Pp1s177_38V6.1	S10074-asmbl_134835_cDNA_matchF_33	S10074-asmbl_134859_cDNA_matchF_28	scaffold_177:191032..193588	spliced_intron:209238;209118;209293;209286;209103;209271,retained_intron:209308;209126;208204;209246;209318;209385;208606;208228;208746;208207;209239;209241;209111;209548;209104;209528;208331;208604;208878;209121;209400;208332;209130;208827;208700;208363;208684;208655;208742;208362;208208;209558;208205;208292;209106;209119;208229;209115;209616;208293;208619;209622;209407;208769;209315;208903;2095…	-0.472031	0.112641	3.29099	0	1	0.189214	1	2822	0.195789	1	0.192902	16	2410	3	9	45	24	1	33	0.258903	9	53.03	35.755	4.16675	0	0	3.33325	4.16675	0	4.5455	0	2.27275	0	1.66675	0	4.16675	0	0	0	10	0	0	2.27275	0
S10074-asmbl_134859_cDNA_matchF_28.209250	mRNA:Pp1s177_38V6.1	S10074-asmbl_134835_cDNA_matchF_33	S10074-asmbl_134859_cDNA_matchF_28	scaffold_177:191032..193588	spliced_intron:209238;209118;209293;209286;209103;209271,retained_intron:209308;209126;208204;209246;209318;209385;208606;208228;208746;208207;209239;209241;209111;209548;209104;209528;208331;208604;208878;209121;209400;208332;209130;208827;208700;208363;208684;208655;208742;208362;208208;209558;208205;208292;209106;209119;208229;209115;209616;208293;208619;209622;209407;208769;209315;208903;2095…	-0.335016	0.220282	3.84812	0	1	0.189214	1	2822	0.195789	1	0.192902	16	2410	3	9	45	24	1	33	0.258903	9	53.03	35.755	4.16675	0	0	3.33325	4.16675	0	4.5455	0	2.27275	0	1.66675	0	4.16675	0	0	0	10	0	0	2.27275	0
S10074-asmbl_134860_cDNA_matchF_21.208233	mRNA:Pp1s177_39V6.1	S10074-asmbl_134835_cDNA_matchF_33	S10074-asmbl_134860_cDNA_matchF_21	scaffold_177:191563..194638	retained_intron:209292;208233;209269;209251;209257;208231;208395;208621,spliced_intron:208620	-0.477686	0.109265	2.53033	0	1	0.189672	4	4724	0.196162	1	0.194131	13	1	3	9	45	24	1	30	0.258903	9	51.6675	36.665	4.16675	0	0	3.33325	4.16675	0	5	0	2.5	0	1.66675	0	4.16675	0	0	0	10	0	0	2.5	0
S10074-asmbl_134860_cDNA_matchF_21.208395	mRNA:Pp1s177_39V6.1	S10074-asmbl_134835_cDNA_matchF_33	S10074-asmbl_134860_cDNA_matchF_21	scaffold_177:191563..194638	retained_intron:209292;208233;209269;209251;209257;208231;208395;208621,spliced_intron:208620	-0.442643	0.0729466	4.3468	0	1	0.189672	4	4724	0.196162	1	0.194131	13	1	3	9	45	24	1	30	0.258903	9	51.6675	36.665	4.16675	0	0	3.33325	4.16675	0	5	0	2.5	0	1.66675	0	4.16675	0	0	0	10	0	0	2.5	0
S10074-asmbl_134860_cDNA_matchF_21.208621	mRNA:Pp1s177_39V6.1	S10074-asmbl_134835_cDNA_matchF_33	S10074-asmbl_134860_cDNA_matchF_21	scaffold_177:191563..194638	retained_intron:209292;208233;209269;209251;209257;208231;208395;208621,spliced_intron:208620	-0.430509	0.116529	3.00746	0	1	0.189672	4	4724	0.196162	1	0.194131	13	1	3	9	45	24	1	30	0.258903	9	51.6675	36.665	4.16675	0	0	3.33325	4.16675	0	5	0	2.5	0	1.66675	0	4.16675	0	0	0	10	0	0	2.5	0
S10074-asmbl_134860_cDNA_matchF_21.209251	mRNA:Pp1s177_39V6.1	S10074-asmbl_134835_cDNA_matchF_33	S10074-asmbl_134860_cDNA_matchF_21	scaffold_177:191563..194638	retained_intron:209292;208233;209269;209251;209257;208231;208395;208621,spliced_intron:208620	-0.454109	0.0737608	3.7985	0	1	0.189672	4	4724	0.196162	1	0.194131	13	1	3	9	45	24	1	30	0.258903	9	51.6675	36.665	4.16675	0	0	3.33325	4.16675	0	5	0	2.5	0	1.66675	0	4.16675	0	0	0	10	0	0	2.5	0
S10074-asmbl_134860_cDNA_matchF_21.209257	mRNA:Pp1s177_38V6.1	S10074-asmbl_134835_cDNA_matchF_33	S10074-asmbl_134860_cDNA_matchF_21	scaffold_177:191563..194638	retained_intron:209292;208233;209269;209251;209257;208231;208395;208621,spliced_intron:208620	-0.328902	0.238946	3.6818	0	1	0.189672	4	4724	0.196162	1	0.194131	13	1	3	9	45	24	1	30	0.258903	9	51.6675	36.665	4.16675	0	0	3.33325	4.16675	0	5	0	2.5	0	1.66675	0	4.16675	0	0	0	10	0	0	2.5	0
S10074-asmbl_134860_cDNA_matchF_21.209269	mRNA:Pp1s177_39V6.1	S10074-asmbl_134835_cDNA_matchF_33	S10074-asmbl_134860_cDNA_matchF_21	scaffold_177:191563..194638	retained_intron:209292;208233;209269;209251;209257;208231;208395;208621,spliced_intron:208620	-0.463348	0.0695195	4.27849	0	1	0.189672	4	4724	0.196162	1	0.194131	13	1	3	9	45	24	1	30	0.258903	9	51.6675	36.665	4.16675	0	0	3.33325	4.16675	0	5	0	2.5	0	1.66675	0	4.16675	0	0	0	10	0	0	2.5	0
S10074-asmbl_134860_cDNA_matchF_21.209292	mRNA:Pp1s177_38V6.1	S10074-asmbl_134835_cDNA_matchF_33	S10074-asmbl_134860_cDNA_matchF_21	scaffold_177:191563..194638	retained_intron:209292;208233;209269;209251;209257;208231;208395;208621,spliced_intron:208620	-0.335017	0.220282	3.84812	0	1	0.189672	4	4724	0.196162	1	0.194131	13	1	3	9	45	24	1	30	0.258903	9	51.6675	36.665	4.16675	0	0	3.33325	4.16675	0	5	0	2.5	0	1.66675	0	4.16675	0	0	0	10	0	0	2.5	0
S10074-asmbl_134861_cDNA_matchF_33.208397	mRNA:Pp1s177_39V6.1	S10074-asmbl_134835_cDNA_matchF_33	S10074-asmbl_134861_cDNA_matchF_33	scaffold_177:193550..194638	retained_intron:208237;208397;209307,spliced_intron:208453	-0.442643	0.0729434	4.3468	0	1	0.181993	1	1180	0.196162	1	0.19297	13	91	3	9	45	24	1	30	0.258903	9	51.6675	36.665	4.16675	0	0	3.33325	4.16675	0	5	0	2.5	0	1.66675	0	4.16675	0	0	0	10	0	0	2.5	0
S10074-asmbl_134861_cDNA_matchF_33.209297	mRNA:Pp1s177_38V6.1	S10074-asmbl_134835_cDNA_matchF_33	S10074-asmbl_134861_cDNA_matchF_33	scaffold_177:191563..193297	alt_acceptor:209306;209534,retained_intron:209601;209297;209391;209316,alt_donor:208309;208236,spliced_intron:208623;208474;208663;208453	-0.328902	0.238946	3.6818	0	1	0.181993	1	1180	0.196162	1	0.19297	13	91	3	9	45	24	1	30	0.258903	9	51.6675	36.665	4.16675	0	0	3.33325	4.16675	0	5	0	2.5	0	1.66675	0	4.16675	0	0	0	10	0	0	2.5	0
S10074-asmbl_134861_cDNA_matchF_33.209307	mRNA:Pp1s177_39V6.1	S10074-asmbl_134835_cDNA_matchF_33	S10074-asmbl_134861_cDNA_matchF_33	scaffold_177:193550..194638	retained_intron:208237;208397;209307,spliced_intron:208453	-0.463347	0.0695356	4.27849	0	1	0.181993	1	1180	0.196162	1	0.19297	13	91	3	9	45	24	1	30	0.258903	9	51.6675	36.665	4.16675	0	0	3.33325	4.16675	0	5	0	2.5	0	1.66675	0	4.16675	0	0	0	10	0	0	2.5	0
S10074-asmbl_134861_cDNA_matchF_33.209316	mRNA:Pp1s177_38V6.1	S10074-asmbl_134835_cDNA_matchF_33	S10074-asmbl_134861_cDNA_matchF_33	scaffold_177:191563..193297	alt_acceptor:209306;209534,retained_intron:209601;209297;209391;209316,alt_donor:208309;208236,spliced_intron:208623;208474;208663;208453	-0.335017	0.220288	3.84812	0	1	0.181993	1	1180	0.196162	1	0.19297	13	91	3	9	45	24	1	30	0.258903	9	51.6675	36.665	4.16675	0	0	3.33325	4.16675	0	5	0	2.5	0	1.66675	0	4.16675	0	0	0	10	0	0	2.5	0
S10074-asmbl_134862_cDNA_matchF_21.208240	mRNA:Pp1s177_38V6.1	S10074-asmbl_134835_cDNA_matchF_33	S10074-asmbl_134862_cDNA_matchF_21	scaffold_177:188625..190507	alt_acceptor:208981;208979;208499;208977;208968;208936,retained_intron:208174;209611;208581;208845;208683;208664;209600;208240;208699;208310;208330;208361;208582;208948;208710;208487;208682;208147;208626;208781;208492;208627;208902;208874;208665;209606;209327;208485;208553;208698	-0.420768	0.144717	2.75114	0	1	0.189609	5	4714	0.196162	1	0.19408	13	1761	3	9	45	24	1	30	0.258903	9	51.6675	36.665	4.16675	0	0	3.33325	4.16675	0	5	0	2.5	0	1.66675	0	4.16675	0	0	0	10	0	0	2.5	0
S10074-asmbl_134862_cDNA_matchF_21.208781	mRNA:Pp1s177_38V6.1	S10074-asmbl_134835_cDNA_matchF_33	S10074-asmbl_134862_cDNA_matchF_21	scaffold_177:188625..190507	alt_acceptor:208981;208979;208499;208977;208968;208936,retained_intron:208174;209611;208581;208845;208683;208664;209600;208240;208699;208310;208330;208361;208582;208948;208710;208487;208682;208147;208626;208781;208492;208627;208902;208874;208665;209606;209327;208485;208553;208698	-0.238928	0.456744	3.98153	0	1	0.189609	5	4714	0.196162	1	0.19408	13	1761	3	9	45	24	1	30	0.258903	9	51.6675	36.665	4.16675	0	0	3.33325	4.16675	0	5	0	2.5	0	1.66675	0	4.16675	0	0	0	10	0	0	2.5	0
S10074-asmbl_134862_cDNA_matchF_21.209319	mRNA:Pp1s177_38V6.1	S10074-asmbl_134835_cDNA_matchF_33	S10074-asmbl_134862_cDNA_matchF_21	scaffold_177:191563..193379	spliced_intron:208610;208445;208571;208583;208625;208438;208454;208472;208468;208585;208480;208437;208659;208650;208430;208687,alt_acceptor:208974;209533;209324;208813;208961;209543;209153;209525,retained_intron:209147;208892;208790;209551;209383;209319;208964;208955;209401;209618;209591;209156;209328;209389;208969;208980,alt_donor:208181;208286;208166;208239;208214;208301;208179;208339	-0.328902	0.238946	3.6818	0	1	0.189609	5	4714	0.196162	1	0.19408	13	1761	3	9	45	24	1	30	0.258903	9	51.6675	36.665	4.16675	0	0	3.33325	4.16675	0	5	0	2.5	0	1.66675	0	4.16675	0	0	0	10	0	0	2.5	0
S10074-asmbl_134862_cDNA_matchF_21.209327	mRNA:Pp1s177_38V6.1	S10074-asmbl_134835_cDNA_matchF_33	S10074-asmbl_134862_cDNA_matchF_21	scaffold_177:188625..190507	alt_acceptor:208981;208979;208499;208977;208968;208936,retained_intron:208174;209611;208581;208845;208683;208664;209600;208240;208699;208310;208330;208361;208582;208948;208710;208487;208682;208147;208626;208781;208492;208627;208902;208874;208665;209606;209327;208485;208553;208698	-0.419697	0.167784	2.34778	0	1	0.189609	5	4714	0.196162	1	0.19408	13	1761	3	9	45	24	1	30	0.258903	9	51.6675	36.665	4.16675	0	0	3.33325	4.16675	0	5	0	2.5	0	1.66675	0	4.16675	0	0	0	10	0	0	2.5	0
S10074-asmbl_134862_cDNA_matchF_21.209328	mRNA:Pp1s177_38V6.1	S10074-asmbl_134835_cDNA_matchF_33	S10074-asmbl_134862_cDNA_matchF_21	scaffold_177:191563..193379	spliced_intron:208610;208445;208571;208583;208625;208438;208454;208472;208468;208585;208480;208437;208659;208650;208430;208687,alt_acceptor:208974;209533;209324;208813;208961;209543;209153;209525,retained_intron:209147;208892;208790;209551;209383;209319;208964;208955;209401;209618;209591;209156;209328;209389;208969;208980,alt_donor:208181;208286;208166;208239;208214;208301;208179;208339	-0.335017	0.220302	3.84812	0	1	0.189609	5	4714	0.196162	1	0.19408	13	1761	3	9	45	24	1	30	0.258903	9	51.6675	36.665	4.16675	0	0	3.33325	4.16675	0	5	0	2.5	0	1.66675	0	4.16675	0	0	0	10	0	0	2.5	0
S10074-asmbl_134863_cDNA_matchF_21.208242	mRNA:Pp1s177_38V6.1	S10074-asmbl_134835_cDNA_matchF_33	S10074-asmbl_134863_cDNA_matchF_21	scaffold_177:191032..193588	spliced_intron:209238;209118;209293;209286;209103;209253;209271,retained_intron:209308;208204;208785;209246;209318;209385;209126;208606;208228;209239;208746;208207;209528;208243;208331;208604;209241;209111;209548;209104;208878;209121;208332;208628;209400;209130;208827;208363;208700;209294;208742;208362;208684;208242;208655;208205;208292;209106;208208;209558;209330;208229;209339;209119;209115;2086…	-0.549121	0.0411664	2.89661	0	1	0.189097	4	4945	0.196162	1	0.194131	13	1	3	9	45	24	1	30	0.258903	9	51.6675	36.665	4.16675	0	0	3.33325	4.16675	0	5	0	2.5	0	1.66675	0	4.16675	0	0	0	10	0	0	2.5	0
S10074-asmbl_134863_cDNA_matchF_21.208243	mRNA:Pp1s177_39V6.1	S10074-asmbl_134835_cDNA_matchF_33	S10074-asmbl_134863_cDNA_matchF_21	scaffold_177:191032..193588	spliced_intron:209238;209118;209293;209286;209103;209253;209271,retained_intron:209308;208204;208785;209246;209318;209385;209126;208606;208228;209239;208746;208207;209528;208243;208331;208604;209241;209111;209548;209104;208878;209121;208332;208628;209400;209130;208827;208363;208700;209294;208742;208362;208684;208242;208655;208205;208292;209106;208208;209558;209330;208229;209339;209119;209115;2086…	-0.477686	0.109265	2.53033	0	1	0.189097	4	4945	0.196162	1	0.194131	13	1	3	9	45	24	1	30	0.258903	9	51.6675	36.665	4.16675	0	0	3.33325	4.16675	0	5	0	2.5	0	1.66675	0	4.16675	0	0	0	10	0	0	2.5	0
S10074-asmbl_134863_cDNA_matchF_21.208628	mRNA:Pp1s177_39V6.1	S10074-asmbl_134835_cDNA_matchF_33	S10074-asmbl_134863_cDNA_matchF_21	scaffold_177:191032..193588	spliced_intron:209238;209118;209293;209286;209103;209253;209271,retained_intron:209308;208204;208785;209246;209318;209385;209126;208606;208228;209239;208746;208207;209528;208243;208331;208604;209241;209111;209548;209104;208878;209121;208332;208628;209400;209130;208827;208363;208700;209294;208742;208362;208684;208242;208655;208205;208292;209106;208208;209558;209330;208229;209339;209119;209115;2086…	-0.430509	0.116529	3.00746	0	1	0.189097	4	4945	0.196162	1	0.194131	13	1	3	9	45	24	1	30	0.258903	9	51.6675	36.665	4.16675	0	0	3.33325	4.16675	0	5	0	2.5	0	1.66675	0	4.16675	0	0	0	10	0	0	2.5	0
S10074-asmbl_134863_cDNA_matchF_21.208785	mRNA:Pp1s177_38V6.1	S10074-asmbl_134835_cDNA_matchF_33	S10074-asmbl_134863_cDNA_matchF_21	scaffold_177:191032..193588	spliced_intron:209238;209118;209293;209286;209103;209253;209271,retained_intron:209308;208204;208785;209246;209318;209385;209126;208606;208228;209239;208746;208207;209528;208243;208331;208604;209241;209111;209548;209104;208878;209121;208332;208628;209400;209130;208827;208363;208700;209294;208742;208362;208684;208242;208655;208205;208292;209106;208208;209558;209330;208229;209339;209119;209115;2086…	-0.594772	0.0374717	2.67913	0	1	0.189097	4	4945	0.196162	1	0.194131	13	1	3	9	45	24	1	30	0.258903	9	51.6675	36.665	4.16675	0	0	3.33325	4.16675	0	5	0	2.5	0	1.66675	0	4.16675	0	0	0	10	0	0	2.5	0
S10074-asmbl_134863_cDNA_matchF_21.209294	mRNA:Pp1s177_39V6.1	S10074-asmbl_134835_cDNA_matchF_33	S10074-asmbl_134863_cDNA_matchF_21	scaffold_177:191032..193588	spliced_intron:209238;209118;209293;209286;209103;209253;209271,retained_intron:209308;208204;208785;209246;209318;209385;209126;208606;208228;209239;208746;208207;209528;208243;208331;208604;209241;209111;209548;209104;208878;209121;208332;208628;209400;209130;208827;208363;208700;209294;208742;208362;208684;208242;208655;208205;208292;209106;208208;209558;209330;208229;209339;209119;209115;2086…	-0.454109	0.0737608	3.7985	0	1	0.189097	4	4945	0.196162	1	0.194131	13	1	3	9	45	24	1	30	0.258903	9	51.6675	36.665	4.16675	0	0	3.33325	4.16675	0	5	0	2.5	0	1.66675	0	4.16675	0	0	0	10	0	0	2.5	0
S10074-asmbl_134863_cDNA_matchF_21.209330	mRNA:Pp1s177_38V6.1	S10074-asmbl_134835_cDNA_matchF_33	S10074-asmbl_134863_cDNA_matchF_21	scaffold_177:191032..193588	spliced_intron:209238;209118;209293;209286;209103;209253;209271,retained_intron:209308;208204;208785;209246;209318;209385;209126;208606;208228;209239;208746;208207;209528;208243;208331;208604;209241;209111;209548;209104;208878;209121;208332;208628;209400;209130;208827;208363;208700;209294;208742;208362;208684;208242;208655;208205;208292;209106;208208;209558;209330;208229;209339;209119;209115;2086…	-0.328902	0.238946	3.6818	0	1	0.189097	4	4945	0.196162	1	0.194131	13	1	3	9	45	24	1	30	0.258903	9	51.6675	36.665	4.16675	0	0	3.33325	4.16675	0	5	0	2.5	0	1.66675	0	4.16675	0	0	0	10	0	0	2.5	0
S10074-asmbl_134863_cDNA_matchF_21.209335	mRNA:Pp1s177_38V6.1	S10074-asmbl_134835_cDNA_matchF_33	S10074-asmbl_134863_cDNA_matchF_21	scaffold_177:191032..193588	spliced_intron:209238;209118;209293;209286;209103;209253;209271,retained_intron:209308;208204;208785;209246;209318;209385;209126;208606;208228;209239;208746;208207;209528;208243;208331;208604;209241;209111;209548;209104;208878;209121;208332;208628;209400;209130;208827;208363;208700;209294;208742;208362;208684;208242;208655;208205;208292;209106;208208;209558;209330;208229;209339;209119;209115;2086…	-0.472031	0.112627	3.29099	0	1	0.189097	4	4945	0.196162	1	0.194131	13	1	3	9	45	24	1	30	0.258903	9	51.6675	36.665	4.16675	0	0	3.33325	4.16675	0	5	0	2.5	0	1.66675	0	4.16675	0	0	0	10	0	0	2.5	0
S10074-asmbl_134863_cDNA_matchF_21.209339	mRNA:Pp1s177_38V6.1	S10074-asmbl_134835_cDNA_matchF_33	S10074-asmbl_134863_cDNA_matchF_21	scaffold_177:191032..193588	spliced_intron:209238;209118;209293;209286;209103;209253;209271,retained_intron:209308;208204;208785;209246;209318;209385;209126;208606;208228;209239;208746;208207;209528;208243;208331;208604;209241;209111;209548;209104;208878;209121;208332;208628;209400;209130;208827;208363;208700;209294;208742;208362;208684;208242;208655;208205;208292;209106;208208;209558;209330;208229;209339;209119;209115;2086…	-0.335017	0.220288	3.84812	0	1	0.189097	4	4945	0.196162	1	0.194131	13	1	3	9	45	24	1	30	0.258903	9	51.6675	36.665	4.16675	0	0	3.33325	4.16675	0	5	0	2.5	0	1.66675	0	4.16675	0	0	0	10	0	0	2.5	0
S10074-asmbl_134864_cDNA_matchF_20.208249	mRNA:Pp1s177_39V6.1	S10074-asmbl_134835_cDNA_matchF_33	S10074-asmbl_134864_cDNA_matchF_20	scaffold_177:191563..193588	spliced_intron:208578;208490;208597;208451;208676;208669;209280;209063;208629;209282;208661;208924;208588;209276;208428;209283;208996;208673;208520;209254,retained_intron:208997;209395;208566;209073;209313;209311;209314;208675;208631;208170;208319;209599;208187;208527;209031;208426;208592;209296;208521;208321;208305;209065;208600;209064;209390;208249;208927;208484;209369;208149;208326;209002;2096…	-0.477686	0.109265	2.53033	0	1	0.190702	4	4059	0.196162	1	0.194149	13	1390	3	9	45	24	1	30	0.258903	9	51.6675	36.665	4.16675	0	0	3.33325	4.16675	0	5	0	2.5	0	1.66675	0	4.16675	0	0	0	10	0	0	2.5	0
S10074-asmbl_134864_cDNA_matchF_20.208631	mRNA:Pp1s177_39V6.1	S10074-asmbl_134835_cDNA_matchF_33	S10074-asmbl_134864_cDNA_matchF_20	scaffold_177:191563..193588	spliced_intron:208578;208490;208597;208451;208676;208669;209280;209063;208629;209282;208661;208924;208588;209276;208428;209283;208996;208673;208520;209254,retained_intron:208997;209395;208566;209073;209313;209311;209314;208675;208631;208170;208319;209599;208187;208527;209031;208426;208592;209296;208521;208321;208305;209065;208600;209064;209390;208249;208927;208484;209369;208149;208326;209002;2096…	-0.430509	0.116529	3.00746	0	1	0.190702	4	4059	0.196162	1	0.194149	13	1390	3	9	45	24	1	30	0.258903	9	51.6675	36.665	4.16675	0	0	3.33325	4.16675	0	5	0	2.5	0	1.66675	0	4.16675	0	0	0	10	0	0	2.5	0
S10074-asmbl_134864_cDNA_matchF_20.208789	mRNA:Pp1s177_38V6.1	S10074-asmbl_134835_cDNA_matchF_33	S10074-asmbl_134864_cDNA_matchF_20	scaffold_177:189092..190507	retained_intron:208789,skipped_exon:208248,alt_acceptor:208525	-0.238928	0.456744	3.98153	0	1	0.190702	4	4059	0.196162	1	0.194149	13	1390	3	9	45	24	1	30	0.258903	9	51.6675	36.665	4.16675	0	0	3.33325	4.16675	0	5	0	2.5	0	1.66675	0	4.16675	0	0	0	10	0	0	2.5	0
S10074-asmbl_134864_cDNA_matchF_20.209296	mRNA:Pp1s177_39V6.1	S10074-asmbl_134835_cDNA_matchF_33	S10074-asmbl_134864_cDNA_matchF_20	scaffold_177:191563..193588	spliced_intron:208578;208490;208597;208451;208676;208669;209280;209063;208629;209282;208661;208924;208588;209276;208428;209283;208996;208673;208520;209254,retained_intron:208997;209395;208566;209073;209313;209311;209314;208675;208631;208170;208319;209599;208187;208527;209031;208426;208592;209296;208521;208321;208305;209065;208600;209064;209390;208249;208927;208484;209369;208149;208326;209002;2096…	-0.454109	0.0737608	3.7985	0	1	0.190702	4	4059	0.196162	1	0.194149	13	1390	3	9	45	24	1	30	0.258903	9	51.6675	36.665	4.16675	0	0	3.33325	4.16675	0	5	0	2.5	0	1.66675	0	4.16675	0	0	0	10	0	0	2.5	0
S10074-asmbl_134864_cDNA_matchF_20.209340	mRNA:Pp1s177_38V6.1	S10074-asmbl_134835_cDNA_matchF_33	S10074-asmbl_134864_cDNA_matchF_20	scaffold_177:191563..193588	spliced_intron:208578;208490;208597;208451;208676;208669;209280;209063;208629;209282;208661;208924;208588;209276;208428;209283;208996;208673;208520;209254,retained_intron:208997;209395;208566;209073;209313;209311;209314;208675;208631;208170;208319;209599;208187;208527;209031;208426;208592;209296;208521;208321;208305;209065;208600;209064;209390;208249;208927;208484;209369;208149;208326;209002;2096…	-0.328902	0.238939	3.6818	0	1	0.190702	4	4059	0.196162	1	0.194149	13	1390	3	9	45	24	1	30	0.258903	9	51.6675	36.665	4.16675	0	0	3.33325	4.16675	0	5	0	2.5	0	1.66675	0	4.16675	0	0	0	10	0	0	2.5	0
S10074-asmbl_134864_cDNA_matchF_20.209369	mRNA:Pp1s177_38V6.1	S10074-asmbl_134835_cDNA_matchF_33	S10074-asmbl_134864_cDNA_matchF_20	scaffold_177:191563..193588	spliced_intron:208578;208490;208597;208451;208676;208669;209280;209063;208629;209282;208661;208924;208588;209276;208428;209283;208996;208673;208520;209254,retained_intron:208997;209395;208566;209073;209313;209311;209314;208675;208631;208170;208319;209599;208187;208527;209031;208426;208592;209296;208521;208321;208305;209065;208600;209064;209390;208249;208927;208484;209369;208149;208326;209002;2096…	-0.335017	0.220308	3.84812	0	1	0.190702	4	4059	0.196162	1	0.194149	13	1390	3	9	45	24	1	30	0.258903	9	51.6675	36.665	4.16675	0	0	3.33325	4.16675	0	5	0	2.5	0	1.66675	0	4.16675	0	0	0	10	0	0	2.5	0
S10074-asmbl_134867_cDNA_matchF_36.209375	mRNA:Pp1s177_38V6.1	S10074-asmbl_134835_cDNA_matchF_33	S10074-asmbl_134867_cDNA_matchF_36	scaffold_177:191563..193379	spliced_intron:208585;208472;208468;208454;208438;208625;208637;208583;208571;208610;208445;208687;208650;208430;208437;208659;208480,alt_acceptor:209324;208813;209418;208961;209543;209153;209525;209533;208974,retained_intron:208964;209319;209551;209383;208790;209147;208892;209375;209389;208969;208980;209591;209156;209328;209618;209482;209401;208955,alt_donor:208181;208286;208166;208239;208214;20…	-0.328902	0.238931	3.6818	0	1	0.185884	2	1078	0.196162	1	0.192814	13	173	3	9	45	24	1	30	0.258903	9	51.6675	36.665	4.16675	0	0	3.33325	4.16675	0	5	0	2.5	0	1.66675	0	4.16675	0	0	0	10	0	0	2.5	0
S10074-asmbl_134867_cDNA_matchF_36.209434	mRNA:Pp1s177_38V6.1	S10074-asmbl_134835_cDNA_matchF_33	S10074-asmbl_134867_cDNA_matchF_36	scaffold_177:185056..188135	spliced_intron:208259,retained_intron:209434;209435	-0.3929	0.239894	2.87424	0	1	0.185884	2	1078	0.196162	1	0.192814	13	173	3	9	45	24	1	30	0.258903	9	51.6675	36.665	4.16675	0	0	3.33325	4.16675	0	5	0	2.5	0	1.66675	0	4.16675	0	0	0	10	0	0	2.5	0
S10074-asmbl_134867_cDNA_matchF_36.209435	mRNA:Pp1s177_38V6.1	S10074-asmbl_134835_cDNA_matchF_33	S10074-asmbl_134867_cDNA_matchF_36	scaffold_177:185056..188135	spliced_intron:208259,retained_intron:209434;209435	-0.293752	0.358884	2.87614	0	1	0.185884	2	1078	0.196162	1	0.192814	13	173	3	9	45	24	1	30	0.258903	9	51.6675	36.665	4.16675	0	0	3.33325	4.16675	0	5	0	2.5	0	1.66675	0	4.16675	0	0	0	10	0	0	2.5	0
S10074-asmbl_134867_cDNA_matchF_36.209482	mRNA:Pp1s177_38V6.1	S10074-asmbl_134835_cDNA_matchF_33	S10074-asmbl_134867_cDNA_matchF_36	scaffold_177:191563..193379	spliced_intron:208585;208472;208468;208454;208438;208625;208637;208583;208571;208610;208445;208687;208650;208430;208437;208659;208480,alt_acceptor:209324;208813;209418;208961;209543;209153;209525;209533;208974,retained_intron:208964;209319;209551;209383;208790;209147;208892;209375;209389;208969;208980;209591;209156;209328;209618;209482;209401;208955,alt_donor:208181;208286;208166;208239;208214;20…	-0.335017	0.220288	3.84812	0	1	0.185884	2	1078	0.196162	1	0.192814	13	173	3	9	45	24	1	30	0.258903	9	51.6675	36.665	4.16675	0	0	3.33325	4.16675	0	5	0	2.5	0	1.66675	0	4.16675	0	0	0	10	0	0	2.5	0
S10074-asmbl_134869_cDNA_matchF_1.209377	mRNA:Pp1s177_38V6.1	S10074-asmbl_134835_cDNA_matchF_33	S10074-asmbl_134869_cDNA_matchF_1	scaffold_177:191563..193379	spliced_intron:208462;208480;208437;208659;208650;208430;208687;208583;208571;208637;208610;208445;208454;208585;208472;208468;208641;208625;208438,alt_acceptor:209533;208974;209493;209418;208961;209543;209153;209324;208813;209525,retained_intron:208964;209319;209551;209383;208790;209147;208892;209375;209389;209495;208969;208980;209591;209156;209328;209618;209377;209482;209401;208955,alt_donor:20…	-0.328901	0.238931	3.6818	0	1	0.190585	7	3948	0.182353	0	0.192982	77	8	0	0	0	0	0	0	0	0	0	0	0	0	0	0	0	0	0	0	0	0	0	0	0	0	0	0	0	0	0	0	0
S10074-asmbl_134869_cDNA_matchF_1.209495	mRNA:Pp1s177_38V6.1	S10074-asmbl_134835_cDNA_matchF_33	S10074-asmbl_134869_cDNA_matchF_1	scaffold_177:191563..193379	spliced_intron:208462;208480;208437;208659;208650;208430;208687;208583;208571;208637;208610;208445;208454;208585;208472;208468;208641;208625;208438,alt_acceptor:209533;208974;209493;209418;208961;209543;209153;209324;208813;209525,retained_intron:208964;209319;209551;209383;208790;209147;208892;209375;209389;209495;208969;208980;209591;209156;209328;209618;209377;209482;209401;208955,alt_donor:20…	-0.335017	0.220287	3.84812	0	1	0.190585	7	3948	0.182353	0	0.192982	77	8	0	0	0	0	0	0	0	0	0	0	0	0	0	0	0	0	0	0	0	0	0	0	0	0	0	0	0	0	0	0	0
S10074-asmbl_134870_cDNA_matchF_7.208270	mRNA:Pp1s177_39V6.1	S10074-asmbl_134835_cDNA_matchF_33	S10074-asmbl_134870_cDNA_matchF_7	scaffold_177:191563..193588	spliced_intron:208669;209280;208642;208676;208597;208451;209263;208578;208490;208996;208673;208520;209254;208924;208588;209276;208428;209283;209282;208661;209063;208629,retained_intron:209302;208452;208678;209312;209517;208326;209002;209613;208662;208579;208270;208935;208489;209612;208672;209609;209379;208925;209396;208457;209397;209340;208145;208196;208170;208319;208997;209395;208566;209073;2093…	-0.477686	0.109265	2.53033	0	1	0.19722	2	470	0.188119	0	0.193018	88	382	0	0	0	0	0	0	0	0	0	0	0	0	0	0	0	0	0	0	0	0	0	0	0	0	0	0	0	0	0	0	0
S10074-asmbl_134870_cDNA_matchF_7.208644	mRNA:Pp1s177_39V6.1	S10074-asmbl_134835_cDNA_matchF_33	S10074-asmbl_134870_cDNA_matchF_7	scaffold_177:191563..193588	spliced_intron:208669;209280;208642;208676;208597;208451;209263;208578;208490;208996;208673;208520;209254;208924;208588;209276;208428;209283;209282;208661;209063;208629,retained_intron:209302;208452;208678;209312;209517;208326;209002;209613;208662;208579;208270;208935;208489;209612;208672;209609;209379;208925;209396;208457;209397;209340;208145;208196;208170;208319;208997;209395;208566;209073;2093…	-0.430509	0.116529	3.00746	0	1	0.19722	2	470	0.188119	0	0.193018	88	382	0	0	0	0	0	0	0	0	0	0	0	0	0	0	0	0	0	0	0	0	0	0	0	0	0	0	0	0	0	0	0
S10074-asmbl_134870_cDNA_matchF_7.209302	mRNA:Pp1s177_39V6.1	S10074-asmbl_134835_cDNA_matchF_33	S10074-asmbl_134870_cDNA_matchF_7	scaffold_177:191563..193588	spliced_intron:208669;209280;208642;208676;208597;208451;209263;208578;208490;208996;208673;208520;209254;208924;208588;209276;208428;209283;209282;208661;209063;208629,retained_intron:209302;208452;208678;209312;209517;208326;209002;209613;208662;208579;208270;208935;208489;209612;208672;209609;209379;208925;209396;208457;209397;209340;208145;208196;208170;208319;208997;209395;208566;209073;2093…	-0.454109	0.0737608	3.7985	0	1	0.19722	2	470	0.188119	0	0.193018	88	382	0	0	0	0	0	0	0	0	0	0	0	0	0	0	0	0	0	0	0	0	0	0	0	0	0	0	0	0	0	0	0
S10074-asmbl_134870_cDNA_matchF_7.209379	mRNA:Pp1s177_38V6.1	S10074-asmbl_134835_cDNA_matchF_33	S10074-asmbl_134870_cDNA_matchF_7	scaffold_177:191563..193588	spliced_intron:208669;209280;208642;208676;208597;208451;209263;208578;208490;208996;208673;208520;209254;208924;208588;209276;208428;209283;209282;208661;209063;208629,retained_intron:209302;208452;208678;209312;209517;208326;209002;209613;208662;208579;208270;208935;208489;209612;208672;209609;209379;208925;209396;208457;209397;209340;208145;208196;208170;208319;208997;209395;208566;209073;2093…	-0.328901	0.238931	3.6818	0	1	0.19722	2	470	0.188119	0	0.193018	88	382	0	0	0	0	0	0	0	0	0	0	0	0	0	0	0	0	0	0	0	0	0	0	0	0	0	0	0	0	0	0	0
S10074-asmbl_134870_cDNA_matchF_7.209517	mRNA:Pp1s177_38V6.1	S10074-asmbl_134835_cDNA_matchF_33	S10074-asmbl_134870_cDNA_matchF_7	scaffold_177:191563..193588	spliced_intron:208669;209280;208642;208676;208597;208451;209263;208578;208490;208996;208673;208520;209254;208924;208588;209276;208428;209283;209282;208661;209063;208629,retained_intron:209302;208452;208678;209312;209517;208326;209002;209613;208662;208579;208270;208935;208489;209612;208672;209609;209379;208925;209396;208457;209397;209340;208145;208196;208170;208319;208997;209395;208566;209073;2093…	-0.335017	0.220287	3.84812	0	1	0.19722	2	470	0.188119	0	0.193018	88	382	0	0	0	0	0	0	0	0	0	0	0	0	0	0	0	0	0	0	0	0	0	0	0	0	0	0	0	0	0	0	0
S10074-asmbl_134871_cDNA_matchF_1.208273	mRNA:Pp1s177_38V6.1	S10074-asmbl_134835_cDNA_matchF_33	S10074-asmbl_134871_cDNA_matchF_1	scaffold_177:190951..193383	spliced_intron:208464,starts_in_intron:208274,alt_donor:208645,retained_intron:208811;209520;208273;209380;209519	-0.549117	0.041121	2.89661	0	1	0.189069	2	2637	0.198704	0	0.174603	187	2186	1	6	6	6	0	0	0.166667	0	0	50	0	0	0	0	50	0	0	0	0	0	0	0	0	0	0	0	0	0	0	0	0
S10074-asmbl_134871_cDNA_matchF_1.208811	mRNA:Pp1s177_38V6.1	S10074-asmbl_134835_cDNA_matchF_33	S10074-asmbl_134871_cDNA_matchF_1	scaffold_177:190951..193383	spliced_intron:208464,starts_in_intron:208274,alt_donor:208645,retained_intron:208811;209520;208273;209380;209519	-0.594772	0.0374717	2.67913	0	1	0.189069	2	2637	0.198704	0	0.174603	187	2186	1	6	6	6	0	0	0.166667	0	0	50	0	0	0	0	50	0	0	0	0	0	0	0	0	0	0	0	0	0	0	0	0
S10074-asmbl_134871_cDNA_matchF_1.209380	mRNA:Pp1s177_38V6.1	S10074-asmbl_134835_cDNA_matchF_33	S10074-asmbl_134871_cDNA_matchF_1	scaffold_177:190951..193383	spliced_intron:208464,starts_in_intron:208274,alt_donor:208645,retained_intron:208811;209520;208273;209380;209519	-0.328901	0.238931	3.6818	0	1	0.189069	2	2637	0.198704	0	0.174603	187	2186	1	6	6	6	0	0	0.166667	0	0	50	0	0	0	0	50	0	0	0	0	0	0	0	0	0	0	0	0	0	0	0	0
S10074-asmbl_134871_cDNA_matchF_1.209519	mRNA:Pp1s177_38V6.1	S10074-asmbl_134835_cDNA_matchF_33	S10074-asmbl_134871_cDNA_matchF_1	scaffold_177:190951..193383	spliced_intron:208464,starts_in_intron:208274,alt_donor:208645,retained_intron:208811;209520;208273;209380;209519	-0.47203	0.112615	3.29099	0	1	0.189069	2	2637	0.198704	0	0.174603	187	2186	1	6	6	6	0	0	0.166667	0	0	50	0	0	0	0	50	0	0	0	0	0	0	0	0	0	0	0	0	0	0	0	0
S10074-asmbl_134871_cDNA_matchF_1.209520	mRNA:Pp1s177_38V6.1	S10074-asmbl_134835_cDNA_matchF_33	S10074-asmbl_134871_cDNA_matchF_1	scaffold_177:190951..193383	spliced_intron:208464,starts_in_intron:208274,alt_donor:208645,retained_intron:208811;209520;208273;209380;209519	-0.335017	0.220282	3.84812	0	1	0.189069	2	2637	0.198704	0	0.174603	187	2186	1	6	6	6	0	0	0.166667	0	0	50	0	0	0	0	50	0	0	0	0	0	0	0	0	0	0	0	0	0	0	0	0
S10074-asmbl_134873_cDNA_matchF_21.208815	mRNA:Pp1s177_38V6.1	S10074-asmbl_134835_cDNA_matchF_33	S10074-asmbl_134873_cDNA_matchF_21	scaffold_177:188866..190507	spliced_intron:208539,retained_intron:208815;208649,alt_acceptor:208279	-0.238928	0.456744	3.98153	0	1	0.190516	5	4111	0.195021	1	0.194124	13	1618	3	9	45	24	1	30	0.258903	9	51.6675	36.665	4.16675	0	0	3.33325	4.16675	0	5	0	2.5	0	1.66675	0	4.16675	0	0	0	10	0	0	2.5	0
S10074-asmbl_134873_cDNA_matchF_21.209382	mRNA:Pp1s177_38V6.1	S10074-asmbl_134835_cDNA_matchF_33	S10074-asmbl_134873_cDNA_matchF_21	scaffold_177:191569..193379	spliced_intron:208466;208648,alt_acceptor:208281,retained_intron:209382;209545,alt_donor:208283	-0.328901	0.238931	3.6818	0	1	0.190516	5	4111	0.195021	1	0.194124	13	1618	3	9	45	24	1	30	0.258903	9	51.6675	36.665	4.16675	0	0	3.33325	4.16675	0	5	0	2.5	0	1.66675	0	4.16675	0	0	0	10	0	0	2.5	0
S10074-asmbl_134873_cDNA_matchF_21.209545	mRNA:Pp1s177_38V6.1	S10074-asmbl_134835_cDNA_matchF_33	S10074-asmbl_134873_cDNA_matchF_21	scaffold_177:191569..193379	spliced_intron:208466;208648,alt_acceptor:208281,retained_intron:209382;209545,alt_donor:208283	-0.335016	0.220282	3.84812	0	1	0.190516	5	4111	0.195021	1	0.194124	13	1618	3	9	45	24	1	30	0.258903	9	51.6675	36.665	4.16675	0	0	3.33325	4.16675	0	5	0	2.5	0	1.66675	0	4.16675	0	0	0	10	0	0	2.5	0
S10074-asmbl_134874_cDNA_matchF_33.209383	mRNA:Pp1s177_38V6.1	S10074-asmbl_134835_cDNA_matchF_33	S10074-asmbl_134874_cDNA_matchF_33	scaffold_177:191563..193379	spliced_intron:208430;208650;208571;208468,alt_acceptor:209525;208813,retained_intron:208892;209383;209551;208790,alt_donor:208286;208166	-0.328901	0.238931	3.6818	0	1	0.185816	2	624	0.195021	1	0.19297	13	173	3	9	45	24	1	30	0.258903	9	51.6675	36.665	4.16675	0	0	3.33325	4.16675	0	5	0	2.5	0	1.66675	0	4.16675	0	0	0	10	0	0	2.5	0
S10074-asmbl_134874_cDNA_matchF_33.209551	mRNA:Pp1s177_38V6.1	S10074-asmbl_134835_cDNA_matchF_33	S10074-asmbl_134874_cDNA_matchF_33	scaffold_177:191563..193379	spliced_intron:208430;208650;208571;208468,alt_acceptor:209525;208813,retained_intron:208892;209383;209551;208790,alt_donor:208286;208166	-0.335016	0.220282	3.84812	0	1	0.185816	2	624	0.195021	1	0.19297	13	173	3	9	45	24	1	30	0.258903	9	51.6675	36.665	4.16675	0	0	3.33325	4.16675	0	5	0	2.5	0	1.66675	0	4.16675	0	0	0	10	0	0	2.5	0
S10074-asmbl_134876_cDNA_matchF_28.208292	mRNA:Pp1s177_38V6.1	S10074-asmbl_134835_cDNA_matchF_33	S10074-asmbl_134876_cDNA_matchF_28	scaffold_177:191032..193588	spliced_intron:209271,retained_intron:208292;209558;208293;208655;209385;208827;209528;209308	-0.549113	0.0410756	2.89661	0	1	0.188582	1	3362	0.195789	1	0.193133	9	2496	3	9	45	24	1	27	0.258903	9	52.7775	34.9975	4.16675	0	0	3.33325	4.16675	0	2.77775	0	2.77775	0	1.66675	0	4.16675	0	0	0	10	0	0	2.77775	0
S10074-asmbl_134876_cDNA_matchF_28.208293	mRNA:Pp1s177_39V6.1	S10074-asmbl_134835_cDNA_matchF_33	S10074-asmbl_134876_cDNA_matchF_28	scaffold_177:191032..193588	spliced_intron:209271,retained_intron:208292;209558;208293;208655;209385;208827;209528;209308	-0.477687	0.109265	2.53033	0	1	0.188582	1	3362	0.195789	1	0.193133	9	2496	3	9	45	24	1	27	0.258903	9	52.7775	34.9975	4.16675	0	0	3.33325	4.16675	0	2.77775	0	2.77775	0	1.66675	0	4.16675	0	0	0	10	0	0	2.77775	0
S10074-asmbl_134876_cDNA_matchF_28.208655	mRNA:Pp1s177_39V6.1	S10074-asmbl_134835_cDNA_matchF_33	S10074-asmbl_134876_cDNA_matchF_28	scaffold_177:191032..193588	spliced_intron:209271,retained_intron:208292;209558;208293;208655;209385;208827;209528;209308	-0.430509	0.116529	3.00746	0	1	0.188582	1	3362	0.195789	1	0.193133	9	2496	3	9	45	24	1	27	0.258903	9	52.7775	34.9975	4.16675	0	0	3.33325	4.16675	0	2.77775	0	2.77775	0	1.66675	0	4.16675	0	0	0	10	0	0	2.77775	0
S10074-asmbl_134876_cDNA_matchF_28.208827	mRNA:Pp1s177_38V6.1	S10074-asmbl_134835_cDNA_matchF_33	S10074-asmbl_134876_cDNA_matchF_28	scaffold_177:191032..193588	spliced_intron:209271,retained_intron:208292;209558;208293;208655;209385;208827;209528;209308	-0.594772	0.0374717	2.67913	0	1	0.188582	1	3362	0.195789	1	0.193133	9	2496	3	9	45	24	1	27	0.258903	9	52.7775	34.9975	4.16675	0	0	3.33325	4.16675	0	2.77775	0	2.77775	0	1.66675	0	4.16675	0	0	0	10	0	0	2.77775	0
S10074-asmbl_134876_cDNA_matchF_28.209308	mRNA:Pp1s177_39V6.1	S10074-asmbl_134835_cDNA_matchF_33	S10074-asmbl_134876_cDNA_matchF_28	scaffold_177:191032..193588	spliced_intron:209271,retained_intron:208292;209558;208293;208655;209385;208827;209528;209308	-0.454109	0.0737608	3.7985	0	1	0.188582	1	3362	0.195789	1	0.193133	9	2496	3	9	45	24	1	27	0.258903	9	52.7775	34.9975	4.16675	0	0	3.33325	4.16675	0	2.77775	0	2.77775	0	1.66675	0	4.16675	0	0	0	10	0	0	2.77775	0
S10074-asmbl_134876_cDNA_matchF_28.209385	mRNA:Pp1s177_38V6.1	S10074-asmbl_134835_cDNA_matchF_33	S10074-asmbl_134876_cDNA_matchF_28	scaffold_177:191032..193588	spliced_intron:209271,retained_intron:208292;209558;208293;208655;209385;208827;209528;209308	-0.328901	0.238931	3.6818	0	1	0.188582	1	3362	0.195789	1	0.193133	9	2496	3	9	45	24	1	27	0.258903	9	52.7775	34.9975	4.16675	0	0	3.33325	4.16675	0	2.77775	0	2.77775	0	1.66675	0	4.16675	0	0	0	10	0	0	2.77775	0
S10074-asmbl_134876_cDNA_matchF_28.209528	mRNA:Pp1s177_38V6.1	S10074-asmbl_134835_cDNA_matchF_33	S10074-asmbl_134876_cDNA_matchF_28	scaffold_177:191032..193588	spliced_intron:209271,retained_intron:208292;209558;208293;208655;209385;208827;209528;209308	-0.472033	0.112653	3.29099	0	1	0.188582	1	3362	0.195789	1	0.193133	9	2496	3	9	45	24	1	27	0.258903	9	52.7775	34.9975	4.16675	0	0	3.33325	4.16675	0	2.77775	0	2.77775	0	1.66675	0	4.16675	0	0	0	10	0	0	2.77775	0
S10074-asmbl_134876_cDNA_matchF_28.209558	mRNA:Pp1s177_38V6.1	S10074-asmbl_134835_cDNA_matchF_33	S10074-asmbl_134876_cDNA_matchF_28	scaffold_177:191032..193588	spliced_intron:209271,retained_intron:208292;209558;208293;208655;209385;208827;209528;209308	-0.335016	0.220282	3.84812	0	1	0.188582	1	3362	0.195789	1	0.193133	9	2496	3	9	45	24	1	27	0.258903	9	52.7775	34.9975	4.16675	0	0	3.33325	4.16675	0	2.77775	0	2.77775	0	1.66675	0	4.16675	0	0	0	10	0	0	2.77775	0
S10074-asmbl_134878_cDNA_matchF_3.209389	mRNA:Pp1s177_38V6.1	S10074-asmbl_134835_cDNA_matchF_33	S10074-asmbl_134878_cDNA_matchF_3	scaffold_177:191563..193379	spliced_intron:208659;208472;208468;208571;208430;208650,alt_acceptor:209525;209533;208813,retained_intron:209389;208790;209591;209551;208892;209383,alt_donor:208286;208301;208166	-0.328901	0.238931	3.6818	0	1	0.192189	13	7394	0.19906	1	0.201149	70	177	4	9	51	30.75	0	0	0.199519	0	53.4325	39.9	5.63725	0	0	3.33325	4.16675	0	1.4705	0	1.4705	0	3.13725	0	4.16675	0	0	0	10	0	0	1.4705	1.4705
S10074-asmbl_134878_cDNA_matchF_3.209439	mRNA:Pp1s177_38V6.1	S10074-asmbl_134835_cDNA_matchF_33	S10074-asmbl_134878_cDNA_matchF_3	scaffold_177:186984..188304	retained_intron:209439,spliced_intron:208296	-0.365138	0.435917	2.14414	0	1	0.192189	13	7394	0.19906	1	0.201149	70	177	4	9	51	30.75	0	0	0.199519	0	53.4325	39.9	5.63725	0	0	3.33325	4.16675	0	1.4705	0	1.4705	0	3.13725	0	4.16675	0	0	0	10	0	0	1.4705	1.4705
S10074-asmbl_134878_cDNA_matchF_3.209591	mRNA:Pp1s177_38V6.1	S10074-asmbl_134835_cDNA_matchF_33	S10074-asmbl_134878_cDNA_matchF_3	scaffold_177:191563..193379	spliced_intron:208659;208472;208468;208571;208430;208650,alt_acceptor:209525;209533;208813,retained_intron:209389;208790;209591;209551;208892;209383,alt_donor:208286;208301;208166	-0.335016	0.220282	3.84812	0	1	0.192189	13	7394	0.19906	1	0.201149	70	177	4	9	51	30.75	0	0	0.199519	0	53.4325	39.9	5.63725	0	0	3.33325	4.16675	0	1.4705	0	1.4705	0	3.13725	0	4.16675	0	0	0	10	0	0	1.4705	1.4705
S10074-asmbl_134879_cDNA_matchF_21.208305	mRNA:Pp1s177_39V6.1	S10074-asmbl_134835_cDNA_matchF_33	S10074-asmbl_134879_cDNA_matchF_21	scaffold_177:191563..193588	spliced_intron:208520;208428;209276;208924;208661;208451;208578;208490,retained_intron:208566;208662;208579;209311;208170;208452;209599;208527;208925;208457;208426;208521;208145;208305;209390;208935;208484;208927;208149;208489	-0.477687	0.109265	2.53033	0	1	0.190701	5	4086	0.195021	1	0.194131	13	1	3	9	45	24	1	30	0.258903	9	51.6675	36.665	4.16675	0	0	3.33325	4.16675	0	5	0	2.5	0	1.66675	0	4.16675	0	0	0	10	0	0	2.5	0
S10074-asmbl_134879_cDNA_matchF_21.208662	mRNA:Pp1s177_39V6.1	S10074-asmbl_134835_cDNA_matchF_33	S10074-asmbl_134879_cDNA_matchF_21	scaffold_177:191563..193588	spliced_intron:208520;208428;209276;208924;208661;208451;208578;208490,retained_intron:208566;208662;208579;209311;208170;208452;209599;208527;208925;208457;208426;208521;208145;208305;209390;208935;208484;208927;208149;208489	-0.430509	0.116529	3.00746	0	1	0.190701	5	4086	0.195021	1	0.194131	13	1	3	9	45	24	1	30	0.258903	9	51.6675	36.665	4.16675	0	0	3.33325	4.16675	0	5	0	2.5	0	1.66675	0	4.16675	0	0	0	10	0	0	2.5	0
S10074-asmbl_134879_cDNA_matchF_21.209311	mRNA:Pp1s177_39V6.1	S10074-asmbl_134835_cDNA_matchF_33	S10074-asmbl_134879_cDNA_matchF_21	scaffold_177:191563..193588	spliced_intron:208520;208428;209276;208924;208661;208451;208578;208490,retained_intron:208566;208662;208579;209311;208170;208452;209599;208527;208925;208457;208426;208521;208145;208305;209390;208935;208484;208927;208149;208489	-0.454109	0.0737608	3.7985	0	1	0.190701	5	4086	0.195021	1	0.194131	13	1	3	9	45	24	1	30	0.258903	9	51.6675	36.665	4.16675	0	0	3.33325	4.16675	0	5	0	2.5	0	1.66675	0	4.16675	0	0	0	10	0	0	2.5	0
S10074-asmbl_134879_cDNA_matchF_21.209390	mRNA:Pp1s177_38V6.1	S10074-asmbl_134835_cDNA_matchF_33	S10074-asmbl_134879_cDNA_matchF_21	scaffold_177:191563..193588	spliced_intron:208520;208428;209276;208924;208661;208451;208578;208490,retained_intron:208566;208662;208579;209311;208170;208452;209599;208527;208925;208457;208426;208521;208145;208305;209390;208935;208484;208927;208149;208489	-0.328902	0.238931	3.6818	0	1	0.190701	5	4086	0.195021	1	0.194131	13	1	3	9	45	24	1	30	0.258903	9	51.6675	36.665	4.16675	0	0	3.33325	4.16675	0	5	0	2.5	0	1.66675	0	4.16675	0	0	0	10	0	0	2.5	0
S10074-asmbl_134879_cDNA_matchF_21.209599	mRNA:Pp1s177_38V6.1	S10074-asmbl_134835_cDNA_matchF_33	S10074-asmbl_134879_cDNA_matchF_21	scaffold_177:191563..193588	spliced_intron:208520;208428;209276;208924;208661;208451;208578;208490,retained_intron:208566;208662;208579;209311;208170;208452;209599;208527;208925;208457;208426;208521;208145;208305;209390;208935;208484;208927;208149;208489	-0.335016	0.220282	3.84812	0	1	0.190701	5	4086	0.195021	1	0.194131	13	1	3	9	45	24	1	30	0.258903	9	51.6675	36.665	4.16675	0	0	3.33325	4.16675	0	5	0	2.5	0	1.66675	0	4.16675	0	0	0	10	0	0	2.5	0
S10074-asmbl_134880_cDNA_matchF_21.208310	mRNA:Pp1s177_38V6.1	S10074-asmbl_134835_cDNA_matchF_33	S10074-asmbl_134880_cDNA_matchF_21	scaffold_177:188625..190507	alt_acceptor:208499;208977;208936,retained_intron:208174;208147;208581;208492;209600;208845;208664;208310;208665;208948;208710;208582;208485;208553;208487	-0.420769	0.144722	2.75114	0	1	0.189423	5	4196	0.195021	1	0.19408	13	1761	3	9	45	24	1	30	0.258903	9	51.6675	36.665	4.16675	0	0	3.33325	4.16675	0	5	0	2.5	0	1.66675	0	4.16675	0	0	0	10	0	0	2.5	0
S10074-asmbl_134880_cDNA_matchF_21.208845	mRNA:Pp1s177_38V6.1	S10074-asmbl_134835_cDNA_matchF_33	S10074-asmbl_134880_cDNA_matchF_21	scaffold_177:188625..190507	alt_acceptor:208499;208977;208936,retained_intron:208174;208147;208581;208492;209600;208845;208664;208310;208665;208948;208710;208582;208485;208553;208487	-0.238928	0.456744	3.98153	0	1	0.189423	5	4196	0.195021	1	0.19408	13	1761	3	9	45	24	1	30	0.258903	9	51.6675	36.665	4.16675	0	0	3.33325	4.16675	0	5	0	2.5	0	1.66675	0	4.16675	0	0	0	10	0	0	2.5	0
S10074-asmbl_134880_cDNA_matchF_21.209391	mRNA:Pp1s177_38V6.1	S10074-asmbl_134835_cDNA_matchF_33	S10074-asmbl_134880_cDNA_matchF_21	scaffold_177:191563..193297	alt_acceptor:209534,retained_intron:209601;209391,alt_donor:208309,spliced_intron:208474;208663	-0.328902	0.238946	3.6818	0	1	0.189423	5	4196	0.195021	1	0.19408	13	1761	3	9	45	24	1	30	0.258903	9	51.6675	36.665	4.16675	0	0	3.33325	4.16675	0	5	0	2.5	0	1.66675	0	4.16675	0	0	0	10	0	0	2.5	0
S10074-asmbl_134880_cDNA_matchF_21.209600	mRNA:Pp1s177_38V6.1	S10074-asmbl_134835_cDNA_matchF_33	S10074-asmbl_134880_cDNA_matchF_21	scaffold_177:188625..190507	alt_acceptor:208499;208977;208936,retained_intron:208174;208147;208581;208492;209600;208845;208664;208310;208665;208948;208710;208582;208485;208553;208487	-0.419698	0.167788	2.34778	0	1	0.189423	5	4196	0.195021	1	0.19408	13	1761	3	9	45	24	1	30	0.258903	9	51.6675	36.665	4.16675	0	0	3.33325	4.16675	0	5	0	2.5	0	1.66675	0	4.16675	0	0	0	10	0	0	2.5	0
S10074-asmbl_134880_cDNA_matchF_21.209601	mRNA:Pp1s177_38V6.1	S10074-asmbl_134835_cDNA_matchF_33	S10074-asmbl_134880_cDNA_matchF_21	scaffold_177:191563..193297	alt_acceptor:209534,retained_intron:209601;209391,alt_donor:208309,spliced_intron:208474;208663	-0.335016	0.220282	3.84812	0	1	0.189423	5	4196	0.195021	1	0.19408	13	1761	3	9	45	24	1	30	0.258903	9	51.6675	36.665	4.16675	0	0	3.33325	4.16675	0	5	0	2.5	0	1.66675	0	4.16675	0	0	0	10	0	0	2.5	0
S10074-asmbl_134881_cDNA_matchF_21.208313	mRNA:Pp1s177_38V6.1	S10074-asmbl_134835_cDNA_matchF_33	S10074-asmbl_134881_cDNA_matchF_21	scaffold_177:191032..193383	alt_donor:208576;208666;208580,retained_intron:208313;208711;208849;208921;208949;208175;209392;208168;208945;208912;208917;208704;209603;209535;208940,spliced_intron:208436;208475;208435	-0.54911	0.0410302	2.89661	0	1	0.189268	5	4325	0.195021	1	0.194131	13	1	3	9	45	24	1	30	0.258903	9	51.6675	36.665	4.16675	0	0	3.33325	4.16675	0	5	0	2.5	0	1.66675	0	4.16675	0	0	0	10	0	0	2.5	0
S10074-asmbl_134881_cDNA_matchF_21.208849	mRNA:Pp1s177_38V6.1	S10074-asmbl_134835_cDNA_matchF_33	S10074-asmbl_134881_cDNA_matchF_21	scaffold_177:191032..193383	alt_donor:208576;208666;208580,retained_intron:208313;208711;208849;208921;208949;208175;209392;208168;208945;208912;208917;208704;209603;209535;208940,spliced_intron:208436;208475;208435	-0.594771	0.0374717	2.67913	0	1	0.189268	5	4325	0.195021	1	0.194131	13	1	3	9	45	24	1	30	0.258903	9	51.6675	36.665	4.16675	0	0	3.33325	4.16675	0	5	0	2.5	0	1.66675	0	4.16675	0	0	0	10	0	0	2.5	0
S10074-asmbl_134881_cDNA_matchF_21.209392	mRNA:Pp1s177_38V6.1	S10074-asmbl_134835_cDNA_matchF_33	S10074-asmbl_134881_cDNA_matchF_21	scaffold_177:191032..193383	alt_donor:208576;208666;208580,retained_intron:208313;208711;208849;208921;208949;208175;209392;208168;208945;208912;208917;208704;209603;209535;208940,spliced_intron:208436;208475;208435	-0.328902	0.238975	3.6818	0	1	0.189268	5	4325	0.195021	1	0.194131	13	1	3	9	45	24	1	30	0.258903	9	51.6675	36.665	4.16675	0	0	3.33325	4.16675	0	5	0	2.5	0	1.66675	0	4.16675	0	0	0	10	0	0	2.5	0
S10074-asmbl_134881_cDNA_matchF_21.209535	mRNA:Pp1s177_38V6.1	S10074-asmbl_134835_cDNA_matchF_33	S10074-asmbl_134881_cDNA_matchF_21	scaffold_177:191032..193383	alt_donor:208576;208666;208580,retained_intron:208313;208711;208849;208921;208949;208175;209392;208168;208945;208912;208917;208704;209603;209535;208940,spliced_intron:208436;208475;208435	-0.472037	0.112696	3.29099	0	1	0.189268	5	4325	0.195021	1	0.194131	13	1	3	9	45	24	1	30	0.258903	9	51.6675	36.665	4.16675	0	0	3.33325	4.16675	0	5	0	2.5	0	1.66675	0	4.16675	0	0	0	10	0	0	2.5	0
S10074-asmbl_134881_cDNA_matchF_21.209603	mRNA:Pp1s177_38V6.1	S10074-asmbl_134835_cDNA_matchF_33	S10074-asmbl_134881_cDNA_matchF_21	scaffold_177:191032..193383	alt_donor:208576;208666;208580,retained_intron:208313;208711;208849;208921;208949;208175;209392;208168;208945;208912;208917;208704;209603;209535;208940,spliced_intron:208436;208475;208435	-0.335016	0.220282	3.84812	0	1	0.189268	5	4325	0.195021	1	0.194131	13	1	3	9	45	24	1	30	0.258903	9	51.6675	36.665	4.16675	0	0	3.33325	4.16675	0	5	0	2.5	0	1.66675	0	4.16675	0	0	0	10	0	0	2.5	0
S10074-asmbl_134883_cDNA_matchF_21.208319	mRNA:Pp1s177_39V6.1	S10074-asmbl_134835_cDNA_matchF_33	S10074-asmbl_134883_cDNA_matchF_21	scaffold_177:191563..193588	spliced_intron:208661;208451;208578;208490;208520;209280;208669;208428;209276;208924,retained_intron:208521;208145;208426;208527;208925;208457;209599;208672;209609;208149;208489;208484;208927;208935;208305;209390;208662;208579;209311;209395;208566;209312;208319;208452;208170	-0.477686	0.109265	2.53033	0	1	0.190834	4	4151	0.195021	1	0.194115	13	1482	3	9	45	24	1	30	0.258903	9	51.6675	36.665	4.16675	0	0	3.33325	4.16675	0	5	0	2.5	0	1.66675	0	4.16675	0	0	0	10	0	0	2.5	0
S10074-asmbl_134883_cDNA_matchF_21.208672	mRNA:Pp1s177_39V6.1	S10074-asmbl_134835_cDNA_matchF_33	S10074-asmbl_134883_cDNA_matchF_21	scaffold_177:191563..193588	spliced_intron:208661;208451;208578;208490;208520;209280;208669;208428;209276;208924,retained_intron:208521;208145;208426;208527;208925;208457;209599;208672;209609;208149;208489;208484;208927;208935;208305;209390;208662;208579;209311;209395;208566;209312;208319;208452;208170	-0.430508	0.116529	3.00746	0	1	0.190834	4	4151	0.195021	1	0.194115	13	1482	3	9	45	24	1	30	0.258903	9	51.6675	36.665	4.16675	0	0	3.33325	4.16675	0	5	0	2.5	0	1.66675	0	4.16675	0	0	0	10	0	0	2.5	0
S10074-asmbl_134883_cDNA_matchF_21.208857	mRNA:Pp1s177_38V6.1	S10074-asmbl_134835_cDNA_matchF_33	S10074-asmbl_134883_cDNA_matchF_21	scaffold_177:188999..190507	alt_acceptor:208317,skipped_exon:208671,retained_intron:208857,spliced_intron:208554	-0.238928	0.456744	3.98153	0	1	0.190834	4	4151	0.195021	1	0.194115	13	1482	3	9	45	24	1	30	0.258903	9	51.6675	36.665	4.16675	0	0	3.33325	4.16675	0	5	0	2.5	0	1.66675	0	4.16675	0	0	0	10	0	0	2.5	0
S10074-asmbl_134883_cDNA_matchF_21.209312	mRNA:Pp1s177_39V6.1	S10074-asmbl_134835_cDNA_matchF_33	S10074-asmbl_134883_cDNA_matchF_21	scaffold_177:191563..193588	spliced_intron:208661;208451;208578;208490;208520;209280;208669;208428;209276;208924,retained_intron:208521;208145;208426;208527;208925;208457;209599;208672;209609;208149;208489;208484;208927;208935;208305;209390;208662;208579;209311;209395;208566;209312;208319;208452;208170	-0.454109	0.0737691	3.7985	0	1	0.190834	4	4151	0.195021	1	0.194115	13	1482	3	9	45	24	1	30	0.258903	9	51.6675	36.665	4.16675	0	0	3.33325	4.16675	0	5	0	2.5	0	1.66675	0	4.16675	0	0	0	10	0	0	2.5	0
S10074-asmbl_134883_cDNA_matchF_21.209395	mRNA:Pp1s177_38V6.1	S10074-asmbl_134835_cDNA_matchF_33	S10074-asmbl_134883_cDNA_matchF_21	scaffold_177:191563..193588	spliced_intron:208661;208451;208578;208490;208520;209280;208669;208428;209276;208924,retained_intron:208521;208145;208426;208527;208925;208457;209599;208672;209609;208149;208489;208484;208927;208935;208305;209390;208662;208579;209311;209395;208566;209312;208319;208452;208170	-0.328902	0.239039	3.6818	0	1	0.190834	4	4151	0.195021	1	0.194115	13	1482	3	9	45	24	1	30	0.258903	9	51.6675	36.665	4.16675	0	0	3.33325	4.16675	0	5	0	2.5	0	1.66675	0	4.16675	0	0	0	10	0	0	2.5	0
S10074-asmbl_134883_cDNA_matchF_21.209609	mRNA:Pp1s177_38V6.1	S10074-asmbl_134835_cDNA_matchF_33	S10074-asmbl_134883_cDNA_matchF_21	scaffold_177:191563..193588	spliced_intron:208661;208451;208578;208490;208520;209280;208669;208428;209276;208924,retained_intron:208521;208145;208426;208527;208925;208457;209599;208672;209609;208149;208489;208484;208927;208935;208305;209390;208662;208579;209311;209395;208566;209312;208319;208452;208170	-0.335016	0.220282	3.84812	0	1	0.190834	4	4151	0.195021	1	0.194115	13	1482	3	9	45	24	1	30	0.258903	9	51.6675	36.665	4.16675	0	0	3.33325	4.16675	0	5	0	2.5	0	1.66675	0	4.16675	0	0	0	10	0	0	2.5	0
S10074-asmbl_134884_cDNA_matchF_33.208321	mRNA:Pp1s177_39V6.1	S10074-asmbl_134835_cDNA_matchF_33	S10074-asmbl_134884_cDNA_matchF_33	scaffold_177:191563..193588	spliced_intron:208428;209276;208924;208673;208520;209280;208669;208578;208490;208661;208451;209282,retained_intron:209395;208566;208662;209313;208579;209311;208675;208170;208319;208452;209312;209599;209612;208672;209609;208527;208925;209396;208457;208426;208521;208145;208321;208305;209390;208935;208484;208927;208149;208489	-0.477682	0.109382	2.53033	0	1	0.186906	1	1248	0.195021	1	0.19297	13	382	3	9	45	24	1	30	0.258903	9	51.6675	36.665	4.16675	0	0	3.33325	4.16675	0	5	0	2.5	0	1.66675	0	4.16675	0	0	0	10	0	0	2.5	0
S10074-asmbl_134884_cDNA_matchF_33.208675	mRNA:Pp1s177_39V6.1	S10074-asmbl_134835_cDNA_matchF_33	S10074-asmbl_134884_cDNA_matchF_33	scaffold_177:191563..193588	spliced_intron:208428;209276;208924;208673;208520;209280;208669;208578;208490;208661;208451;209282,retained_intron:209395;208566;208662;209313;208579;209311;208675;208170;208319;208452;209312;209599;209612;208672;209609;208527;208925;209396;208457;208426;208521;208145;208321;208305;209390;208935;208484;208927;208149;208489	-0.430508	0.116529	3.00746	0	1	0.186906	1	1248	0.195021	1	0.19297	13	382	3	9	45	24	1	30	0.258903	9	51.6675	36.665	4.16675	0	0	3.33325	4.16675	0	5	0	2.5	0	1.66675	0	4.16675	0	0	0	10	0	0	2.5	0
S10074-asmbl_134884_cDNA_matchF_33.209313	mRNA:Pp1s177_39V6.1	S10074-asmbl_134835_cDNA_matchF_33	S10074-asmbl_134884_cDNA_matchF_33	scaffold_177:191563..193588	spliced_intron:208428;209276;208924;208673;208520;209280;208669;208578;208490;208661;208451;209282,retained_intron:209395;208566;208662;209313;208579;209311;208675;208170;208319;208452;209312;209599;209612;208672;209609;208527;208925;209396;208457;208426;208521;208145;208321;208305;209390;208935;208484;208927;208149;208489	-0.454109	0.0737702	3.7985	0	1	0.186906	1	1248	0.195021	1	0.19297	13	382	3	9	45	24	1	30	0.258903	9	51.6675	36.665	4.16675	0	0	3.33325	4.16675	0	5	0	2.5	0	1.66675	0	4.16675	0	0	0	10	0	0	2.5	0
S10074-asmbl_134884_cDNA_matchF_33.209396	mRNA:Pp1s177_38V6.1	S10074-asmbl_134835_cDNA_matchF_33	S10074-asmbl_134884_cDNA_matchF_33	scaffold_177:191563..193588	spliced_intron:208428;209276;208924;208673;208520;209280;208669;208578;208490;208661;208451;209282,retained_intron:209395;208566;208662;209313;208579;209311;208675;208170;208319;208452;209312;209599;209612;208672;209609;208527;208925;209396;208457;208426;208521;208145;208321;208305;209390;208935;208484;208927;208149;208489	-0.328903	0.239093	3.6818	0	1	0.186906	1	1248	0.195021	1	0.19297	13	382	3	9	45	24	1	30	0.258903	9	51.6675	36.665	4.16675	0	0	3.33325	4.16675	0	5	0	2.5	0	1.66675	0	4.16675	0	0	0	10	0	0	2.5	0
S10074-asmbl_134884_cDNA_matchF_33.209612	mRNA:Pp1s177_38V6.1	S10074-asmbl_134835_cDNA_matchF_33	S10074-asmbl_134884_cDNA_matchF_33	scaffold_177:191563..193588	spliced_intron:208428;209276;208924;208673;208520;209280;208669;208578;208490;208661;208451;209282,retained_intron:209395;208566;208662;209313;208579;209311;208675;208170;208319;208452;209312;209599;209612;208672;209609;208527;208925;209396;208457;208426;208521;208145;208321;208305;209390;208935;208484;208927;208149;208489	-0.335016	0.220282	3.84812	0	1	0.186906	1	1248	0.195021	1	0.19297	13	382	3	9	45	24	1	30	0.258903	9	51.6675	36.665	4.16675	0	0	3.33325	4.16675	0	5	0	2.5	0	1.66675	0	4.16675	0	0	0	10	0	0	2.5	0
S10074-asmbl_134885_cDNA_matchF_5.208326	mRNA:Pp1s177_39V6.1	S10074-asmbl_134835_cDNA_matchF_33	S10074-asmbl_134885_cDNA_matchF_5	scaffold_177:191563..193588	spliced_intron:209282;208661;208451;208578;208490;208669;209280;208673;208520;208924;208676;209276;208428;209283,retained_intron:208145;209397;208925;209396;208457;209612;208672;209609;208489;208935;208662;208579;209613;208326;209312;208678;208452;208521;208321;208426;208527;209599;208149;208927;208484;208305;209390;208675;209313;209311;209314;209395;208566;208319;208170	-0.477678	0.109519	2.53033	0	1	0.191875	7	7887	0.195021	1	0.196307	13	287	3	9	45	24	1	30	0.258903	9	51.6675	36.665	4.16675	0	0	3.33325	4.16675	0	5	0	2.5	0	1.66675	0	4.16675	0	0	0	10	0	0	2.5	0
S10074-asmbl_134885_cDNA_matchF_5.208678	mRNA:Pp1s177_39V6.1	S10074-asmbl_134835_cDNA_matchF_33	S10074-asmbl_134885_cDNA_matchF_5	scaffold_177:191563..193588	spliced_intron:209282;208661;208451;208578;208490;208669;209280;208673;208520;208924;208676;209276;208428;209283,retained_intron:208145;209397;208925;209396;208457;209612;208672;209609;208489;208935;208662;208579;209613;208326;209312;208678;208452;208521;208321;208426;208527;209599;208149;208927;208484;208305;209390;208675;209313;209311;209314;209395;208566;208319;208170	-0.430508	0.116529	3.00746	0	1	0.191875	7	7887	0.195021	1	0.196307	13	287	3	9	45	24	1	30	0.258903	9	51.6675	36.665	4.16675	0	0	3.33325	4.16675	0	5	0	2.5	0	1.66675	0	4.16675	0	0	0	10	0	0	2.5	0
S10074-asmbl_134885_cDNA_matchF_5.209314	mRNA:Pp1s177_39V6.1	S10074-asmbl_134835_cDNA_matchF_33	S10074-asmbl_134885_cDNA_matchF_5	scaffold_177:191563..193588	spliced_intron:209282;208661;208451;208578;208490;208669;209280;208673;208520;208924;208676;209276;208428;209283,retained_intron:208145;209397;208925;209396;208457;209612;208672;209609;208489;208935;208662;208579;209613;208326;209312;208678;208452;208521;208321;208426;208527;209599;208149;208927;208484;208305;209390;208675;209313;209311;209314;209395;208566;208319;208170	-0.454109	0.0737702	3.7985	0	1	0.191875	7	7887	0.195021	1	0.196307	13	287	3	9	45	24	1	30	0.258903	9	51.6675	36.665	4.16675	0	0	3.33325	4.16675	0	5	0	2.5	0	1.66675	0	4.16675	0	0	0	10	0	0	2.5	0
S10074-asmbl_134885_cDNA_matchF_5.209397	mRNA:Pp1s177_38V6.1	S10074-asmbl_134835_cDNA_matchF_33	S10074-asmbl_134885_cDNA_matchF_5	scaffold_177:191563..193588	spliced_intron:209282;208661;208451;208578;208490;208669;209280;208673;208520;208924;208676;209276;208428;209283,retained_intron:208145;209397;208925;209396;208457;209612;208672;209609;208489;208935;208662;208579;209613;208326;209312;208678;208452;208521;208321;208426;208527;209599;208149;208927;208484;208305;209390;208675;209313;209311;209314;209395;208566;208319;208170	-0.328903	0.239157	3.6818	0	1	0.191875	7	7887	0.195021	1	0.196307	13	287	3	9	45	24	1	30	0.258903	9	51.6675	36.665	4.16675	0	0	3.33325	4.16675	0	5	0	2.5	0	1.66675	0	4.16675	0	0	0	10	0	0	2.5	0
S10074-asmbl_134885_cDNA_matchF_5.209613	mRNA:Pp1s177_38V6.1	S10074-asmbl_134835_cDNA_matchF_33	S10074-asmbl_134885_cDNA_matchF_5	scaffold_177:191563..193588	spliced_intron:209282;208661;208451;208578;208490;208669;209280;208673;208520;208924;208676;209276;208428;209283,retained_intron:208145;209397;208925;209396;208457;209612;208672;209609;208489;208935;208662;208579;209613;208326;209312;208678;208452;208521;208321;208426;208527;209599;208149;208927;208484;208305;209390;208675;209313;209311;209314;209395;208566;208319;208170	-0.335016	0.220282	3.84812	0	1	0.191875	7	7887	0.195021	1	0.196307	13	287	3	9	45	24	1	30	0.258903	9	51.6675	36.665	4.16675	0	0	3.33325	4.16675	0	5	0	2.5	0	1.66675	0	4.16675	0	0	0	10	0	0	2.5	0
S10074-asmbl_134886_cDNA_matchF_22.208870	mRNA:Pp1s177_38V6.1	S10074-asmbl_134835_cDNA_matchF_33	S10074-asmbl_134886_cDNA_matchF_22	scaffold_177:188999..190507	alt_acceptor:208317;208328,skipped_exon:208671;208680,retained_intron:208870;208857,spliced_intron:208554;208557	-0.238928	0.456744	3.98153	0	1	0.190274	5	4439	0.195789	1	0.194115	9	1482	3	9	45	24	1	27	0.258903	9	52.7775	34.9975	4.16675	0	0	3.33325	4.16675	0	2.77775	0	2.77775	0	1.66675	0	4.16675	0	0	0	10	0	0	2.77775	0
S10074-asmbl_134887_cDNA_matchF_21.208330	mRNA:Pp1s177_38V6.1	S10074-asmbl_134835_cDNA_matchF_33	S10074-asmbl_134887_cDNA_matchF_21	scaffold_177:188625..190507	alt_acceptor:208936;208979;208499;208977,retained_intron:208874;208665;209606;208485;208553;208682;208147;208492;208845;208683;208664;209600;208310;208330;208582;208948;208710;208487;208174;208581	-0.420768	0.144706	2.75114	0	1	0.189996	5	4264	0.194672	1	0.19408	16	1761	3	9	45	24	1	33	0.258903	9	53.03	35.755	4.16675	0	0	3.33325	4.16675	0	4.5455	0	2.27275	0	1.66675	0	4.16675	0	0	0	10	0	0	2.27275	0
S10074-asmbl_134887_cDNA_matchF_21.208874	mRNA:Pp1s177_38V6.1	S10074-asmbl_134835_cDNA_matchF_33	S10074-asmbl_134887_cDNA_matchF_21	scaffold_177:188625..190507	alt_acceptor:208936;208979;208499;208977,retained_intron:208874;208665;209606;208485;208553;208682;208147;208492;208845;208683;208664;209600;208310;208330;208582;208948;208710;208487;208174;208581	-0.238928	0.456744	3.98153	0	1	0.189996	5	4264	0.194672	1	0.19408	16	1761	3	9	45	24	1	33	0.258903	9	53.03	35.755	4.16675	0	0	3.33325	4.16675	0	4.5455	0	2.27275	0	1.66675	0	4.16675	0	0	0	10	0	0	2.27275	0
S10074-asmbl_134887_cDNA_matchF_21.209606	mRNA:Pp1s177_38V6.1	S10074-asmbl_134835_cDNA_matchF_33	S10074-asmbl_134887_cDNA_matchF_21	scaffold_177:188625..190507	alt_acceptor:208936;208979;208499;208977,retained_intron:208874;208665;209606;208485;208553;208682;208147;208492;208845;208683;208664;209600;208310;208330;208582;208948;208710;208487;208174;208581	-0.419697	0.167784	2.34778	0	1	0.189996	5	4264	0.194672	1	0.19408	16	1761	3	9	45	24	1	33	0.258903	9	53.03	35.755	4.16675	0	0	3.33325	4.16675	0	4.5455	0	2.27275	0	1.66675	0	4.16675	0	0	0	10	0	0	2.27275	0
S10074-asmbl_134888_cDNA_matchF_21.208331	mRNA:Pp1s177_38V6.1	S10074-asmbl_134835_cDNA_matchF_33	S10074-asmbl_134888_cDNA_matchF_21	scaffold_177:191032..193588	spliced_intron:209286;209271,retained_intron:208684;208655;209558;208292;209308;208827;209385;208293;209400;209616;208332;209541;209315;209528;208331;208878	-0.549106	0.0409924	2.89661	0	1	0.189097	4	4945	0.194672	1	0.194131	16	1	3	9	45	24	1	33	0.258903	9	53.03	35.755	4.16675	0	0	3.33325	4.16675	0	4.5455	0	2.27275	0	1.66675	0	4.16675	0	0	0	10	0	0	2.27275	0
S10074-asmbl_134888_cDNA_matchF_21.208332	mRNA:Pp1s177_39V6.1	S10074-asmbl_134835_cDNA_matchF_33	S10074-asmbl_134888_cDNA_matchF_21	scaffold_177:191032..193588	spliced_intron:209286;209271,retained_intron:208684;208655;209558;208292;209308;208827;209385;208293;209400;209616;208332;209541;209315;209528;208331;208878	-0.477674	0.109662	2.53033	0	1	0.189097	4	4945	0.194672	1	0.194131	16	1	3	9	45	24	1	33	0.258903	9	53.03	35.755	4.16675	0	0	3.33325	4.16675	0	4.5455	0	2.27275	0	1.66675	0	4.16675	0	0	0	10	0	0	2.27275	0
S10074-asmbl_134888_cDNA_matchF_21.208684	mRNA:Pp1s177_39V6.1	S10074-asmbl_134835_cDNA_matchF_33	S10074-asmbl_134888_cDNA_matchF_21	scaffold_177:191032..193588	spliced_intron:209286;209271,retained_intron:208684;208655;209558;208292;209308;208827;209385;208293;209400;209616;208332;209541;209315;209528;208331;208878	-0.430508	0.116529	3.00746	0	1	0.189097	4	4945	0.194672	1	0.194131	16	1	3	9	45	24	1	33	0.258903	9	53.03	35.755	4.16675	0	0	3.33325	4.16675	0	4.5455	0	2.27275	0	1.66675	0	4.16675	0	0	0	10	0	0	2.27275	0
S10074-asmbl_134888_cDNA_matchF_21.208878	mRNA:Pp1s177_38V6.1	S10074-asmbl_134835_cDNA_matchF_33	S10074-asmbl_134888_cDNA_matchF_21	scaffold_177:191032..193588	spliced_intron:209286;209271,retained_intron:208684;208655;209558;208292;209308;208827;209385;208293;209400;209616;208332;209541;209315;209528;208331;208878	-0.594771	0.0374717	2.67913	0	1	0.189097	4	4945	0.194672	1	0.194131	16	1	3	9	45	24	1	33	0.258903	9	53.03	35.755	4.16675	0	0	3.33325	4.16675	0	4.5455	0	2.27275	0	1.66675	0	4.16675	0	0	0	10	0	0	2.27275	0
S10074-asmbl_134888_cDNA_matchF_21.209315	mRNA:Pp1s177_39V6.1	S10074-asmbl_134835_cDNA_matchF_33	S10074-asmbl_134888_cDNA_matchF_21	scaffold_177:191032..193588	spliced_intron:209286;209271,retained_intron:208684;208655;209558;208292;209308;208827;209385;208293;209400;209616;208332;209541;209315;209528;208331;208878	-0.454109	0.0737702	3.7985	0	1	0.189097	4	4945	0.194672	1	0.194131	16	1	3	9	45	24	1	33	0.258903	9	53.03	35.755	4.16675	0	0	3.33325	4.16675	0	4.5455	0	2.27275	0	1.66675	0	4.16675	0	0	0	10	0	0	2.27275	0
S10074-asmbl_134888_cDNA_matchF_21.209400	mRNA:Pp1s177_38V6.1	S10074-asmbl_134835_cDNA_matchF_33	S10074-asmbl_134888_cDNA_matchF_21	scaffold_177:191032..193588	spliced_intron:209286;209271,retained_intron:208684;208655;209558;208292;209308;208827;209385;208293;209400;209616;208332;209541;209315;209528;208331;208878	-0.328903	0.239211	3.6818	0	1	0.189097	4	4945	0.194672	1	0.194131	16	1	3	9	45	24	1	33	0.258903	9	53.03	35.755	4.16675	0	0	3.33325	4.16675	0	4.5455	0	2.27275	0	1.66675	0	4.16675	0	0	0	10	0	0	2.27275	0
S10074-asmbl_134888_cDNA_matchF_21.209541	mRNA:Pp1s177_38V6.1	S10074-asmbl_134835_cDNA_matchF_33	S10074-asmbl_134888_cDNA_matchF_21	scaffold_177:191032..193588	spliced_intron:209286;209271,retained_intron:208684;208655;209558;208292;209308;208827;209385;208293;209400;209616;208332;209541;209315;209528;208331;208878	-0.47204	0.112729	3.29099	0	1	0.189097	4	4945	0.194672	1	0.194131	16	1	3	9	45	24	1	33	0.258903	9	53.03	35.755	4.16675	0	0	3.33325	4.16675	0	4.5455	0	2.27275	0	1.66675	0	4.16675	0	0	0	10	0	0	2.27275	0
S10074-asmbl_134888_cDNA_matchF_21.209616	mRNA:Pp1s177_38V6.1	S10074-asmbl_134835_cDNA_matchF_33	S10074-asmbl_134888_cDNA_matchF_21	scaffold_177:191032..193588	spliced_intron:209286;209271,retained_intron:208684;208655;209558;208292;209308;208827;209385;208293;209400;209616;208332;209541;209315;209528;208331;208878	-0.335015	0.220282	3.84812	0	1	0.189097	4	4945	0.194672	1	0.194131	16	1	3	9	45	24	1	33	0.258903	9	53.03	35.755	4.16675	0	0	3.33325	4.16675	0	4.5455	0	2.27275	0	1.66675	0	4.16675	0	0	0	10	0	0	2.27275	0
S10074-asmbl_134890_cDNA_matchF_21.208885	mRNA:Pp1s177_38V6.1	S10074-asmbl_134835_cDNA_matchF_33	S10074-asmbl_134890_cDNA_matchF_21	scaffold_177:188999..190507	alt_acceptor:208328;208337;208317,skipped_exon:208688;208680;208671,retained_intron:208857;208870;208885,spliced_intron:208557;208554;208561	-0.238928	0.456744	3.98153	0	1	0.190737	5	3981	0.195021	1	0.194115	13	1482	3	9	45	24	1	30	0.258903	9	51.6675	36.665	4.16675	0	0	3.33325	4.16675	0	5	0	2.5	0	1.66675	0	4.16675	0	0	0	10	0	0	2.5	0
S10074-asmbl_134890_cDNA_matchF_21.209401	mRNA:Pp1s177_38V6.1	S10074-asmbl_134835_cDNA_matchF_33	S10074-asmbl_134890_cDNA_matchF_21	scaffold_177:191563..193379	spliced_intron:208571;208480;208659;208650;208430;208472;208468;208687,alt_acceptor:209525;209533;209543;208813,retained_intron:209383;209551;209618;209389;209591;208892;209401;208790,alt_donor:208286;208301;208166;208339	-0.328904	0.239265	3.6818	0	1	0.190737	5	3981	0.195021	1	0.194115	13	1482	3	9	45	24	1	30	0.258903	9	51.6675	36.665	4.16675	0	0	3.33325	4.16675	0	5	0	2.5	0	1.66675	0	4.16675	0	0	0	10	0	0	2.5	0
S10074-asmbl_134890_cDNA_matchF_21.209618	mRNA:Pp1s177_38V6.1	S10074-asmbl_134835_cDNA_matchF_33	S10074-asmbl_134890_cDNA_matchF_21	scaffold_177:191563..193379	spliced_intron:208571;208480;208659;208650;208430;208472;208468;208687,alt_acceptor:209525;209533;209543;208813,retained_intron:209383;209551;209618;209389;209591;208892;209401;208790,alt_donor:208286;208301;208166;208339	-0.335015	0.220236	3.84812	0	1	0.190737	5	3981	0.195021	1	0.194115	13	1482	3	9	45	24	1	30	0.258903	9	51.6675	36.665	4.16675	0	0	3.33325	4.16675	0	5	0	2.5	0	1.66675	0	4.16675	0	0	0	10	0	0	2.5	0
S10074-asmbl_134891_cDNA_matchF_5.208345	mRNA:Pp1s177_38V6.1	S10074-asmbl_134835_cDNA_matchF_33	S10074-asmbl_134891_cDNA_matchF_5	scaffold_177:191032..193383	alt_donor:208580;208689;208576;208666,retained_intron:209535;209544;208940;209603;208704;208945;208912;208175;208888;209392;208949;208921;208313;208711;208917;209402;209619;208168;208345;208849,spliced_intron:208481;208436;208435;208475	-0.549103	0.0409471	2.89661	0	1	0.19135	7	8105	0.195021	1	0.196307	13	287	3	9	45	24	1	30	0.258903	9	51.6675	36.665	4.16675	0	0	3.33325	4.16675	0	5	0	2.5	0	1.66675	0	4.16675	0	0	0	10	0	0	2.5	0
S10074-asmbl_134891_cDNA_matchF_5.208887	mRNA:Pp1s177_38V6.1	S10074-asmbl_134835_cDNA_matchF_33	S10074-asmbl_134891_cDNA_matchF_5	scaffold_177:188866..190507	spliced_intron:208562;208539,retained_intron:208815;208649;208887;208690,alt_acceptor:208341;208279	-0.238928	0.456744	3.98153	0	1	0.19135	7	8105	0.195021	1	0.196307	13	287	3	9	45	24	1	30	0.258903	9	51.6675	36.665	4.16675	0	0	3.33325	4.16675	0	5	0	2.5	0	1.66675	0	4.16675	0	0	0	10	0	0	2.5	0
S10074-asmbl_134891_cDNA_matchF_5.208888	mRNA:Pp1s177_38V6.1	S10074-asmbl_134835_cDNA_matchF_33	S10074-asmbl_134891_cDNA_matchF_5	scaffold_177:191032..193383	alt_donor:208580;208689;208576;208666,retained_intron:209535;209544;208940;209603;208704;208945;208912;208175;208888;209392;208949;208921;208313;208711;208917;209402;209619;208168;208345;208849,spliced_intron:208481;208436;208435;208475	-0.594771	0.0374717	2.67913	0	1	0.19135	7	8105	0.195021	1	0.196307	13	287	3	9	45	24	1	30	0.258903	9	51.6675	36.665	4.16675	0	0	3.33325	4.16675	0	5	0	2.5	0	1.66675	0	4.16675	0	0	0	10	0	0	2.5	0
S10074-asmbl_134891_cDNA_matchF_5.209402	mRNA:Pp1s177_38V6.1	S10074-asmbl_134835_cDNA_matchF_33	S10074-asmbl_134891_cDNA_matchF_5	scaffold_177:191032..193383	alt_donor:208580;208689;208576;208666,retained_intron:209535;209544;208940;209603;208704;208945;208912;208175;208888;209392;208949;208921;208313;208711;208917;209402;209619;208168;208345;208849,spliced_intron:208481;208436;208435;208475	-0.328904	0.239321	3.6818	0	1	0.19135	7	8105	0.195021	1	0.196307	13	287	3	9	45	24	1	30	0.258903	9	51.6675	36.665	4.16675	0	0	3.33325	4.16675	0	5	0	2.5	0	1.66675	0	4.16675	0	0	0	10	0	0	2.5	0
S10074-asmbl_134891_cDNA_matchF_5.209544	mRNA:Pp1s177_38V6.1	S10074-asmbl_134835_cDNA_matchF_33	S10074-asmbl_134891_cDNA_matchF_5	scaffold_177:191032..193383	alt_donor:208580;208689;208576;208666,retained_intron:209535;209544;208940;209603;208704;208945;208912;208175;208888;209392;208949;208921;208313;208711;208917;209402;209619;208168;208345;208849,spliced_intron:208481;208436;208435;208475	-0.472044	0.112729	3.29099	0	1	0.19135	7	8105	0.195021	1	0.196307	13	287	3	9	45	24	1	30	0.258903	9	51.6675	36.665	4.16675	0	0	3.33325	4.16675	0	5	0	2.5	0	1.66675	0	4.16675	0	0	0	10	0	0	2.5	0
S10074-asmbl_134891_cDNA_matchF_5.209619	mRNA:Pp1s177_38V6.1	S10074-asmbl_134835_cDNA_matchF_33	S10074-asmbl_134891_cDNA_matchF_5	scaffold_177:191032..193383	alt_donor:208580;208689;208576;208666,retained_intron:209535;209544;208940;209603;208704;208945;208912;208175;208888;209392;208949;208921;208313;208711;208917;209402;209619;208168;208345;208849,spliced_intron:208481;208436;208435;208475	-0.335015	0.220236	3.84812	0	1	0.19135	7	8105	0.195021	1	0.196307	13	287	3	9	45	24	1	30	0.258903	9	51.6675	36.665	4.16675	0	0	3.33325	4.16675	0	5	0	2.5	0	1.66675	0	4.16675	0	0	0	10	0	0	2.5	0
S10074-asmbl_134892_cDNA_matchF_21.208349	mRNA:Pp1s177_38V6.1	S10074-asmbl_134835_cDNA_matchF_33	S10074-asmbl_134892_cDNA_matchF_21	scaffold_177:188616..190507	retained_intron:208693;209608;208692;208891;208349,alt_acceptor:208563	-0.420767	0.144704	2.75114	0	1	0.189635	5	4708	0.195021	1	0.194072	13	1761	3	9	45	24	1	30	0.258903	9	51.6675	36.665	4.16675	0	0	3.33325	4.16675	0	5	0	2.5	0	1.66675	0	4.16675	0	0	0	10	0	0	2.5	0
S10074-asmbl_134892_cDNA_matchF_21.208891	mRNA:Pp1s177_38V6.1	S10074-asmbl_134835_cDNA_matchF_33	S10074-asmbl_134892_cDNA_matchF_21	scaffold_177:188616..190507	retained_intron:208693;209608;208692;208891;208349,alt_acceptor:208563	-0.238929	0.456794	3.98153	0	1	0.189635	5	4708	0.195021	1	0.194072	13	1761	3	9	45	24	1	30	0.258903	9	51.6675	36.665	4.16675	0	0	3.33325	4.16675	0	5	0	2.5	0	1.66675	0	4.16675	0	0	0	10	0	0	2.5	0
S10074-asmbl_134892_cDNA_matchF_21.209403	mRNA:Pp1s177_38V6.1	S10074-asmbl_134835_cDNA_matchF_33	S10074-asmbl_134892_cDNA_matchF_21	scaffold_177:191569..193379	spliced_intron:208466;208648;208482;208691,alt_acceptor:208281;208347,retained_intron:209403;209620;209382;209545,alt_donor:208283;208348	-0.328904	0.239383	3.6818	0	1	0.189635	5	4708	0.195021	1	0.194072	13	1761	3	9	45	24	1	30	0.258903	9	51.6675	36.665	4.16675	0	0	3.33325	4.16675	0	5	0	2.5	0	1.66675	0	4.16675	0	0	0	10	0	0	2.5	0
S10074-asmbl_134892_cDNA_matchF_21.209608	mRNA:Pp1s177_38V6.1	S10074-asmbl_134835_cDNA_matchF_33	S10074-asmbl_134892_cDNA_matchF_21	scaffold_177:188616..190507	retained_intron:208693;209608;208692;208891;208349,alt_acceptor:208563	-0.419697	0.16778	2.34778	0	1	0.189635	5	4708	0.195021	1	0.194072	13	1761	3	9	45	24	1	30	0.258903	9	51.6675	36.665	4.16675	0	0	3.33325	4.16675	0	5	0	2.5	0	1.66675	0	4.16675	0	0	0	10	0	0	2.5	0
S10074-asmbl_134892_cDNA_matchF_21.209620	mRNA:Pp1s177_38V6.1	S10074-asmbl_134835_cDNA_matchF_33	S10074-asmbl_134892_cDNA_matchF_21	scaffold_177:191569..193379	spliced_intron:208466;208648;208482;208691,alt_acceptor:208281;208347,retained_intron:209403;209620;209382;209545,alt_donor:208283;208348	-0.335015	0.220236	3.84812	0	1	0.189635	5	4708	0.195021	1	0.194072	13	1761	3	9	45	24	1	30	0.258903	9	51.6675	36.665	4.16675	0	0	3.33325	4.16675	0	5	0	2.5	0	1.66675	0	4.16675	0	0	0	10	0	0	2.5	0
S10074-asmbl_134894_cDNA_matchF_5.208356	mRNA:Pp1s177_38V6.1	S10074-asmbl_134835_cDNA_matchF_33	S10074-asmbl_134894_cDNA_matchF_5	scaffold_177:191032..193699	retained_intron:208356;209547;208900;209406;208697;209317;208357;209621,ends_in_intron:208358	-0.549099	0.0409018	2.89661	0	1	0.191949	5	7829	0.195021	1	0.196307	13	287	3	9	45	24	1	30	0.258903	9	51.6675	36.665	4.16675	0	0	3.33325	4.16675	0	5	0	2.5	0	1.66675	0	4.16675	0	0	0	10	0	0	2.5	0
S10074-asmbl_134894_cDNA_matchF_5.208357	mRNA:Pp1s177_39V6.1	S10074-asmbl_134835_cDNA_matchF_33	S10074-asmbl_134894_cDNA_matchF_5	scaffold_177:191032..193699	retained_intron:208356;209547;208900;209406;208697;209317;208357;209621,ends_in_intron:208358	-0.477671	0.109752	2.53033	0	1	0.191949	5	7829	0.195021	1	0.196307	13	287	3	9	45	24	1	30	0.258903	9	51.6675	36.665	4.16675	0	0	3.33325	4.16675	0	5	0	2.5	0	1.66675	0	4.16675	0	0	0	10	0	0	2.5	0
S10074-asmbl_134894_cDNA_matchF_5.208697	mRNA:Pp1s177_39V6.1	S10074-asmbl_134835_cDNA_matchF_33	S10074-asmbl_134894_cDNA_matchF_5	scaffold_177:191032..193699	retained_intron:208356;209547;208900;209406;208697;209317;208357;209621,ends_in_intron:208358	-0.430508	0.116529	3.00746	0	1	0.191949	5	7829	0.195021	1	0.196307	13	287	3	9	45	24	1	30	0.258903	9	51.6675	36.665	4.16675	0	0	3.33325	4.16675	0	5	0	2.5	0	1.66675	0	4.16675	0	0	0	10	0	0	2.5	0
S10074-asmbl_134894_cDNA_matchF_5.208900	mRNA:Pp1s177_38V6.1	S10074-asmbl_134835_cDNA_matchF_33	S10074-asmbl_134894_cDNA_matchF_5	scaffold_177:191032..193699	retained_intron:208356;209547;208900;209406;208697;209317;208357;209621,ends_in_intron:208358	-0.59477	0.0374717	2.67913	0	1	0.191949	5	7829	0.195021	1	0.196307	13	287	3	9	45	24	1	30	0.258903	9	51.6675	36.665	4.16675	0	0	3.33325	4.16675	0	5	0	2.5	0	1.66675	0	4.16675	0	0	0	10	0	0	2.5	0
S10074-asmbl_134894_cDNA_matchF_5.209317	mRNA:Pp1s177_39V6.1	S10074-asmbl_134835_cDNA_matchF_33	S10074-asmbl_134894_cDNA_matchF_5	scaffold_177:191032..193699	retained_intron:208356;209547;208900;209406;208697;209317;208357;209621,ends_in_intron:208358	-0.454109	0.0737702	3.7985	0	1	0.191949	5	7829	0.195021	1	0.196307	13	287	3	9	45	24	1	30	0.258903	9	51.6675	36.665	4.16675	0	0	3.33325	4.16675	0	5	0	2.5	0	1.66675	0	4.16675	0	0	0	10	0	0	2.5	0
S10074-asmbl_134894_cDNA_matchF_5.209406	mRNA:Pp1s177_38V6.1	S10074-asmbl_134835_cDNA_matchF_33	S10074-asmbl_134894_cDNA_matchF_5	scaffold_177:191032..193699	retained_intron:208356;209547;208900;209406;208697;209317;208357;209621,ends_in_intron:208358	-0.328904	0.239425	3.6818	0	1	0.191949	5	7829	0.195021	1	0.196307	13	287	3	9	45	24	1	30	0.258903	9	51.6675	36.665	4.16675	0	0	3.33325	4.16675	0	5	0	2.5	0	1.66675	0	4.16675	0	0	0	10	0	0	2.5	0
S10074-asmbl_134894_cDNA_matchF_5.209547	mRNA:Pp1s177_38V6.1	S10074-asmbl_134835_cDNA_matchF_33	S10074-asmbl_134894_cDNA_matchF_5	scaffold_177:191032..193699	retained_intron:208356;209547;208900;209406;208697;209317;208357;209621,ends_in_intron:208358	-0.472043	0.112729	3.29099	0	1	0.191949	5	7829	0.195021	1	0.196307	13	287	3	9	45	24	1	30	0.258903	9	51.6675	36.665	4.16675	0	0	3.33325	4.16675	0	5	0	2.5	0	1.66675	0	4.16675	0	0	0	10	0	0	2.5	0
S10074-asmbl_134894_cDNA_matchF_5.209621	mRNA:Pp1s177_38V6.1	S10074-asmbl_134835_cDNA_matchF_33	S10074-asmbl_134894_cDNA_matchF_5	scaffold_177:191032..193699	retained_intron:208356;209547;208900;209406;208697;209317;208357;209621,ends_in_intron:208358	-0.335015	0.220236	3.84812	0	1	0.191949	5	7829	0.195021	1	0.196307	13	287	3	9	45	24	1	30	0.258903	9	51.6675	36.665	4.16675	0	0	3.33325	4.16675	0	5	0	2.5	0	1.66675	0	4.16675	0	0	0	10	0	0	2.5	0
S10074-asmbl_134895_cDNA_matchF_21.208361	mRNA:Pp1s177_38V6.1	S10074-asmbl_134835_cDNA_matchF_33	S10074-asmbl_134895_cDNA_matchF_21	scaffold_177:188625..190507	alt_acceptor:208981;208936;208979;208499;208977,retained_intron:208902;208874;208665;209606;208485;208553;208698;208682;208147;208492;208845;208683;208664;209600;208699;208310;208330;208361;208582;208948;208710;208487;208174;209611;208581	-0.420766	0.144699	2.75114	0	1	0.189828	4	4647	0.195021	1	0.19408	13	1761	3	9	45	24	1	30	0.258903	9	51.6675	36.665	4.16675	0	0	3.33325	4.16675	0	5	0	2.5	0	1.66675	0	4.16675	0	0	0	10	0	0	2.5	0
S10074-asmbl_134895_cDNA_matchF_21.208362	mRNA:Pp1s177_38V6.1	S10074-asmbl_134835_cDNA_matchF_33	S10074-asmbl_134895_cDNA_matchF_21	scaffold_177:191032..193588	spliced_intron:209286;209271;209293,retained_intron:208362;208684;208655;208292;209558;208827;209308;208363;209385;209318;208700;209622;208332;209407;209616;208293;209400;209315;208903;209541;209528;208331;209548;208878	-0.549095	0.0408678	2.89661	0	1	0.189828	4	4647	0.195021	1	0.19408	13	1761	3	9	45	24	1	30	0.258903	9	51.6675	36.665	4.16675	0	0	3.33325	4.16675	0	5	0	2.5	0	1.66675	0	4.16675	0	0	0	10	0	0	2.5	0
S10074-asmbl_134895_cDNA_matchF_21.208363	mRNA:Pp1s177_39V6.1	S10074-asmbl_134835_cDNA_matchF_33	S10074-asmbl_134895_cDNA_matchF_21	scaffold_177:191032..193588	spliced_intron:209286;209271;209293,retained_intron:208362;208684;208655;208292;209558;208827;209308;208363;209385;209318;208700;209622;208332;209407;209616;208293;209400;209315;208903;209541;209528;208331;209548;208878	-0.477667	0.109875	2.53033	0	1	0.189828	4	4647	0.195021	1	0.19408	13	1761	3	9	45	24	1	30	0.258903	9	51.6675	36.665	4.16675	0	0	3.33325	4.16675	0	5	0	2.5	0	1.66675	0	4.16675	0	0	0	10	0	0	2.5	0
S10074-asmbl_134895_cDNA_matchF_21.208700	mRNA:Pp1s177_39V6.1	S10074-asmbl_134835_cDNA_matchF_33	S10074-asmbl_134895_cDNA_matchF_21	scaffold_177:191032..193588	spliced_intron:209286;209271;209293,retained_intron:208362;208684;208655;208292;209558;208827;209308;208363;209385;209318;208700;209622;208332;209407;209616;208293;209400;209315;208903;209541;209528;208331;209548;208878	-0.430508	0.116529	3.00746	0	1	0.189828	4	4647	0.195021	1	0.19408	13	1761	3	9	45	24	1	30	0.258903	9	51.6675	36.665	4.16675	0	0	3.33325	4.16675	0	5	0	2.5	0	1.66675	0	4.16675	0	0	0	10	0	0	2.5	0
S10074-asmbl_134895_cDNA_matchF_21.208902	mRNA:Pp1s177_38V6.1	S10074-asmbl_134835_cDNA_matchF_33	S10074-asmbl_134895_cDNA_matchF_21	scaffold_177:188625..190507	alt_acceptor:208981;208936;208979;208499;208977,retained_intron:208902;208874;208665;209606;208485;208553;208698;208682;208147;208492;208845;208683;208664;209600;208699;208310;208330;208361;208582;208948;208710;208487;208174;209611;208581	-0.238929	0.456802	3.98153	0	1	0.189828	4	4647	0.195021	1	0.19408	13	1761	3	9	45	24	1	30	0.258903	9	51.6675	36.665	4.16675	0	0	3.33325	4.16675	0	5	0	2.5	0	1.66675	0	4.16675	0	0	0	10	0	0	2.5	0
S10074-asmbl_134895_cDNA_matchF_21.208903	mRNA:Pp1s177_38V6.1	S10074-asmbl_134835_cDNA_matchF_33	S10074-asmbl_134895_cDNA_matchF_21	scaffold_177:191032..193588	spliced_intron:209286;209271;209293,retained_intron:208362;208684;208655;208292;209558;208827;209308;208363;209385;209318;208700;209622;208332;209407;209616;208293;209400;209315;208903;209541;209528;208331;209548;208878	-0.59477	0.0374717	2.67913	0	1	0.189828	4	4647	0.195021	1	0.19408	13	1761	3	9	45	24	1	30	0.258903	9	51.6675	36.665	4.16675	0	0	3.33325	4.16675	0	5	0	2.5	0	1.66675	0	4.16675	0	0	0	10	0	0	2.5	0
S10074-asmbl_134895_cDNA_matchF_21.209318	mRNA:Pp1s177_39V6.1	S10074-asmbl_134835_cDNA_matchF_33	S10074-asmbl_134895_cDNA_matchF_21	scaffold_177:191032..193588	spliced_intron:209286;209271;209293,retained_intron:208362;208684;208655;208292;209558;208827;209308;208363;209385;209318;208700;209622;208332;209407;209616;208293;209400;209315;208903;209541;209528;208331;209548;208878	-0.454109	0.0737702	3.7985	0	1	0.189828	4	4647	0.195021	1	0.19408	13	1761	3	9	45	24	1	30	0.258903	9	51.6675	36.665	4.16675	0	0	3.33325	4.16675	0	5	0	2.5	0	1.66675	0	4.16675	0	0	0	10	0	0	2.5	0
S10074-asmbl_134895_cDNA_matchF_21.209407	mRNA:Pp1s177_38V6.1	S10074-asmbl_134835_cDNA_matchF_33	S10074-asmbl_134895_cDNA_matchF_21	scaffold_177:191032..193588	spliced_intron:209286;209271;209293,retained_intron:208362;208684;208655;208292;209558;208827;209308;208363;209385;209318;208700;209622;208332;209407;209616;208293;209400;209315;208903;209541;209528;208331;209548;208878	-0.328905	0.239462	3.6818	0	1	0.189828	4	4647	0.195021	1	0.19408	13	1761	3	9	45	24	1	30	0.258903	9	51.6675	36.665	4.16675	0	0	3.33325	4.16675	0	5	0	2.5	0	1.66675	0	4.16675	0	0	0	10	0	0	2.5	0
S10074-asmbl_134895_cDNA_matchF_21.209548	mRNA:Pp1s177_38V6.1	S10074-asmbl_134835_cDNA_matchF_33	S10074-asmbl_134895_cDNA_matchF_21	scaffold_177:191032..193588	spliced_intron:209286;209271;209293,retained_intron:208362;208684;208655;208292;209558;208827;209308;208363;209385;209318;208700;209622;208332;209407;209616;208293;209400;209315;208903;209541;209528;208331;209548;208878	-0.472042	0.112729	3.29099	0	1	0.189828	4	4647	0.195021	1	0.19408	13	1761	3	9	45	24	1	30	0.258903	9	51.6675	36.665	4.16675	0	0	3.33325	4.16675	0	5	0	2.5	0	1.66675	0	4.16675	0	0	0	10	0	0	2.5	0
S10074-asmbl_134895_cDNA_matchF_21.209611	mRNA:Pp1s177_38V6.1	S10074-asmbl_134835_cDNA_matchF_33	S10074-asmbl_134895_cDNA_matchF_21	scaffold_177:188625..190507	alt_acceptor:208981;208936;208979;208499;208977,retained_intron:208902;208874;208665;209606;208485;208553;208698;208682;208147;208492;208845;208683;208664;209600;208699;208310;208330;208361;208582;208948;208710;208487;208174;209611;208581	-0.419698	0.167788	2.34778	0	1	0.189828	4	4647	0.195021	1	0.19408	13	1761	3	9	45	24	1	30	0.258903	9	51.6675	36.665	4.16675	0	0	3.33325	4.16675	0	5	0	2.5	0	1.66675	0	4.16675	0	0	0	10	0	0	2.5	0
S10074-asmbl_134895_cDNA_matchF_21.209622	mRNA:Pp1s177_38V6.1	S10074-asmbl_134835_cDNA_matchF_33	S10074-asmbl_134895_cDNA_matchF_21	scaffold_177:191032..193588	spliced_intron:209286;209271;209293,retained_intron:208362;208684;208655;208292;209558;208827;209308;208363;209385;209318;208700;209622;208332;209407;209616;208293;209400;209315;208903;209541;209528;208331;209548;208878	-0.335014	0.220034	3.84812	0	1	0.189828	4	4647	0.195021	1	0.19408	13	1761	3	9	45	24	1	30	0.258903	9	51.6675	36.665	4.16675	0	0	3.33325	4.16675	0	5	0	2.5	0	1.66675	0	4.16675	0	0	0	10	0	0	2.5	0
S10076-asmbl_134896_cDNA_matchF_5.209623	mRNA:Pp1s177_41V6.1,mRNA:Pp1s177_40V6.1	S10076-asmbl_134898_cDNA_matchF_16	S10076-asmbl_134896_cDNA_matchF_5	scaffold_177:203515..204188	alt_acceptor:209761;209654,retained_intron:209642;209758;209709;209623	-0.0866832	0.8353	3.55315	0	1	0.193703	17	2887	0.196787	1	0.197445	207	110	4	6	252	79.5	1	45	0.221792	6	37.93	23.85	5.381	7.4906	0.4762	4.0622	0	0	0.238	0.238	2.8572	4.1906	0.9524	3.1098	2.4908	0.4762	0.238	0.4762	0.238	0.238	1.3334	1.5384	1.5714
S10076-asmbl_134896_cDNA_matchF_5.209642	mRNA:Pp1s177_41V6.1,mRNA:Pp1s177_40V6.1	S10076-asmbl_134898_cDNA_matchF_16	S10076-asmbl_134896_cDNA_matchF_5	scaffold_177:203515..204188	alt_acceptor:209761;209654,retained_intron:209642;209758;209709;209623	-0.0963047	0.816503	3.2691	0	1	0.193703	17	2887	0.196787	1	0.197445	207	110	4	6	252	79.5	1	45	0.221792	6	37.93	23.85	5.381	7.4906	0.4762	4.0622	0	0	0.238	0.238	2.8572	4.1906	0.9524	3.1098	2.4908	0.4762	0.238	0.4762	0.238	0.238	1.3334	1.5384	1.5714
S10076-asmbl_134896_cDNA_matchF_5.209644	mRNA:Pp1s177_40V6.1	S10076-asmbl_134898_cDNA_matchF_16	S10076-asmbl_134896_cDNA_matchF_5	scaffold_177:197825..198163	retained_intron:209746;209630;209644;209782;209787;209749	-0.106771	0.812981	2.41905	0	1	0.193703	17	2887	0.196787	1	0.197445	207	110	4	6	252	79.5	1	45	0.221792	6	37.93	23.85	5.381	7.4906	0.4762	4.0622	0	0	0.238	0.238	2.8572	4.1906	0.9524	3.1098	2.4908	0.4762	0.238	0.4762	0.238	0.238	1.3334	1.5384	1.5714
S10076-asmbl_134896_cDNA_matchF_5.209654	mRNA:Pp1s177_40V6.1	S10076-asmbl_134898_cDNA_matchF_16	S10076-asmbl_134896_cDNA_matchF_5	scaffold_177:203515..204188	alt_acceptor:209761;209654,retained_intron:209642;209758;209709;209623	0.151333	0.700784	2.71197	0	1	0.193703	17	2887	0.196787	1	0.197445	207	110	4	6	252	79.5	1	45	0.221792	6	37.93	23.85	5.381	7.4906	0.4762	4.0622	0	0	0.238	0.238	2.8572	4.1906	0.9524	3.1098	2.4908	0.4762	0.238	0.4762	0.238	0.238	1.3334	1.5384	1.5714
S10076-asmbl_134897_cDNA_matchF_4.209711	mRNA:Pp1s177_40V6.1	S10076-asmbl_134898_cDNA_matchF_16	S10076-asmbl_134897_cDNA_matchF_4	scaffold_177:197825..198163	retained_intron:209782;209787;209711;209755;209754;209797;209644;209749;209630;209795;209746;209704	-0.10677	0.81298	2.41905	0	1	0.195342	16	2613	0.192593	1	0.197445	207	110	1	66	66	66	1	45	0.381818	45	39.39	36.06	7.879	2.2725	0	5.606	0	0	0	0	0	3.3335	0	5.606	0	2.2725	0	2.2725	0	0	3.3335	0	3.3335
S10076-asmbl_134897_cDNA_matchF_4.209717	mRNA:Pp1s177_40V6.1	S10076-asmbl_134898_cDNA_matchF_16	S10076-asmbl_134897_cDNA_matchF_4	scaffold_177:203515..203663	spliced_intron:209671;209624;209667;209692;209687;209677,alt_donor:209789;209796;209786;209788;209713;209793,retained_exon:209817;209809;209815;209717;209810;209811	0.134867	0.737746	2.7492	0	1	0.195342	16	2613	0.192593	1	0.197445	207	110	1	66	66	66	1	45	0.381818	45	39.39	36.06	7.879	2.2725	0	5.606	0	0	0	0	0	3.3335	0	5.606	0	2.2725	0	2.2725	0	0	3.3335	0	3.3335
S10076-asmbl_134899_cDNA_matchF_6.209709	mRNA:Pp1s177_41V6.1,mRNA:Pp1s177_40V6.1	S10076-asmbl_134898_cDNA_matchF_16	S10076-asmbl_134899_cDNA_matchF_6	scaffold_177:203515..204188	alt_acceptor:209761,retained_intron:209758;209709	-0.0866833	0.8353	3.55315	0	1	0.194396	10	2410	0.193976	1	0.194068	207	203	1	72	72	72	1	45	0.374801	45	37.5	36.25	5.417	2.0835	0	3.3335	2.0835	0	0	0	0	3.3335	0	5.417	0	0	0	0	4.1665	0	3.3335	0	3.3335
S10076-asmbl_134899_cDNA_matchF_6.209758	mRNA:Pp1s177_41V6.1,mRNA:Pp1s177_40V6.1	S10076-asmbl_134898_cDNA_matchF_16	S10076-asmbl_134899_cDNA_matchF_6	scaffold_177:203515..204188	alt_acceptor:209761,retained_intron:209758;209709	-0.0963048	0.816503	3.2691	0	1	0.194396	10	2410	0.193976	1	0.194068	207	203	1	72	72	72	1	45	0.374801	45	37.5	36.25	5.417	2.0835	0	3.3335	2.0835	0	0	0	0	3.3335	0	5.417	0	0	0	0	4.1665	0	3.3335	0	3.3335
S10076-asmbl_134899_cDNA_matchF_6.209761	mRNA:Pp1s177_40V6.1	S10076-asmbl_134898_cDNA_matchF_16	S10076-asmbl_134899_cDNA_matchF_6	scaffold_177:203515..204188	alt_acceptor:209761,retained_intron:209758;209709	0.151332	0.700784	2.71197	0	1	0.194396	10	2410	0.193976	1	0.194068	207	203	1	72	72	72	1	45	0.374801	45	37.5	36.25	5.417	2.0835	0	3.3335	2.0835	0	0	0	0	3.3335	0	5.417	0	0	0	0	4.1665	0	3.3335	0	3.3335
S10076-asmbl_134900_cDNA_matchF_15.209710	mRNA:Pp1s177_41V6.1,mRNA:Pp1s177_40V6.1	S10076-asmbl_134898_cDNA_matchF_16	S10076-asmbl_134900_cDNA_matchF_15	scaffold_177:203515..204457	ends_in_intron:209641,alt_acceptor:209774,retained_intron:209710;209772	-0.0866834	0.8353	3.55315	0	1	0.192821	0	822	0.195688	1	0.195243	207	1000000001	2	12	72	42	1	45	0.258829	12	25	24.1667	3.61133	9.72233	8.33333	2.22233	1.389	0	0	0	0	2.22233	0	3.61133	0	0	0	0	2.77767	0	2.22233	0	2.22233
S10076-asmbl_134900_cDNA_matchF_15.209772	mRNA:Pp1s177_41V6.1,mRNA:Pp1s177_40V6.1	S10076-asmbl_134898_cDNA_matchF_16	S10076-asmbl_134900_cDNA_matchF_15	scaffold_177:203515..204457	ends_in_intron:209641,alt_acceptor:209774,retained_intron:209710;209772	-0.096305	0.816503	3.2691	0	1	0.192821	0	822	0.195688	1	0.195243	207	1000000001	2	12	72	42	1	45	0.258829	12	25	24.1667	3.61133	9.72233	8.33333	2.22233	1.389	0	0	0	0	2.22233	0	3.61133	0	0	0	0	2.77767	0	2.22233	0	2.22233
S10076-asmbl_134900_cDNA_matchF_15.209774	mRNA:Pp1s177_40V6.1	S10076-asmbl_134898_cDNA_matchF_16	S10076-asmbl_134900_cDNA_matchF_15	scaffold_177:203515..204457	ends_in_intron:209641,alt_acceptor:209774,retained_intron:209710;209772	0.151332	0.700784	2.71197	0	1	0.192821	0	822	0.195688	1	0.195243	207	1000000001	2	12	72	42	1	45	0.258829	12	25	24.1667	3.61133	9.72233	8.33333	2.22233	1.389	0	0	0	0	2.22233	0	3.61133	0	0	0	0	2.77767	0	2.22233	0	2.22233
S10076-asmbl_134901_cDNA_matchF_4.209781	mRNA:Pp1s177_40V6.1	S10076-asmbl_134898_cDNA_matchF_16	S10076-asmbl_134901_cDNA_matchF_4	scaffold_177:203515..203699	spliced_intron:209643;209658,alt_donor:209719;209714,retained_exon:209806;209781	0.151684	0.697136	2.73202	0	1	0.195071	16	2575	0.196837	1	0.201058	207	62	7	6	201	44.5714	1	45	0.211183	6	39.3888	30.4737	5.44875	6.61625	0.373125	2.54113	0	0	0.186625	0.186625	1.78575	2.61912	0.74625	1.79487	3.79113	0.373125	0.186625	0.186625	1.97237	0.186625	0.833375	0.9615	1.02
S10076-asmbl_134902_cDNA_matchF_9.209716	mRNA:Pp1s177_41V6.1,mRNA:Pp1s177_40V6.1	S10076-asmbl_134898_cDNA_matchF_16	S10076-asmbl_134902_cDNA_matchF_9	scaffold_177:203515..204457	ends_in_intron:209641,alt_acceptor:209774;209802,retained_intron:209716;209710;209779;209772	-0.0866836	0.8353	3.55315	0	1	0.195407	5	1982	0.196837	1	0.193096	207	35	7	6	201	44.5714	1	45	0.211183	6	39.3888	30.4737	5.44875	6.61625	0.373125	2.54113	0	0	0.186625	0.186625	1.78575	2.61912	0.74625	1.79487	3.79113	0.373125	0.186625	0.186625	1.97237	0.186625	0.833375	0.9615	1.02
S10076-asmbl_134902_cDNA_matchF_9.209779	mRNA:Pp1s177_41V6.1,mRNA:Pp1s177_40V6.1	S10076-asmbl_134898_cDNA_matchF_16	S10076-asmbl_134902_cDNA_matchF_9	scaffold_177:203515..204457	ends_in_intron:209641,alt_acceptor:209774;209802,retained_intron:209716;209710;209779;209772	-0.0963051	0.816503	3.2691	0	1	0.195407	5	1982	0.196837	1	0.193096	207	35	7	6	201	44.5714	1	45	0.211183	6	39.3888	30.4737	5.44875	6.61625	0.373125	2.54113	0	0	0.186625	0.186625	1.78575	2.61912	0.74625	1.79487	3.79113	0.373125	0.186625	0.186625	1.97237	0.186625	0.833375	0.9615	1.02
S10076-asmbl_134902_cDNA_matchF_9.209802	mRNA:Pp1s177_40V6.1	S10076-asmbl_134898_cDNA_matchF_16	S10076-asmbl_134902_cDNA_matchF_9	scaffold_177:203515..204457	ends_in_intron:209641,alt_acceptor:209774;209802,retained_intron:209716;209710;209779;209772	0.151332	0.700784	2.71197	0	1	0.195407	5	1982	0.196837	1	0.193096	207	35	7	6	201	44.5714	1	45	0.211183	6	39.3888	30.4737	5.44875	6.61625	0.373125	2.54113	0	0	0.186625	0.186625	1.78575	2.61912	0.74625	1.79487	3.79113	0.373125	0.186625	0.186625	1.97237	0.186625	0.833375	0.9615	1.02
S10076-asmbl_134904_cDNA_matchF_4.209782	mRNA:Pp1s177_40V6.1	S10076-asmbl_134898_cDNA_matchF_16	S10076-asmbl_134904_cDNA_matchF_4	scaffold_177:197825..198163	retained_intron:209782;209746	-0.106769	0.81298	2.41905	0	1	0.195019	16	2666	0.195415	1	0.197445	207	110	1	72	72	72	1	45	0.374801	45	37.5	36.25	5.417	2.0835	0	3.3335	2.0835	0	0	0	0	3.3335	0	5.417	0	0	0	0	4.1665	0	3.3335	0	3.3335
S10076-asmbl_134904_cDNA_matchF_4.209806	mRNA:Pp1s177_40V6.1	S10076-asmbl_134898_cDNA_matchF_16	S10076-asmbl_134904_cDNA_matchF_4	scaffold_177:203515..203699	spliced_intron:209658,alt_donor:209719,retained_exon:209806	0.151683	0.697133	2.73202	0	1	0.195019	16	2666	0.195415	1	0.197445	207	110	1	72	72	72	1	45	0.374801	45	37.5	36.25	5.417	2.0835	0	3.3335	2.0835	0	0	0	0	3.3335	0	5.417	0	0	0	0	4.1665	0	3.3335	0	3.3335
S10076-asmbl_134905_cDNA_matchF_1.209785	mRNA:Pp1s177_40V6.1	S10076-asmbl_134898_cDNA_matchF_16	S10076-asmbl_134905_cDNA_matchF_1	scaffold_177:197825..198163	retained_intron:209711;209755;209782;209787;209785;209704;209630;209795;209746;209644;209749;209748;209754;209797	-0.106768	0.81298	2.41905	0	1	0.194905	16	2706	0.194986	2	0.198502	11	220	1	27	27	27	0	0	0.190476	0	33.33	55.56	0	11.111	0	0	11.111	0	11.111	0	0	0	0	0	0	0	0	0	0	11.111	0	0	0
S10076-asmbl_134905_cDNA_matchF_1.209808	mRNA:Pp1s177_40V6.1	S10076-asmbl_134898_cDNA_matchF_16	S10076-asmbl_134905_cDNA_matchF_1	scaffold_177:203515..203663	spliced_intron:209671;209662;209624;209667;209692;209687;209677,alt_donor:209793;209788;209713;209783;209786;209789;209796,retained_exon:209817;209809;209815;209717;209810;209808;209811	0.134869	0.737746	2.7492	0	1	0.194905	16	2706	0.194986	2	0.198502	11	220	1	27	27	27	0	0	0.190476	0	33.33	55.56	0	11.111	0	0	11.111	0	11.111	0	0	0	0	0	0	0	0	0	0	11.111	0	0	0
S10076-asmbl_134906_cDNA_matchF_4.209787	mRNA:Pp1s177_40V6.1	S10076-asmbl_134898_cDNA_matchF_16	S10076-asmbl_134906_cDNA_matchF_4	scaffold_177:197825..198163	retained_intron:209749;209782;209787;209746	-0.106767	0.81298	2.41905	0	1	0.195211	16	2613	0.193976	1	0.197445	207	110	1	72	72	72	1	45	0.374801	45	37.5	36.25	5.417	2.0835	0	3.3335	2.0835	0	0	0	0	3.3335	0	5.417	0	0	0	0	4.1665	0	3.3335	0	3.3335
S10076-asmbl_134906_cDNA_matchF_4.209809	mRNA:Pp1s177_40V6.1	S10076-asmbl_134898_cDNA_matchF_16	S10076-asmbl_134906_cDNA_matchF_4	scaffold_177:203515..203663	spliced_intron:209667,alt_donor:209786,retained_exon:209809	0.134871	0.737746	2.7492	0	1	0.195211	16	2613	0.193976	1	0.197445	207	110	1	72	72	72	1	45	0.374801	45	37.5	36.25	5.417	2.0835	0	3.3335	2.0835	0	0	0	0	3.3335	0	5.417	0	0	0	0	4.1665	0	3.3335	0	3.3335
S10076-asmbl_134907_cDNA_matchF_3.209810	mRNA:Pp1s177_40V6.1	S10076-asmbl_134898_cDNA_matchF_16	S10076-asmbl_134907_cDNA_matchF_3	scaffold_177:203515..203663	spliced_intron:209667;209671,alt_donor:209788;209786,retained_exon:209809;209810	0.134871	0.737746	2.7492	0	1	0.195412	16	2543	0.191589	1	0.201058	207	62	1	72	72	72	1	45	0.374801	45	37.5	36.25	5.417	2.0835	0	3.3335	2.0835	0	0	0	0	3.3335	0	5.417	0	0	0	0	4.1665	0	3.3335	0	3.3335
S10076-asmbl_134908_cDNA_matchF_4.209811	mRNA:Pp1s177_40V6.1	S10076-asmbl_134898_cDNA_matchF_16	S10076-asmbl_134908_cDNA_matchF_4	scaffold_177:203515..203663	spliced_intron:209671;209667;209677,alt_donor:209788;209786;209789,retained_exon:209809;209811;209810	0.134871	0.737746	2.7492	0	1	0.195328	16	2552	0.197023	1	0.201058	207	62	7	6	201	44.5714	1	45	0.211183	6	39.3888	30.4737	5.44875	6.61625	0.373125	2.54113	0	0	0.186625	0.186625	1.78575	2.61912	0.74625	1.79487	3.79113	0.373125	0.186625	0.186625	1.97237	0.186625	0.833375	0.9615	1.02
S10076-asmbl_134910_cDNA_matchF_9.209815	mRNA:Pp1s177_40V6.1	S10076-asmbl_134898_cDNA_matchF_16	S10076-asmbl_134910_cDNA_matchF_9	scaffold_177:203515..203663	spliced_intron:209671;209667;209687;209677,alt_donor:209786;209789;209793;209788,retained_exon:209809;209815;209810;209811	0.134872	0.737746	2.7492	0	1	0.197885	6	1614	0.196837	1	0.193096	207	35	7	6	201	44.5714	1	45	0.211183	6	39.3888	30.4737	5.44875	6.61625	0.373125	2.54113	0	0	0.186625	0.186625	1.78575	2.61912	0.74625	1.79487	3.79113	0.373125	0.186625	0.186625	1.97237	0.186625	0.833375	0.9615	1.02
S10076-asmbl_134911_cDNA_matchF_5.209731	mRNA:Pp1s177_41V6.1,mRNA:Pp1s177_40V6.1	S10076-asmbl_134898_cDNA_matchF_16	S10076-asmbl_134911_cDNA_matchF_5	scaffold_177:203515..204457	ends_in_intron:209641;209691,alt_acceptor:209816;209802;209774,retained_intron:209731;209794;209772;209716;209710;209779	-0.0866837	0.8353	3.55315	0	1	0.193971	15	2968	0.196837	1	0.197445	207	110	7	6	201	44.5714	1	45	0.211183	6	39.3888	30.4737	5.44875	6.61625	0.373125	2.54113	0	0	0.186625	0.186625	1.78575	2.61912	0.74625	1.79487	3.79113	0.373125	0.186625	0.186625	1.97237	0.186625	0.833375	0.9615	1.02
S10076-asmbl_134911_cDNA_matchF_5.209794	mRNA:Pp1s177_41V6.1,mRNA:Pp1s177_40V6.1	S10076-asmbl_134898_cDNA_matchF_16	S10076-asmbl_134911_cDNA_matchF_5	scaffold_177:203515..204457	ends_in_intron:209641;209691,alt_acceptor:209816;209802;209774,retained_intron:209731;209794;209772;209716;209710;209779	-0.0963052	0.816503	3.2691	0	1	0.193971	15	2968	0.196837	1	0.197445	207	110	7	6	201	44.5714	1	45	0.211183	6	39.3888	30.4737	5.44875	6.61625	0.373125	2.54113	0	0	0.186625	0.186625	1.78575	2.61912	0.74625	1.79487	3.79113	0.373125	0.186625	0.186625	1.97237	0.186625	0.833375	0.9615	1.02
S10076-asmbl_134911_cDNA_matchF_5.209795	mRNA:Pp1s177_40V6.1	S10076-asmbl_134898_cDNA_matchF_16	S10076-asmbl_134911_cDNA_matchF_5	scaffold_177:197825..198163	retained_intron:209782;209787;209630;209795;209746;209754;209749;209644	-0.106768	0.81298	2.41905	0	1	0.193971	15	2968	0.196837	1	0.197445	207	110	7	6	201	44.5714	1	45	0.211183	6	39.3888	30.4737	5.44875	6.61625	0.373125	2.54113	0	0	0.186625	0.186625	1.78575	2.61912	0.74625	1.79487	3.79113	0.373125	0.186625	0.186625	1.97237	0.186625	0.833375	0.9615	1.02
S10076-asmbl_134911_cDNA_matchF_5.209816	mRNA:Pp1s177_40V6.1	S10076-asmbl_134898_cDNA_matchF_16	S10076-asmbl_134911_cDNA_matchF_5	scaffold_177:203515..204457	ends_in_intron:209641;209691,alt_acceptor:209816;209802;209774,retained_intron:209731;209794;209772;209716;209710;209779	0.151331	0.700784	2.71197	0	1	0.193971	15	2968	0.196837	1	0.197445	207	110	7	6	201	44.5714	1	45	0.211183	6	39.3888	30.4737	5.44875	6.61625	0.373125	2.54113	0	0	0.186625	0.186625	1.78575	2.61912	0.74625	1.79487	3.79113	0.373125	0.186625	0.186625	1.97237	0.186625	0.833375	0.9615	1.02
S10076-asmbl_134912_cDNA_matchF_5.209797	mRNA:Pp1s177_40V6.1	S10076-asmbl_134898_cDNA_matchF_16	S10076-asmbl_134912_cDNA_matchF_5	scaffold_177:197825..198163	retained_intron:209782;209787;209755;209749;209644;209754;209797;209630;209795;209746	-0.106769	0.81298	2.41905	0	1	0.194984	16	2648	0.196573	1	0.197445	207	110	4	6	252	79.5	1	45	0.221792	6	37.93	23.85	5.381	7.4906	0.4762	4.0622	0	0	0.238	0.238	2.8572	4.1906	0.9524	3.1098	2.4908	0.4762	0.238	0.4762	0.238	0.238	1.3334	1.5384	1.5714
S10076-asmbl_134912_cDNA_matchF_5.209817	mRNA:Pp1s177_40V6.1	S10076-asmbl_134898_cDNA_matchF_16	S10076-asmbl_134912_cDNA_matchF_5	scaffold_177:203515..203663	spliced_intron:209671;209667;209692;209687;209677,alt_donor:209786;209796;209789;209793;209788,retained_exon:209811;209810;209815;209817;209809	0.134872	0.737746	2.7492	0	1	0.194984	16	2648	0.196573	1	0.197445	207	110	4	6	252	79.5	1	45	0.221792	6	37.93	23.85	5.381	7.4906	0.4762	4.0622	0	0	0.238	0.238	2.8572	4.1906	0.9524	3.1098	2.4908	0.4762	0.238	0.4762	0.238	0.238	1.3334	1.5384	1.5714
S10076-asmbl_134913_cDNA_matchF_7.209736	mRNA:Pp1s177_41V6.1,mRNA:Pp1s177_40V6.1	S10076-asmbl_134898_cDNA_matchF_16	S10076-asmbl_134913_cDNA_matchF_7	scaffold_177:203515..204466	alt_acceptor:209818,retained_intron:209799;209736,ends_in_intron:209697	-0.0866839	0.8353	3.55315	0	1	0.194606	8	2500	0.196837	1	0.194068	207	203	7	6	201	44.5714	1	45	0.211183	6	39.3888	30.4737	5.44875	6.61625	0.373125	2.54113	0	0	0.186625	0.186625	1.78575	2.61912	0.74625	1.79487	3.79113	0.373125	0.186625	0.186625	1.97237	0.186625	0.833375	0.9615	1.02
S10076-asmbl_134913_cDNA_matchF_7.209799	mRNA:Pp1s177_41V6.1,mRNA:Pp1s177_40V6.1	S10076-asmbl_134898_cDNA_matchF_16	S10076-asmbl_134913_cDNA_matchF_7	scaffold_177:203515..204466	alt_acceptor:209818,retained_intron:209799;209736,ends_in_intron:209697	-0.0963053	0.816503	3.2691	0	1	0.194606	8	2500	0.196837	1	0.194068	207	203	7	6	201	44.5714	1	45	0.211183	6	39.3888	30.4737	5.44875	6.61625	0.373125	2.54113	0	0	0.186625	0.186625	1.78575	2.61912	0.74625	1.79487	3.79113	0.373125	0.186625	0.186625	1.97237	0.186625	0.833375	0.9615	1.02
S10076-asmbl_134913_cDNA_matchF_7.209818	mRNA:Pp1s177_40V6.1	S10076-asmbl_134898_cDNA_matchF_16	S10076-asmbl_134913_cDNA_matchF_7	scaffold_177:203515..204466	alt_acceptor:209818,retained_intron:209799;209736,ends_in_intron:209697	0.151331	0.700784	2.71197	0	1	0.194606	8	2500	0.196837	1	0.194068	207	203	7	6	201	44.5714	1	45	0.211183	6	39.3888	30.4737	5.44875	6.61625	0.373125	2.54113	0	0	0.186625	0.186625	1.78575	2.61912	0.74625	1.79487	3.79113	0.373125	0.186625	0.186625	1.97237	0.186625	0.833375	0.9615	1.02
S10076-asmbl_134914_cDNA_matchF_3.209820	mRNA:Pp1s177_40V6.1	S10076-asmbl_134898_cDNA_matchF_16	S10076-asmbl_134914_cDNA_matchF_3	scaffold_177:203515..203699	spliced_intron:209699;209643;209658,alt_donor:209719;209714;209738,retained_exon:209781;209820;209806	0.151682	0.697124	2.73202	0	1	0.195237	19	2818	0.196573	1	0.186992	207	56	4	6	252	79.5	1	45	0.221792	6	37.93	23.85	5.381	7.4906	0.4762	4.0622	0	0	0.238	0.238	2.8572	4.1906	0.9524	3.1098	2.4908	0.4762	0.238	0.4762	0.238	0.238	1.3334	1.5384	1.5714
S10077-asmbl_134915_cDNA_matchR_5.209869	mRNA:Pp1s177_42V6.9,mRNA:Pp1s177_42V6.2,mRNA:Pp1s177_42V6.6,mRNA:Pp1s177_42V6.5,mRNA:Pp1s177_42V6.3,mRNA:Pp1s177_42V6.7,mRNA:Pp1s177_42V6.4,mRNA:Pp1s177_42V6.1,mRNA:Pp1s177_42V6.8	S10077-asmbl_134917_cDNA_matchR_5	S10077-asmbl_134915_cDNA_matchR_5	scaffold_177:206487..208397	alt_acceptor:209851,retained_intron:209869;209853,spliced_intron:209864	-1.56318	0.00871662	1.3642	0	1	0.187884	0	994	0.19883	1	0.19823	230	1000000001	4	15	189	93.75	0	0	0.192657	0	50.615	36.3425	1.77425	1.4705	0.39675	2.4745	0.9805	0.39675	0.49025	0.49025	0	0.39675	4.9605	0.887	1.96075	0.49025	4.16675	0.49025	0.39675	1.284	0	0	0
S10077-asmbl_134916_cDNA_matchR_5.209881	mRNA:Pp1s177_42V6.9,mRNA:Pp1s177_42V6.2,mRNA:Pp1s177_42V6.6,mRNA:Pp1s177_42V6.5,mRNA:Pp1s177_42V6.3,mRNA:Pp1s177_42V6.7,mRNA:Pp1s177_42V6.4,mRNA:Pp1s177_42V6.1,mRNA:Pp1s177_42V6.8	S10077-asmbl_134917_cDNA_matchR_5	S10077-asmbl_134916_cDNA_matchR_5	scaffold_177:206487..208407	spliced_intron:209880,retained_intron:209881;209876,alt_acceptor:209852	-1.56318	0.00872084	1.3642	0	1	0.187884	0	994	0.198706	1	0.19823	240	1000000001	6	15	138	50	0	0	0.192551	0	43.0167	40.89	2.93883	0	0.362333	4.40483	2.08333	0.617333	2.08333	0	0	0.362333	5.2235	0.362333	4.529	0	2.77783	0	0.362333	0.979667	0	0	0
S10077-asmbl_134918_cDNA_matchR_5.209904	mRNA:Pp1s177_42V6.9,mRNA:Pp1s177_42V6.2,mRNA:Pp1s177_42V6.6,mRNA:Pp1s177_42V6.5,mRNA:Pp1s177_42V6.3,mRNA:Pp1s177_42V6.7,mRNA:Pp1s177_42V6.4,mRNA:Pp1s177_42V6.1,mRNA:Pp1s177_42V6.8	S10077-asmbl_134917_cDNA_matchR_5	S10077-asmbl_134918_cDNA_matchR_5	scaffold_177:206487..208397	alt_acceptor:209877;209851,retained_intron:209883;209869;209904;209853,spliced_intron:209864	-1.56318	0.00872615	1.3642	0	1	0.187884	0	994	0.200762	1	0.19823	230	1000000001	4	15	117	48	0	0	0.19698	0	54.695	43.0125	1.282	0	0.641	2.72425	3.125	0.641	3.766	1.282	0.641	0	0.641	0	4.407	0.641	0.641	0	0.641	2.72425	0	0	0
S10086-asmbl_134949_cDNA_matchF_5.209959	NA	S10086-asmbl_134947_cDNA_matchF_5	S10086-asmbl_134949_cDNA_matchF_5	scaffold_177:259827..260742	spliced_intron:209985;209974,retained_intron:209980;209970;209959;209969	-0.315328	0.378167	2.23915	0	1	0.186279	1	1061	0.160699	0	0.193627	622	145	5	3	75	42	1	33	0.22328	3	35.825	36.2583	2.75	1.04167	2.70833	1.04167	0	0.666667	2.08333	1.5	2.91667	1.04167	3.2235	0.666667	2.3485	0.833333	0	0.833333	0	2.18183	2.08333	2.16667	1.51517
S10086-asmbl_134949_cDNA_matchF_5.209970	mRNA:Pp1s177_54V6.2,mRNA:Pp1s177_54V6.1	S10086-asmbl_134947_cDNA_matchF_5	S10086-asmbl_134949_cDNA_matchF_5	scaffold_177:259827..260742	spliced_intron:209985;209974,retained_intron:209980;209970;209959;209969	-0.327417	0.258207	2.70663	0	1	0.186279	1	1061	0.160699	0	0.193627	622	145	5	3	75	42	1	33	0.22328	3	35.825	36.2583	2.75	1.04167	2.70833	1.04167	0	0.666667	2.08333	1.5	2.91667	1.04167	3.2235	0.666667	2.3485	0.833333	0	0.833333	0	2.18183	2.08333	2.16667	1.51517
S10086-asmbl_134955_cDNA_matchF_5.209965	NA	S10086-asmbl_134947_cDNA_matchF_5	S10086-asmbl_134955_cDNA_matchF_5	scaffold_177:259827..260742	spliced_intron:209974;209982;209985,retained_intron:209959;209977;209969;209980;209970;209965	-0.315328	0.37815	2.23915	0	1	0.187598	0	839	0.160699	0	0.183521	622	1000000001	5	3	75	42	1	33	0.22328	3	35.825	36.2583	2.75	1.04167	2.70833	1.04167	0	0.666667	2.08333	1.5	2.91667	1.04167	3.2235	0.666667	2.3485	0.833333	0	0.833333	0	2.18183	2.08333	2.16667	1.51517
S10086-asmbl_134955_cDNA_matchF_5.209977	mRNA:Pp1s177_54V6.2,mRNA:Pp1s177_54V6.1	S10086-asmbl_134947_cDNA_matchF_5	S10086-asmbl_134955_cDNA_matchF_5	scaffold_177:259827..260742	spliced_intron:209974;209982;209985,retained_intron:209959;209977;209969;209980;209970;209965	-0.327415	0.258285	2.70663	0	1	0.187598	0	839	0.160699	0	0.183521	622	1000000001	5	3	75	42	1	33	0.22328	3	35.825	36.2583	2.75	1.04167	2.70833	1.04167	0	0.666667	2.08333	1.5	2.91667	1.04167	3.2235	0.666667	2.3485	0.833333	0	0.833333	0	2.18183	2.08333	2.16667	1.51517
S10086-asmbl_134956_cDNA_matchF_5.209966	mRNA:Pp1s177_54V6.2,mRNA:Pp1s177_54V6.1	S10086-asmbl_134947_cDNA_matchF_5	S10086-asmbl_134956_cDNA_matchF_5	scaffold_177:258763..260015	retained_intron:209966;209981,spliced_intron:209973	-0.669842	0.0604232	2.13296	0	1	0.184317	1	992	0.160699	0	0.193627	622	460	5	3	75	42	1	33	0.22328	3	35.825	36.2583	2.75	1.04167	2.70833	1.04167	0	0.666667	2.08333	1.5	2.91667	1.04167	3.2235	0.666667	2.3485	0.833333	0	0.833333	0	2.18183	2.08333	2.16667	1.51517
S10086-asmbl_134956_cDNA_matchF_5.209981	mRNA:Pp1s177_54V6.2,mRNA:Pp1s177_54V6.1	S10086-asmbl_134947_cDNA_matchF_5	S10086-asmbl_134956_cDNA_matchF_5	scaffold_177:258763..260015	retained_intron:209966;209981,spliced_intron:209973	-0.421184	0.099314	3.49801	0	1	0.184317	1	992	0.160699	0	0.193627	622	460	5	3	75	42	1	33	0.22328	3	35.825	36.2583	2.75	1.04167	2.70833	1.04167	0	0.666667	2.08333	1.5	2.91667	1.04167	3.2235	0.666667	2.3485	0.833333	0	0.833333	0	2.18183	2.08333	2.16667	1.51517
S10086-asmbl_134958_cDNA_matchF_3.209969	NA	S10086-asmbl_134947_cDNA_matchF_5	S10086-asmbl_134958_cDNA_matchF_3	scaffold_177:259827..260742	spliced_intron:209985,retained_intron:209980;209969	-0.315328	0.378138	2.23915	0	1	0.186279	1	1061	0.2	1	0.194203	14	145	2	51	51	51	0	0	0.198413	0	50	47.06	2.941	2.941	0	0	0	2.941	2.941	0	2.941	0	5.8825	2.941	2.941	0	0	0	5.8825	0	0	0	2.941
S10086-asmbl_134958_cDNA_matchF_3.209980	mRNA:Pp1s177_54V6.2,mRNA:Pp1s177_54V6.1	S10086-asmbl_134947_cDNA_matchF_5	S10086-asmbl_134958_cDNA_matchF_3	scaffold_177:259827..260742	spliced_intron:209985,retained_intron:209980;209969	-0.327415	0.25829	2.70663	0	1	0.186279	1	1061	0.2	1	0.194203	14	145	2	51	51	51	0	0	0.198413	0	50	47.06	2.941	2.941	0	0	0	2.941	2.941	0	2.941	0	5.8825	2.941	2.941	0	0	0	5.8825	0	0	0	2.941
S10087-asmbl_134951_cDNA_matchR_3.209991	mRNA:Pp1s177_53V6.1	S10087-asmbl_134948_cDNA_matchR_4	S10087-asmbl_134951_cDNA_matchR_3	scaffold_177:256565..256967	retained_intron:210009;209995;209991;210005	-0.48966	0.0864478	2.7834	0	1	0.186097	5	1220	0.195547	0	0.195195	427	73	2	3	30	16.5	1	78	0.263441	3	26.6667	20.77	4.61533	3.33333	0	4.61533	0	0	0	2.564	0	0	7.17933	0	1.282	2.564	0	0	0	0	1.282	0	0
S10087-asmbl_134951_cDNA_matchR_3.210005	mRNA:Pp1s177_53V6.1	S10087-asmbl_134948_cDNA_matchR_4	S10087-asmbl_134951_cDNA_matchR_3	scaffold_177:256565..256967	retained_intron:210009;209995;209991;210005	-0.152816	0.651827	3.56652	0	1	0.186097	5	1220	0.195547	0	0.195195	427	73	2	3	30	16.5	1	78	0.263441	3	26.6667	20.77	4.61533	3.33333	0	4.61533	0	0	0	2.564	0	0	7.17933	0	1.282	2.564	0	0	0	0	1.282	0	0
S10087-asmbl_134952_cDNA_matchR_4.209993	mRNA:Pp1s177_53V6.1	S10087-asmbl_134948_cDNA_matchR_4	S10087-asmbl_134952_cDNA_matchR_4	scaffold_177:256565..256967	retained_intron:210008;209993;209995;209991;210005;210009	-0.48966	0.0864478	2.7834	0	1	0.181403	1	799	0.195547	0	0.194872	427	259	2	3	30	16.5	1	78	0.263441	3	26.6667	20.77	4.61533	3.33333	0	4.61533	0	0	0	2.564	0	0	7.17933	0	1.282	2.564	0	0	0	0	1.282	0	0
S10087-asmbl_134952_cDNA_matchR_4.210008	mRNA:Pp1s177_53V6.1	S10087-asmbl_134948_cDNA_matchR_4	S10087-asmbl_134952_cDNA_matchR_4	scaffold_177:256565..256967	retained_intron:210008;209993;209995;209991;210005;210009	-0.152816	0.651827	3.56652	0	1	0.181403	1	799	0.195547	0	0.194872	427	259	2	3	30	16.5	1	78	0.263441	3	26.6667	20.77	4.61533	3.33333	0	4.61533	0	0	0	2.564	0	0	7.17933	0	1.282	2.564	0	0	0	0	1.282	0	0
S10087-asmbl_134953_cDNA_matchR_3.209995	mRNA:Pp1s177_53V6.1	S10087-asmbl_134948_cDNA_matchR_4	S10087-asmbl_134953_cDNA_matchR_3	scaffold_177:256565..256967	retained_intron:210009;209995	-0.48966	0.0864478	2.7834	0	1	0.184334	4	1147	0.195547	0	0.200717	427	59	2	3	30	16.5	1	78	0.263441	3	26.6667	20.77	4.61533	3.33333	0	4.61533	0	0	0	2.564	0	0	7.17933	0	1.282	2.564	0	0	0	0	1.282	0	0
S10087-asmbl_134953_cDNA_matchR_3.210009	mRNA:Pp1s177_53V6.1	S10087-asmbl_134948_cDNA_matchR_4	S10087-asmbl_134953_cDNA_matchR_3	scaffold_177:256565..256967	retained_intron:210009;209995	-0.152816	0.651827	3.56652	0	1	0.184334	4	1147	0.195547	0	0.200717	427	59	2	3	30	16.5	1	78	0.263441	3	26.6667	20.77	4.61533	3.33333	0	4.61533	0	0	0	2.564	0	0	7.17933	0	1.282	2.564	0	0	0	0	1.282	0	0
S10132-asmbl_135026_cDNA_matchR_24.210095	mRNA:Pp1s177_127V6.1	S10132-asmbl_135030_cDNA_matchR_25	S10132-asmbl_135026_cDNA_matchR_24	scaffold_177:865797..869542	retained_intron:210099;210095;210101	0.00534144	0.989698	4.48475	0.236331	0.789768	0.186288	1	637	0.198208	0	0.193837	1131	605	14	3	120	57.2143	0	0	0.192842	0	45.8907	39.1571	2.14286	0.476214	1.22586	2.59857	2.3675	0.669286	0.602071	0.216429	0.728786	1.34507	4.22521	1.25686	2.28286	1.28579	0	0.639429	2.19243	0.564643	0	0.850357	0.573571
S10132-asmbl_135026_cDNA_matchR_24.210099	mRNA:Pp1s177_127V6.1	S10132-asmbl_135030_cDNA_matchR_25	S10132-asmbl_135026_cDNA_matchR_24	scaffold_177:865797..869542	retained_intron:210099;210095;210101	-0.0415331	0.923069	4.27307	0.236331	0.789768	0.186288	1	637	0.198208	0	0.193837	1131	605	14	3	120	57.2143	0	0	0.192842	0	45.8907	39.1571	2.14286	0.476214	1.22586	2.59857	2.3675	0.669286	0.602071	0.216429	0.728786	1.34507	4.22521	1.25686	2.28286	1.28579	0	0.639429	2.19243	0.564643	0	0.850357	0.573571
S10135-asmbl_135039_cDNA_matchR_9.210128	mRNA:Pp1s177_132V6.1	S10135-asmbl_135037_cDNA_matchR_20	S10135-asmbl_135039_cDNA_matchR_9	scaffold_177:891517..892920	retained_intron:210171;210128	0.513311	0.035423	4.99606	0	1	0.188454	18	3757	0.20758	0	0.192444	438	1314	7	3	126	40.7143	0	0	0.201738	0	42.6186	36.7429	1.87071	0	2.95243	4.32657	0	0	0.911571	2.95243	0	0	0.911571	3.06129	2.44214	2.381	0.911571	0.340143	2.72114	1.14286	0	0	0
S10135-asmbl_135039_cDNA_matchR_9.210154	mRNA:Pp1s177_132V6.1	S10135-asmbl_135037_cDNA_matchR_20	S10135-asmbl_135039_cDNA_matchR_9	scaffold_177:895638..896283	retained_intron:210154	0.393617	0.139254	3.85045	0	1	0.188454	18	3757	0.20758	0	0.192444	438	1314	7	3	126	40.7143	0	0	0.201738	0	42.6186	36.7429	1.87071	0	2.95243	4.32657	0	0	0.911571	2.95243	0	0	0.911571	3.06129	2.44214	2.381	0.911571	0.340143	2.72114	1.14286	0	0	0
S10135-asmbl_135039_cDNA_matchR_9.210171	mRNA:Pp1s177_132V6.1	S10135-asmbl_135037_cDNA_matchR_20	S10135-asmbl_135039_cDNA_matchR_9	scaffold_177:891517..892920	retained_intron:210171;210128	-0.164364	0.661114	3.06872	0	1	0.188454	18	3757	0.20758	0	0.192444	438	1314	7	3	126	40.7143	0	0	0.201738	0	42.6186	36.7429	1.87071	0	2.95243	4.32657	0	0	0.911571	2.95243	0	0	0.911571	3.06129	2.44214	2.381	0.911571	0.340143	2.72114	1.14286	0	0	0
S10135-asmbl_135040_cDNA_matchR_11.210156	mRNA:Pp1s177_132V6.1	S10135-asmbl_135037_cDNA_matchR_20	S10135-asmbl_135040_cDNA_matchR_11	scaffold_177:895638..896335	retained_intron:210156	0.393617	0.139254	3.85045	0	1	0.190738	18	2882	0.206816	0	0.191423	490	439	9	3	159	58	0	0	0.202592	0	43.5256	42.14	1.455	0.419333	2.29633	3.57478	0.427333	0.427333	0.918667	3.151	0.209667	0.209667	0.918667	3.21956	2.52833	2.06156	0.709	0.264556	2.74533	0.888889	0	0.427333	0.209667
S10135-asmbl_135041_cDNA_matchR_17.210157	mRNA:Pp1s177_132V6.1	S10135-asmbl_135037_cDNA_matchR_20	S10135-asmbl_135041_cDNA_matchR_17	scaffold_177:895638..896283	retained_intron:210154;210157	0.393617	0.139254	3.85045	0	1	0.18785	5	1092	0.20758	0	0.192235	438	19	7	3	126	40.7143	0	0	0.201738	0	42.6186	36.7429	1.87071	0	2.95243	4.32657	0	0	0.911571	2.95243	0	0	0.911571	3.06129	2.44214	2.381	0.911571	0.340143	2.72114	1.14286	0	0	0
S10135-asmbl_135043_cDNA_matchR_20.210161	mRNA:Pp1s177_132V6.1	S10135-asmbl_135037_cDNA_matchR_20	S10135-asmbl_135043_cDNA_matchR_20	scaffold_177:895638..896283	retained_intron:210154;210161;210157	0.393617	0.139254	3.85045	0	1	0.178108	0	502	0.20758	0	0.193333	438	1000000001	7	3	126	40.7143	0	0	0.201738	0	42.6186	36.7429	1.87071	0	2.95243	4.32657	0	0	0.911571	2.95243	0	0	0.911571	3.06129	2.44214	2.381	0.911571	0.340143	2.72114	1.14286	0	0	0
S10135-asmbl_135044_cDNA_matchR_22.210163	mRNA:Pp1s177_132V6.1	S10135-asmbl_135037_cDNA_matchR_20	S10135-asmbl_135044_cDNA_matchR_22	scaffold_177:895638..896335	retained_intron:210163;210156	0.393617	0.139254	3.85045	0	1	0.178108	0	502	0.206816	0	0.19319	490	1000000001	9	3	159	58	0	0	0.202592	0	43.5256	42.14	1.455	0.419333	2.29633	3.57478	0.427333	0.427333	0.918667	3.151	0.209667	0.209667	0.918667	3.21956	2.52833	2.06156	0.709	0.264556	2.74533	0.888889	0	0.427333	0.209667
S10135-asmbl_135046_cDNA_matchR_10.210166	mRNA:Pp1s177_132V6.1	S10135-asmbl_135037_cDNA_matchR_20	S10135-asmbl_135046_cDNA_matchR_10	scaffold_177:895638..896289	retained_intron:210166	0.393617	0.139261	3.85045	0	1	0.190761	14	2213	0.208122	0	0.192062	444	198	7	3	126	40.7143	0	0	0.201738	0	42.6186	36.7429	1.87071	0	2.95243	4.32657	0	0	0.911571	2.95243	0	0	0.911571	3.06129	2.44214	2.381	0.911571	0.340143	2.72114	1.14286	0	0	0
S10135-asmbl_135047_cDNA_matchR_9.210168	mRNA:Pp1s177_132V6.1	S10135-asmbl_135037_cDNA_matchR_20	S10135-asmbl_135047_cDNA_matchR_9	scaffold_177:895638..896283	retained_intron:210161;210157;210154;210168	0.393617	0.139267	3.85045	0	1	0.190742	18	2837	0.20758	0	0.191423	438	439	7	3	126	40.7143	0	0	0.201738	0	42.6186	36.7429	1.87071	0	2.95243	4.32657	0	0	0.911571	2.95243	0	0	0.911571	3.06129	2.44214	2.381	0.911571	0.340143	2.72114	1.14286	0	0	0
S10135-asmbl_135048_cDNA_matchR_20.210170	mRNA:Pp1s177_132V6.1	S10135-asmbl_135037_cDNA_matchR_20	S10135-asmbl_135048_cDNA_matchR_20	scaffold_177:895638..896283	retained_intron:210154;210168;210161;210170;210157	0.393617	0.139276	3.85045	0	1	0.178108	0	502	0.20758	0	0.193251	438	1000000001	7	3	126	40.7143	0	0	0.201738	0	42.6186	36.7429	1.87071	0	2.95243	4.32657	0	0	0.911571	2.95243	0	0	0.911571	3.06129	2.44214	2.381	0.911571	0.340143	2.72114	1.14286	0	0	0
S10139-asmbl_135056_cDNA_matchF_5.210272	mRNA:Pp1s178_11V6.1,mRNA:Pp1s178_11V6.4,mRNA:Pp1s178_11V6.5,mRNA:Pp1s178_11V6.3,mRNA:Pp1s178_11V6.2	S10139-asmbl_135055_cDNA_matchF_6	S10139-asmbl_135056_cDNA_matchF_5	scaffold_178:110887..111099	alt_donor:210272,spliced_intron:210278	-0.119035	0.752868	3.43012	0	1	0.194219	0	924	0.198667	2	0.200084	34	1000000001	0	0	0	0	0	0	0	0	0	0	0	0	0	0	0	0	0	0	0	0	0	0	0	0	0	0	0	0	0	0	0
S10139-asmbl_135056_cDNA_matchF_5.210278	mRNA:Pp1s178_11V6.1,mRNA:Pp1s178_11V6.4,mRNA:Pp1s178_11V6.5,mRNA:Pp1s178_11V6.3,mRNA:Pp1s178_11V6.2	S10139-asmbl_135055_cDNA_matchF_6	S10139-asmbl_135056_cDNA_matchF_5	scaffold_178:110887..111099	alt_donor:210272,spliced_intron:210278	-0.119036	0.752868	3.43012	0	1	0.194219	0	924	0.198667	2	0.200084	34	1000000001	0	0	0	0	0	0	0	0	0	0	0	0	0	0	0	0	0	0	0	0	0	0	0	0	0	0	0	0	0	0	0
S10139-asmbl_135059_cDNA_matchF_9.210275	mRNA:Pp1s178_11V6.1,mRNA:Pp1s178_11V6.4,mRNA:Pp1s178_11V6.5,mRNA:Pp1s178_11V6.3,mRNA:Pp1s178_11V6.2	S10139-asmbl_135055_cDNA_matchF_6	S10139-asmbl_135059_cDNA_matchF_9	scaffold_178:110887..111511	retained_intron:210281;210279;210275;210277	-0.0940013	0.796958	4.62988	0	1	0.194336	0	751	0.196894	1	0.200084	34	1000000001	6	9	132	68.5	0	0	0.191937	0	43.7833	42.3383	7.0485	3.1365	0.378833	1.58733	1.59983	1.54917	0	4.37767	1.12183	1.13633	6.728	1.452	4.75433	6.313	0.806167	0.793667	1.452	1.96617	0.427333	3.5715	0.6945
S10139-asmbl_135059_cDNA_matchF_9.210277	mRNA:Pp1s178_11V6.1,mRNA:Pp1s178_11V6.4,mRNA:Pp1s178_11V6.5,mRNA:Pp1s178_11V6.3,mRNA:Pp1s178_11V6.2	S10139-asmbl_135055_cDNA_matchF_6	S10139-asmbl_135059_cDNA_matchF_9	scaffold_178:110887..111511	retained_intron:210281;210279;210275;210277	-0.109405	0.779815	2.57663	0	1	0.194336	0	751	0.196894	1	0.200084	34	1000000001	6	9	132	68.5	0	0	0.191937	0	43.7833	42.3383	7.0485	3.1365	0.378833	1.58733	1.59983	1.54917	0	4.37767	1.12183	1.13633	6.728	1.452	4.75433	6.313	0.806167	0.793667	1.452	1.96617	0.427333	3.5715	0.6945
S10139-asmbl_135059_cDNA_matchF_9.210279	mRNA:Pp1s178_11V6.1,mRNA:Pp1s178_11V6.4,mRNA:Pp1s178_11V6.5,mRNA:Pp1s178_11V6.3,mRNA:Pp1s178_11V6.2	S10139-asmbl_135055_cDNA_matchF_6	S10139-asmbl_135059_cDNA_matchF_9	scaffold_178:110887..111511	retained_intron:210281;210279;210275;210277	-0.126859	0.706366	4.12273	0	1	0.194336	0	751	0.196894	1	0.200084	34	1000000001	6	9	132	68.5	0	0	0.191937	0	43.7833	42.3383	7.0485	3.1365	0.378833	1.58733	1.59983	1.54917	0	4.37767	1.12183	1.13633	6.728	1.452	4.75433	6.313	0.806167	0.793667	1.452	1.96617	0.427333	3.5715	0.6945
S10144-asmbl_135065_cDNA_matchF_7.210285	mRNA:Pp1s178_19V6.2,mRNA:Pp1s178_19V6.1	S10144-asmbl_135066_cDNA_matchF_7	S10144-asmbl_135065_cDNA_matchF_7	scaffold_178:139997..140072	alt_acceptor:210285,spliced_intron:210290	0.0151363	0.970092	5.45489	0	1	0.167824	0	429	0.206897	1	0.196547	41	1000000001	1	63	63	63	1	108	0.409028	63	53.17	56.945	2.778	2.778	0	3.77	1.389	3.77	2.778	1.389	1.389	0	3.77	1.389	0	2.778	1.389	0	2.778	1.389	0	1.389	0
S10144-asmbl_135065_cDNA_matchF_7.210287	mRNA:Pp1s178_19V6.2,mRNA:Pp1s178_19V6.1	S10144-asmbl_135066_cDNA_matchF_7	S10144-asmbl_135065_cDNA_matchF_7	scaffold_178:139770..139847	alt_donor:210287	0.0160495	0.96802	5.45549	0	1	0.167824	0	429	0.206897	1	0.196547	41	1000000001	1	63	63	63	1	108	0.409028	63	53.17	56.945	2.778	2.778	0	3.77	1.389	3.77	2.778	1.389	1.389	0	3.77	1.389	0	2.778	1.389	0	2.778	1.389	0	1.389	0
S10144-asmbl_135065_cDNA_matchF_7.210290	mRNA:Pp1s178_19V6.2,mRNA:Pp1s178_19V6.1	S10144-asmbl_135066_cDNA_matchF_7	S10144-asmbl_135065_cDNA_matchF_7	scaffold_178:139997..140072	alt_acceptor:210285,spliced_intron:210290	0.0765906	0.837401	5.42115	0	1	0.167824	0	429	0.206897	1	0.196547	41	1000000001	1	63	63	63	1	108	0.409028	63	53.17	56.945	2.778	2.778	0	3.77	1.389	3.77	2.778	1.389	1.389	0	3.77	1.389	0	2.778	1.389	0	2.778	1.389	0	1.389	0
S10144-asmbl_135067_cDNA_matchF_6.210289	mRNA:Pp1s178_19V6.2,mRNA:Pp1s178_19V6.1	S10144-asmbl_135066_cDNA_matchF_7	S10144-asmbl_135067_cDNA_matchF_6	scaffold_178:139997..140697	retained_intron:210289	-0.378173	0.288562	2.19203	0	1	0.176871	0	621	0.206226	1	0.195941	41	1000000001	1	63	63	63	1	108	0.409028	63	53.17	56.945	2.778	2.778	0	3.77	1.389	3.77	2.778	1.389	1.389	0	3.77	1.389	0	2.778	1.389	0	2.778	1.389	0	1.389	0
S10144-asmbl_135067_cDNA_matchF_6.210291	mRNA:Pp1s178_19V6.2,mRNA:Pp1s178_19V6.1	S10144-asmbl_135066_cDNA_matchF_7	S10144-asmbl_135067_cDNA_matchF_6	scaffold_178:139770..139847	alt_donor:210291;210287	0.0160495	0.96802	5.45549	0	1	0.176871	0	621	0.206226	1	0.195941	41	1000000001	1	63	63	63	1	108	0.409028	63	53.17	56.945	2.778	2.778	0	3.77	1.389	3.77	2.778	1.389	1.389	0	3.77	1.389	0	2.778	1.389	0	2.778	1.389	0	1.389	0
S1014-asmbl_101616_cDNA_matchF_1.19650	mRNA:Pp1s101_168V6.2,mRNA:Pp1s101_168V6.1	S1014-asmbl_101608_cDNA_matchF_15	S1014-asmbl_101616_cDNA_matchF_1	scaffold_101:798913..799993	retained_intron:19650;19687;19709	-0.226204	0.548593	2.4627	0	1	0.191004	11	2582	0.211268	0	0.20404	52	837	0	0	0	0	0	0	0	0	0	0	0	0	0	0	0	0	0	0	0	0	0	0	0	0	0	0	0	0	0	0	0
[truncated: 75,623 more rows]
[truncated: 325 more columns]
