# Supplementary material for: The loss of SMG1 causes defects in quality control pathways in Physcomitrella patens
Source: Nucleic Acids Res. 2018 Mar 27;46(11):5822–36. doi: 10.1093/nar/gky225 (PMC6009662; doi:10.1093/nar/gky225)
Supplement: Supplementary Data [file gky225_supplemental_files.zip › Supplemental Table S9.xlsx]

## Sheet: Supplemental Table S9
Core EJC component name	Moss gene ID
Mago nashi	Pp1s63_105V6.1
Mago nashi	Pp1s125_34V6.1
Y14	Pp1s136_114V6.1
Y14	Pp1s31_259V6.1
eIF4AIII	Pp1s275_62V6.1
eIF4AIII	Pp1s519_18V6.1
MLN51/CASC3/Barentsz	Pp1s193_55V6.1
MLN51/CASC3/Barentsz	Pp1s193_54V6.1
