# Supplementary material for: The loss of SMG1 causes defects in quality control pathways in Physcomitrella patens
Source: Nucleic Acids Res. 2018 Mar 27;46(11):5822–36. doi: 10.1093/nar/gky225 (PMC6009662; doi:10.1093/nar/gky225)
Supplement: Supplementary Data [file gky225_supplemental_files.zip › Supplemental Tables S1-S7.xlsx]

## Sheet: Supplemental Table S1
Gene	Gene_ID	Transcript type	Forward (5’-3’)	Reverse (5’-3’)	Publication
EF1A	p1s7_457V6	All	CAGGGTGTCCAGAACGGTGT	CCTCGCTCTAGCTTCCAGCA	Davies and Lloyd (2013)
SCL30	Pp1s183_39V6	Cassette exon	GCCTGTTTTGGTCACAAGGT	CAGGCTCTGACTCCCTCATC	This study
SCL30	Pp1s183_39V6	Retained intron	ATATTGCTGTGTGCCCCTTC	CGGTGCACACTAATGACAGG	This study
RS27	Pp1s144_89V6	Cassette exon	ATGGGTGGCAGCTCTATGAC	CACACGCGGAGATAGAGACA	This study
RS27	Pp1s144_89V6	Retained intron	GTGAGCTACTTCGCGTAGGG	TCCATGGCACAAACACAAGT	This study
RS2Z37	Pp1s69_23V6	Alternative acceptor site	ATATGGGAGGTTGGTGGGC	CAAGGAAGCACGCCTACGAT	Davies and Lloyd (2013)
RS2Z37	Pp1s69_23V6	Retained intron	TTTGATGCATCTTCGTGGAG	TTCCACAACGAACAAAACCA	This study
Pp108464	Pp1s270_54V6	Cassette exon	CCTGGAATCAGTTCCCAGAA	GGGCCACCGAATAGACACTA	Davies and Lloyd (2013)
eIF5L1	Pp1s626_4V6	All	AGGAATCCTGCGTACACCAC	GGGACGCAAGTTTTGAGGTA	Davies and Lloyd (2013)
SMG7-2	Pp1s311_73V6	All	GAATGAACGTGGTGTTGCAC	CTCGCCTCCTTTCACTTCAC	Davies and Lloyd (2013)
Derlin-1a	Pp1s213_66V6	All	CGTCCCGTTTTTCAAGTCAT	GTTCACCAACCCCATAATCG	This study
BiP1	Pp1s181_3V6	All	TTGATCTGGGGACGACCTAC	ACCCACGAAGGAGTGATACG	This study
BiP2	Pp1s288_23V6	All	CCAGGAGACGAAGGACGTAA	GTCGGGATCATTGTGTTCCT	This study
HSF	Pp1s31_388V6	PTC-	TCGGCAGCAGCTTCGTA	TCTACTTTGCGAAAGCCGTAAG	This study
HSF	Pp1s31_388V6	PTC+	GGAATTCGCACAGGAATTGT	ACCTTGCTATGAACCCAACTTC	This study
ERdj3A	Pp1s368_19V6	All	GCAAATTTTGGAGGGCAATA	TCCACCTTGGTTAGGACCAC	This study
IRE1b	Pp1s34_189V6	All	GCTGGTAGTGACCGGATGTT	CGAAGGACCCCCTTTTCTAC	This study

## Sheet: Supplemental Table S2
Event_ID	Manual_NMD_status
S29225-asmbl_204756_cDNA_matchF_10.608096	non-target
S13274-asmbl_146533_cDNA_matchR_7.275870	non-target
S2277-asmbl_105905_cDNA_matchF_10.44249	non-target
S8562-asmbl_129373_cDNA_matchR_20.176794	non-target
S17878-asmbl_163350_cDNA_matchR_15.371979	non-target
S26917-asmbl_196406_cDNA_matchF_30.558680	non-target
S28618-asmbl_202414_cDNA_matchF_4.592585	non-target
S29002-asmbl_203727_cDNA_matchR_12.601399	non-target
S4105-asmbl_112684_cDNA_matchF_10.81504	non-target
S17314-asmbl_161238_cDNA_matchR_8.361103	non-target
S22258-asmbl_179068_cDNA_matchR_7.456805	non-target
S27698-asmbl_199249_cDNA_matchR_10.575984	non-target
S10028-asmbl_134650_cDNA_matchF_7.207412	non-target
S10059-asmbl_134757_cDNA_matchR_5.207789	non-target
S10062-asmbl_134772_cDNA_matchF_4.207879	non-target
S10224-asmbl_135379_cDNA_matchR_5.212465	non-target
S10260-asmbl_135480_cDNA_matchF_3.212837	non-target
S1037-asmbl_101695_cDNA_matchR_5.20119	non-target
S10383-asmbl_135815_cDNA_matchF_6.214083	non-target
S10401-asmbl_135861_cDNA_matchF_15.214337	non-target
S10641-asmbl_136789_cDNA_matchR_9.219251	non-target
S1065-asmbl_101794_cDNA_matchR_2.20663	non-target
S10903-asmbl_137741_cDNA_matchR_11.224218	non-target
S10944-asmbl_137846_cDNA_matchF_7.224674	non-target
S11033-asmbl_138097_cDNA_matchF_2.225771	non-target
S1104-asmbl_101903_cDNA_matchF_12.21366	non-target
S11241-asmbl_138818_cDNA_matchF_14.229347	non-target
S1145-asmbl_102049_cDNA_matchF_3.22064	non-target
S11481-asmbl_139790_cDNA_matchF_7.234490	non-target
S11545-asmbl_140041_cDNA_matchF_17.236027	non-target
S11563-asmbl_140220_cDNA_matchR_10.238709	non-target
S11646-asmbl_140533_cDNA_matchR_11.240314	non-target
S1185-asmbl_102241_cDNA_matchF_1.23464	non-target
S11929-asmbl_141794_cDNA_matchF_5.248464	non-target
S11945-asmbl_141875_cDNA_matchF_7.248902	non-target
S11965-asmbl_141921_cDNA_matchR_8.249026	non-target
S1200-asmbl_102289_cDNA_matchR_9.23692	non-target
S12081-asmbl_142412_cDNA_matchF_17.252252	non-target
S12115-asmbl_142554_cDNA_matchR_4.252905	non-target
S12130-asmbl_142598_cDNA_matchF_2.253033	non-target
S12148-asmbl_142663_cDNA_matchR_17.253319	non-target
S1234-asmbl_102391_cDNA_matchF_11.24197	non-target
S12809-asmbl_144922_cDNA_matchF_9.265568	non-target
S12971-asmbl_145544_cDNA_matchF_5	non-target
S1297-asmbl_102606_cDNA_matchF_5.25151	non-target
S13086-asmbl_145870_cDNA_matchF_15	non-target
S13105-asmbl_145942_cDNA_matchF_6.272211	non-target
S13206-asmbl_146298_cDNA_matchR_1.274283	non-target
S13249-asmbl_146457_cDNA_matchF_1.275502	non-target
S13863-asmbl_148782_cDNA_matchR_4.290803	non-target
S13892-asmbl_148907_cDNA_matchR_4.291708	non-target
S14091-asmbl_149668_cDNA_matchR_8.296464	non-target
S14109-asmbl_149759_cDNA_matchR_3.297087	non-target
S14142-asmbl_149896_cDNA_matchR_9.298101	non-target
S30204-asmbl_208030_cDNA_matchF_14.624318	non-target
S18478-asmbl_165374_cDNA_matchR_3.382428	target
S10712-asmbl_137052_cDNA_matchR_4.220735	target
S6443-asmbl_121693_cDNA_matchF_2.134026	target
S33301-asmbl_218964_cDNA_matchR_2.683730	target
S33909-asmbl_220967_cDNA_matchF_4.693242	target
S21518-asmbl_176530_cDNA_matchR_13.443593	target
S10010-asmbl_134500_cDNA_matchR_2.205938	target
S13276-asmbl_146561_cDNA_matchR_5.275991	target
S30035-asmbl_207465_cDNA_matchR_3.621379	target
S22860-asmbl_181458_cDNA_matchF_3.472262	target
S18472-asmbl_165318_cDNA_matchF_1.381838	target
S20821-asmbl_174033_cDNA_matchF_7.430386	target
S24854-asmbl_188890_cDNA_matchR_1.514199	target
S17312-asmbl_161218_cDNA_matchF_3.360946	target
S4855-asmbl_115520_cDNA_matchR_4.96720	target
S4751-asmbl_115140_cDNA_matchF_6.94400	target
S10010-asmbl_134514_cDNA_matchR_2.205976	target
S13276-asmbl_146548_cDNA_matchR_4.275955	target
S17312-asmbl_161216_cDNA_matchF_3.360943	target
S10454-asmbl_136025_cDNA_matchF_2.214857	target
S10470-asmbl_136144_cDNA_matchF_7.215989	target
S10625-asmbl_136709_cDNA_matchF_2.218850	target
S10747-asmbl_137203_cDNA_matchF_4.221577	target
S1078-asmbl_101822_cDNA_matchF_6.20752	target
S11325-asmbl_139087_cDNA_matchF_14.230571	target
S11481-asmbl_139796_cDNA_matchF_8	target
S1151-asmbl_102084_cDNA_matchF_7.22256	target
S11863-asmbl_141478_cDNA_matchF_10.246694	target
S11977-asmbl_142014_cDNA_matchR_3.249767	target
S1207-asmbl_102318_cDNA_matchF_4.23821	target
S12576-asmbl_144280_cDNA_matchR_7.262872	target
S12792-asmbl_144859_cDNA_matchR_5.265157	target
S13371-asmbl_146872_cDNA_matchF_2.278884	target
S13550-asmbl_147524_cDNA_matchF_5.283367	target
S136-asmbl_98378_cDNA_matchF_5.1917	target
S13719-asmbl_148157_cDNA_matchF_3.286762	target
S13832-asmbl_148632_cDNA_matchF_3.290125	target
S14042-asmbl_149491_cDNA_matchF_2.295292	target
S14695-asmbl_151768_cDNA_matchR_3.307722	target
S1477-asmbl_103197_cDNA_matchF_11.28159	target
S15223-asmbl_153513_cDNA_matchR_3.316915	target
S15553-asmbl_154664_cDNA_matchF_5.323207	target
S15571-asmbl_154774_cDNA_matchF_3.324055	target
S15592-asmbl_154858_cDNA_matchF_2.324444	target
S15641-asmbl_155081_cDNA_matchR_6.325688	target
S15787-asmbl_155633_cDNA_matchR_15.329196	target
S16128-asmbl_157058_cDNA_matchR_10.337598	target
S16354-asmbl_157799_cDNA_matchR_6.341520	target
S1649-asmbl_103820_cDNA_matchF_7.31989	target
S16783-asmbl_159274_cDNA_matchF_4.348847	target
S7147-asmbl_124227_cDNA_matchR_11.148613	target
S1202-asmbl_102298_cDNA_matchR_15.23758	target
S3430-asmbl_110041_cDNA_matchR_9.66835	target

## Sheet: Supplemental Table S3
Library	Reads sequenced	Reads mapped	Percent reads mapped
wt-1R1.2	29880653	27432512	0.9252
wt-1R1.1	39860598	36583250	0.9238
wt-2R2.2	31500663	28385622	0.9115
wt-2R2.1	53969218	48595835	0.9099
d-smg1-2R1.1	75157724	47480269	0.636
d-smg1-2R2.2	36609523	33171126	0.9129
d-smg1-2R2.1	41789739	37825695	0.9116
d-smg1-1R1.2	35174129	31987893	0.9165
d-smg1-1R1.1	45812224	41665162	0.9164
d-smg1-1R2.2	32559328	29286648	0.9076
d-smg1-1R2.1	46679512	41959573	0.9064

## Sheet: Supplemental Table S4
gene	comparison	direction	DESeq	NOISeq	edgeR	significant.in	Fold_change	gene.name	description
Pp1s51_180V6.1	wt.vs.d-smg1	down	1	1	1	3	-1135.35	smg1	pi-3-kinase-related kinase smg-1
Pp1s136_71V6.1	wt.vs.d-smg1	down	1	1	1	3	-142.89	NA	NA
Pp1s469_14V6.1	wt.vs.d-smg1	down	1	1	1	3	-107.24	NA	POLR2A; polymerase (RNA) II (DNA directed) polypeptide A, 220kDa [EC:2.7.7.6] [KO:K03006] [Homo sapiens]
Pp1s23_141V6.1	wt.vs.d-smg1	down	1	1	1	3	-62.8862	NA	pectin methylesterase
Pp1s23_141V6.2	wt.vs.d-smg1	down	1	1	1	3	-62.8862	NA	pectin methylesterase
Pp1s190_39V6.1	wt.vs.d-smg1	down	1	1	1	3	-37.4281	NA	NA
Pp1s42_188V6.1	wt.vs.d-smg1	down	1	1	1	3	-29.5118	NA	NA
Pp1s42_190V6.1	wt.vs.d-smg1	down	1	1	1	3	-29.5118	NA	NA
Pp1s18_52V6.1	wt.vs.d-smg1	up	1	1	1	3	19.1791	NA	hypothetical protein [Dictyostelium discoideum]
Pp1s18_52V6.2	wt.vs.d-smg1	up	1	1	1	3	18.7803	NA	hypothetical protein [Dictyostelium discoideum]
Pp1s168_54V6.1	wt.vs.d-smg1	down	1	1	1	3	-13.7634	NA	xyloglucan endotransglucosylase hydrolase protein a
Pp1s257_8R6.1	wt.vs.d-smg1	up	1	1	1	3	11.3247	NA	NA
Pp1s275_68V6.2	wt.vs.d-smg1	down	1	1	1	3	-9.76718	NA	K19E20.4; anthranilate N-hydroxycinnamoyl/benzoyltransferase family [Arabidopsis thaliana]
Pp1s275_68V6.1	wt.vs.d-smg1	down	1	1	1	3	-9.75614	NA	K19E20.4; anthranilate N-hydroxycinnamoyl/benzoyltransferase family [Arabidopsis thaliana]
Pp1s275_68V6.4	wt.vs.d-smg1	down	1	1	1	3	-9.71857	NA	K19E20.4; anthranilate N-hydroxycinnamoyl/benzoyltransferase family [Arabidopsis thaliana]
Pp1s275_68V6.3	wt.vs.d-smg1	down	1	1	1	3	-9.68975	NA	hydroxycinnamoyl shikimate quinate hydroxycinnamoyltransferase
Pp1s102_59V6.1	wt.vs.d-smg1	down	1	1	1	3	-8.94513	NA	tryptophan decarboxylase
Pp1s102_41V6.1	wt.vs.d-smg1	down	1	1	1	3	-8.90429	NA	tryptophan decarboxylase
Pp1s102_49V6.1	wt.vs.d-smg1	down	1	1	1	3	-8.77209	NA	tryptophan decarboxylase
Pp1s309_36V6.1	wt.vs.d-smg1	up	1	1	1	3	8.74721	NA	Probable xyloglucan endotransglucosylase/hydrolase protein precursor
Pp1s266_39V6.2	wt.vs.d-smg1	down	1	1	1	3	-7.652	NA	K19E20.4; anthranilate N-hydroxycinnamoyl/benzoyltransferase family [Arabidopsis thaliana]
Pp1s266_39V6.4	wt.vs.d-smg1	down	1	1	1	3	-7.6475	NA	K19E20.4; anthranilate N-hydroxycinnamoyl/benzoyltransferase family [Arabidopsis thaliana]
Pp1s266_39V6.3	wt.vs.d-smg1	down	1	1	1	3	-7.64493	NA	hydroxycinnamoyl shikimate quinate hydroxycinnamoyltransferase
Pp1s266_39V6.1	wt.vs.d-smg1	down	1	1	1	3	-7.64001	NA	K19E20.4; anthranilate N-hydroxycinnamoyl/benzoyltransferase family [Arabidopsis thaliana]
Pp1s428_9V6.1	wt.vs.d-smg1	down	1	1	1	3	-7.35192	NA	NA
Pp1s428_1V6.1	wt.vs.d-smg1	down	1	1	1	3	-7.33799	NA	NA
Pp1s428_13V6.1	wt.vs.d-smg1	down	1	1	1	3	-7.31218	NA	NA
Pp1s10_253V6.1	wt.vs.d-smg1	up	1	1	1	3	6.1147	NA	peptidase serine-type peptidase
Pp1s77_158V6.1	wt.vs.d-smg1	down	1	1	1	3	-6.09834	NA	NA
Pp1s77_158V6.2	wt.vs.d-smg1	down	1	1	1	3	-6.09834	NA	NA
Pp1s47_119V6.1	wt.vs.d-smg1	down	1	1	1	3	-6.03977	NA	group ii plp
Pp1s160_149V6.1	wt.vs.d-smg1	down	1	1	1	3	-5.94699	NA	phosphoesterase pa-phosphatase related protein
Pp1s160_149V6.2	wt.vs.d-smg1	down	1	1	1	3	-5.92264	NA	phosphoesterase pa-phosphatase related protein
Pp1s160_149V6.3	wt.vs.d-smg1	down	1	1	1	3	-5.91354	NA	phosphoesterase pa-phosphatase related protein
Pp1s15_358R6.1	wt.vs.d-smg1	down	1	1	1	3	-5.77222	NA	NA
Pp1s7_394V6.1	wt.vs.d-smg1	down	1	1	1	3	-5.51614	NA	elongation factor-1A
Pp1s287_53V6.1	wt.vs.d-smg1	up	1	1	1	3	5.45047	NA	NA
Pp1s59_267V6.1	wt.vs.d-smg1	up	1	1	1	3	5.32181	NA	NA
Pp1s59_266R6.1	wt.vs.d-smg1	up	1	1	1	3	5.27618	NA	NA
Pp1s57_133V6.1	wt.vs.d-smg1	down	1	1	1	3	-5.18192	NA	leucine-rich repeat receptor-like protein kinase
Pp1s137_30V6.2	wt.vs.d-smg1	up	1	1	1	3	4.58995	NA	NA
Pp1s137_30V6.1	wt.vs.d-smg1	up	1	1	1	3	4.55479	NA	NA
Pp1s44_300V6.1	wt.vs.d-smg1	up	1	1	1	3	4.38971	NA	nac domain ipr003441
Pp1s44_300V6.2	wt.vs.d-smg1	up	1	1	1	3	4.38542	NA	nac domain ipr003441
Pp1s333_41V6.1	wt.vs.d-smg1	down	1	1	1	3	-4.3657	NA	plastocyanin-like domain-containing protein
Pp1s333_41R6.1	wt.vs.d-smg1	down	1	1	1	3	-4.333	NA	NA
Pp1s74_245V6.1	wt.vs.d-smg1	up	1	1	1	3	4.13313	NA	mn2+ fe2+ nramp family
Pp1s426_30V6.1	wt.vs.d-smg1	down	1	1	1	3	-4.01501	wrky15	wrky transcription factor 6
Pp1s22_14V6.1	wt.vs.d-smg1	up	1	1	1	3	3.93248	NA	cytochrome p450 cyp734a8
Pp1s235_61V6.1	wt.vs.d-smg1	up	1	1	1	3	3.83363	NA	Hypothetical protein sll1483 precursor [Synechocystis sp. PCC 6803]
Pp1s47_210V6.1	wt.vs.d-smg1	up	1	1	1	3	3.75652	NA	flotillin-like protein 1
Pp1s42_85V6.1	wt.vs.d-smg1	up	1	1	1	3	3.69971	NA	protein binding
Pp1s240_64V6.1	wt.vs.d-smg1	down	1	1	1	3	-3.64988	NA	NA
Pp1s63_27V6.1	wt.vs.d-smg1	up	1	1	1	3	3.64971	abcg9	white-brown-complex abc transporter family
Pp1s240_68V6.1	wt.vs.d-smg1	down	1	1	1	3	-3.64888	NA	NA
Pp1s102_16V6.1	wt.vs.d-smg1	up	1	1	1	3	3.64051	NA	NA
Pp1s34_221V6.1	wt.vs.d-smg1	up	1	1	1	3	3.61172	NA	T18B16.80; protein kinase, putative [Arabidopsis thaliana]
Pp1s80_45V6.1	wt.vs.d-smg1	up	1	1	1	3	3.58254	NA	T20F21.5; integral membrane family protein [Arabidopsis thaliana]
Pp1s55_301V6.1	wt.vs.d-smg1	down	1	1	1	3	-3.52328	NA	plasma membrane aquaporin
Pp1s252_2V6.2	wt.vs.d-smg1	down	1	1	1	3	-3.50251	NA	F19G10.14; disease resistance-responsive family protein [Arabidopsis thaliana]
Pp1s557_19V6.1	wt.vs.d-smg1	up	1	1	1	3	3.49537	NA	NA
Pp1s252_2V6.1	wt.vs.d-smg1	down	1	1	1	3	-3.49044	NA	F19G10.14; disease resistance-responsive family protein [Arabidopsis thaliana]
Pp1s55_301V6.4	wt.vs.d-smg1	down	1	1	1	3	-3.48747	pip2.2	plasma membrane aquaporin
Pp1s95_100V6.1	wt.vs.d-smg1	up	1	1	1	3	3.48319	NA	extremely serine rich protein [Candida albicans SC5314]
Pp1s55_301V6.2	wt.vs.d-smg1	down	1	1	1	3	-3.48199	pip2_2	pip2_2 gene for putative plasma membrane aquaporin protein PIP2_2
Pp1s55_301V6.3	wt.vs.d-smg1	down	1	1	1	3	-3.47302	NA	plasma membrane aquaporin
Pp1s162_81V6.1	wt.vs.d-smg1	up	1	1	1	3	3.46091	NA	biopterin transport-related protein bt1
Pp1s183_11V6.1	wt.vs.d-smg1	up	1	1	1	3	3.44758	NA	alternative oxidase
Pp1s183_11V6.3	wt.vs.d-smg1	up	1	1	1	3	3.44645	NA	alternative oxidase
Pp1s162_81V6.2	wt.vs.d-smg1	up	1	1	1	3	3.44219	NA	biopterin transport-related protein bt1
Pp1s22_44V6.1	wt.vs.d-smg1	down	1	1	1	3	-3.42948	NA	sulfate transporter
Pp1s22_44V6.2	wt.vs.d-smg1	down	1	1	1	3	-3.42647	NA	sulfate transporter
Pp1s183_11V6.2	wt.vs.d-smg1	up	1	1	1	3	3.40691	NA	alternative oxidase
Pp1s997_3V6.1	wt.vs.d-smg1	up	1	1	1	3	3.39794	NA	NA
Pp1s67_169V6.1	wt.vs.d-smg1	up	1	1	1	3	3.37912	NA	F15K9.2; C2 domain-containing protein / GRAM domain-containing protein
Pp1s144_87V6.1	wt.vs.d-smg1	up	1	1	1	3	3.35986	NA	executer1 chloroplast
Pp1s333_14V6.1	wt.vs.d-smg1	up	1	1	1	3	3.3323	NA	NA
Pp1s155_27V6.1	wt.vs.d-smg1	down	1	1	1	3	-3.3058	NA	arogenate dehydrogenase
Pp1s142_63V6.1	wt.vs.d-smg1	down	1	1	1	3	-3.2654	NA	NA
Pp1s378_11V6.1	wt.vs.d-smg1	down	1	1	1	3	-3.2215	aoc1	allene oxide cyclase
Pp1s41_58V6.1	wt.vs.d-smg1	up	1	1	1	3	3.2047	NA	carboxyl-terminal-processing protease
Pp1s20_19V6.1	wt.vs.d-smg1	down	1	1	1	3	-3.19371	NA	polyamine oxidase
Pp1s325_77V6.1	wt.vs.d-smg1	up	1	1	1	3	3.1911	NA	transcription factor c2h2
Pp1s23_306V6.1	wt.vs.d-smg1	up	1	1	1	3	3.18763	NA	contains EST C71994(E0751) unknown protein [Oryza sativa (japonica cultivar-group)]
Pp1s142_76V6.1	wt.vs.d-smg1	down	1	1	1	3	-3.18411	NA	NA
Pp1s128_133V6.1	wt.vs.d-smg1	down	1	1	1	3	-3.16261	NA	fad-binding protein
Pp1s23_306V6.2	wt.vs.d-smg1	up	1	1	1	3	3.1616	NA	contains EST C71994(E0751) unknown protein [Oryza sativa (japonica cultivar-group)]
Pp1s40_228V6.1	wt.vs.d-smg1	up	1	1	1	3	3.1414	ena1	ena1 gene for Na P-type ATPase protein ENA1
Pp1s142_72V6.1	wt.vs.d-smg1	down	1	1	1	3	-3.1363	NA	NA
Pp1s19_4R6.1	wt.vs.d-smg1	up	1	1	1	3	3.1279	NA	NA
Pp1s23_306V6.3	wt.vs.d-smg1	up	1	1	1	3	3.10741	NA	contains EST C71994(E0751) unknown protein [Oryza sativa (japonica cultivar-group)]
Pp1s54_54V6.1	wt.vs.d-smg1	up	1	1	1	3	3.09714	NA	aaa family
Pp1s277_78V6.2	wt.vs.d-smg1	up	1	1	1	3	3.09276	NA	ga20 oxidase-like protein
Pp1s368_19V6.1	wt.vs.d-smg1	up	1	1	1	3	3.09169	NA	subfamily member 9
Pp1s29_150V6.1	wt.vs.d-smg1	down	1	1	1	3	-3.08453	NA	fork head domain protein, putative [Plasmodium falciparum 3D7]
Pp1s412_32V6.1	wt.vs.d-smg1	up	1	1	1	3	3.08307	NA	nucleic acid binding
Pp1s252_5V6.1	wt.vs.d-smg1	down	1	1	1	3	-3.07177	NA	F19G10.14; disease resistance-responsive family protein [Arabidopsis thaliana]
Pp1s176_87V6.1	wt.vs.d-smg1	up	1	1	1	3	3.05588	NA	serine endopeptidase
Pp1s347_37V6.1	wt.vs.d-smg1	up	1	1	1	3	3.05525	NA	mitochondrial dicarboxylate carrier
Pp1s74_123V6.1	wt.vs.d-smg1	up	1	1	1	3	3.05115	NA	hypothetical protein, conserved [Leishmania major]
Pp1s277_78V6.1	wt.vs.d-smg1	up	1	1	1	3	3.04048	NA	ga20 oxidase-like protein
Pp1s17_355V6.1	wt.vs.d-smg1	down	1	1	1	3	-3.01284	NA	alpha-l-fucosidase 2
Pp1s182_93V6.1	wt.vs.d-smg1	down	1	1	1	3	-3.00269	NA	MJE7.12; expressed protein [Arabidopsis thaliana]
Pp1s52_261V6.1	wt.vs.d-smg1	down	1	1	1	3	-3.0004	NA	NA
Pp1s322_14V6.1	wt.vs.d-smg1	up	1	1	1	3	2.96078	NA	pspa im30 family protein
Pp1s433_23V6.1	wt.vs.d-smg1	down	1	1	1	3	-2.94938	NA	hypothetical protein [Theileria parva]
Pp1s433_23V6.2	wt.vs.d-smg1	down	1	1	1	3	-2.94098	NA	hypothetical protein [Theileria parva]
Pp1s130_270V6.1	wt.vs.d-smg1	down	1	1	1	3	-2.94003	NA	NA
Pp1s66_111V6.2	wt.vs.d-smg1	up	1	1	1	3	2.92308	NA	LOC366035 [Rattus norvegicus]
Pp1s433_23V6.3	wt.vs.d-smg1	down	1	1	1	3	-2.91688	NA	hypothetical protein [Theileria parva]
Pp1s5_169V6.1	wt.vs.d-smg1	up	1	1	1	3	2.91213	NA	trna modification gtpase
Pp1s66_111V6.1	wt.vs.d-smg1	up	1	1	1	3	2.90793	NA	LOC366035 [Rattus norvegicus]
silva_LSU_ABEU01013391_3_1490_31	wt.vs.d-smg1	down	1	1	1	3	-2.87293	NA	NA
rrn26	wt.vs.d-smg1	down	1	1	1	3	-2.8728	NA	NA
silva_LSU_X98013_1023_1349_10	wt.vs.d-smg1	down	1	1	1	3	-2.86904	NA	NA
silva_LSU_ABEU01018416_1_1227_27	wt.vs.d-smg1	down	1	1	1	3	-2.86593	NA	NA
Pp1s218_117V6.1	wt.vs.d-smg1	up	1	1	1	3	2.86546	NA	NA
silva_LSU_ABEU01016094_2_1262_20	wt.vs.d-smg1	down	1	1	1	3	-2.86524	NA	NA
silva_LSU_ABEU01016257_1_1525_30	wt.vs.d-smg1	down	1	1	1	3	-2.86498	NA	NA
silva_LSU_X98013_1023_1349_4	wt.vs.d-smg1	down	1	1	1	3	-2.86477	NA	NA
silva_LSU_X98013_1023_1349_11	wt.vs.d-smg1	down	1	1	1	3	-2.86214	NA	NA
Pp1s13_158V6.1	wt.vs.d-smg1	down	1	1	1	3	-2.85618	NA	NA
silva_LSU_ABEU01015582_1_1666_33	wt.vs.d-smg1	down	1	1	1	3	-2.8543	NA	NA
silva_LSU_ABEU01016257_1_1525_35	wt.vs.d-smg1	down	1	1	1	3	-2.8543	NA	NA
silva_LSU_ABEU01016094_2_1262_31	wt.vs.d-smg1	down	1	1	1	3	-2.8543	NA	NA
silva_LSU_ABEU01016257_1_1525_29	wt.vs.d-smg1	down	1	1	1	3	-2.84653	NA	NA
silva_LSU_X98013_1023_1349_1	wt.vs.d-smg1	down	1	1	1	3	-2.84621	NA	NA
silva_LSU_X98013_1023_1349_3	wt.vs.d-smg1	down	1	1	1	3	-2.84066	NA	NA
silva_LSU_X98013_1023_1349_7	wt.vs.d-smg1	down	1	1	1	3	-2.83749	NA	NA
silva_LSU_X98013_1023_1349_8	wt.vs.d-smg1	down	1	1	1	3	-2.83437	NA	NA
silva_LSU_X98013_1023_1349_2	wt.vs.d-smg1	down	1	1	1	3	-2.83135	NA	NA
silva_LSU_X98013_1023_1349_12	wt.vs.d-smg1	down	1	1	1	3	-2.83104	NA	NA
silva_LSU_X98013_1023_1349_9	wt.vs.d-smg1	down	1	1	1	3	-2.83049	NA	NA
silva_LSU_X98013_1023_1349_5	wt.vs.d-smg1	down	1	1	1	3	-2.8301	NA	NA
silva_LSU_ABEU01016257_1_1525_19	wt.vs.d-smg1	down	1	1	1	3	-2.82998	NA	NA
silva_LSU_ABEU01013391_3_1490_19	wt.vs.d-smg1	down	1	1	1	3	-2.82872	NA	NA
silva_LSU_ABEU01016094_2_1262_17	wt.vs.d-smg1	down	1	1	1	3	-2.82858	NA	NA
silva_LSU_ABEU01016257_1_1525_25	wt.vs.d-smg1	down	1	1	1	3	-2.82604	NA	NA
silva_LSU_ABEU01016094_2_1262_27	wt.vs.d-smg1	down	1	1	1	3	-2.82513	NA	NA
silva_LSU_ABEU01016094_2_1262_24	wt.vs.d-smg1	down	1	1	1	3	-2.82379	NA	NA
Pp1s22_322V6.1	wt.vs.d-smg1	down	1	1	1	3	-2.82372	NA	pr10 protein
silva_LSU_ABEU01017050_2_963_28	wt.vs.d-smg1	down	1	1	1	3	-2.8216	NA	NA
silva_LSU_ABEU01018302_1_973_24	wt.vs.d-smg1	down	1	1	1	3	-2.81438	NA	NA
silva_LSU_X98013_1023_1349_6	wt.vs.d-smg1	down	1	1	1	3	-2.81339	NA	NA
silva_LSU_ABEU01015582_1_1666_15	wt.vs.d-smg1	down	1	1	1	3	-2.81088	NA	NA
silva_LSU_ABEU01017050_2_963_12	wt.vs.d-smg1	down	1	1	1	3	-2.81051	NA	NA
silva_LSU_ABEU01018416_1_1227_16	wt.vs.d-smg1	down	1	1	1	3	-2.80767	NA	NA
silva_LSU_ABEU01013391_3_1490_26	wt.vs.d-smg1	down	1	1	1	3	-2.80754	NA	NA
silva_LSU_ABEU01015582_1_1666_24	wt.vs.d-smg1	down	1	1	1	3	-2.80312	NA	NA
silva_LSU_ABEU01015582_1_1666_20	wt.vs.d-smg1	down	1	1	1	3	-2.80294	NA	NA
silva_LSU_ABEU01013391_3_1490_18	wt.vs.d-smg1	down	1	1	1	3	-2.79654	NA	NA
silva_LSU_ABEU01016257_1_1525_18	wt.vs.d-smg1	down	1	1	1	3	-2.79541	NA	NA
silva_LSU_ABEU01016094_2_1262_16	wt.vs.d-smg1	down	1	1	1	3	-2.79534	NA	NA
silva_LSU_ABEU01015582_1_1666_19	wt.vs.d-smg1	down	1	1	1	3	-2.79523	NA	NA
silva_LSU_ABEU01015582_1_1666_7	wt.vs.d-smg1	down	1	1	1	3	-2.79308	NA	NA
Pp1s244_85V6.1	wt.vs.d-smg1	up	1	1	1	3	2.79036	NA	ribulose bisphosphate carboxylase oxygenase activase chloroplast
silva_LSU_ABEU01018416_1_1227_15	wt.vs.d-smg1	down	1	1	1	3	-2.78989	NA	NA
silva_LSU_ABEU01015582_1_1666_6	wt.vs.d-smg1	down	1	1	1	3	-2.78608	NA	NA
silva_LSU_ABEU01018416_1_1227_11	wt.vs.d-smg1	down	1	1	1	3	-2.78294	NA	NA
silva_LSU_ABEU01013391_3_1490_14	wt.vs.d-smg1	down	1	1	1	3	-2.78265	NA	NA
silva_LSU_ABEU01016257_1_1525_14	wt.vs.d-smg1	down	1	1	1	3	-2.78228	NA	NA
silva_LSU_ABEU01016094_2_1262_9	wt.vs.d-smg1	down	1	1	1	3	-2.78177	NA	NA
silva_LSU_ABEU01018416_1_1227_23	wt.vs.d-smg1	down	1	1	1	3	-2.77485	NA	NA
silva_LSU_ABEU01016257_1_1525_12	wt.vs.d-smg1	down	1	1	1	3	-2.76771	NA	NA
silva_LSU_ABEU01015582_1_1666_8	wt.vs.d-smg1	down	1	1	1	3	-2.76498	NA	NA
silva_LSU_ABEU01016094_2_1262_7	wt.vs.d-smg1	down	1	1	1	3	-2.76487	NA	NA
silva_LSU_ABEU01016257_1_1525_28	wt.vs.d-smg1	down	1	1	1	3	-2.76299	NA	NA
silva_LSU_ABEU01015582_1_1666_14	wt.vs.d-smg1	down	1	1	1	3	-2.76246	NA	NA
silva_LSU_ABEU01016094_2_1262_3	wt.vs.d-smg1	down	1	1	1	3	-2.75916	NA	NA
silva_LSU_ABEU01013391_3_1490_7	wt.vs.d-smg1	down	1	1	1	3	-2.7566	NA	NA
silva_LSU_ABEU01015582_1_1666_31	wt.vs.d-smg1	down	1	1	1	3	-2.75497	NA	NA
silva_LSU_ABEU01016257_1_1525_5	wt.vs.d-smg1	down	1	1	1	3	-2.7546	NA	NA
silva_LSU_ABEU01015582_1_1666_10	wt.vs.d-smg1	down	1	1	1	3	-2.7546	NA	NA
silva_LSU_ABEU01016094_2_1262_1	wt.vs.d-smg1	down	1	1	1	3	-2.7546	NA	NA
silva_LSU_ABEU01018416_1_1227_5	wt.vs.d-smg1	down	1	1	1	3	-2.75381	NA	NA
silva_LSU_ABEU01015582_1_1666_13	wt.vs.d-smg1	down	1	1	1	3	-2.75321	NA	NA
silva_LSU_ABEU01016257_1_1525_7	wt.vs.d-smg1	down	1	1	1	3	-2.75162	NA	NA
silva_LSU_ABEU01016094_2_1262_12	wt.vs.d-smg1	down	1	1	1	3	-2.75121	NA	NA
silva_LSU_ABEU01016257_1_1525_1	wt.vs.d-smg1	down	1	1	1	3	-2.75057	NA	NA
silva_LSU_ABEU01016094_2_1262_4	wt.vs.d-smg1	down	1	1	1	3	-2.75017	NA	NA
silva_LSU_ABEU01016094_2_1262_11	wt.vs.d-smg1	down	1	1	1	3	-2.74979	NA	NA
silva_LSU_ABEU01015582_1_1666_12	wt.vs.d-smg1	down	1	1	1	3	-2.74887	NA	NA
silva_LSU_ABEU01015582_1_1666_1	wt.vs.d-smg1	down	1	1	1	3	-2.74552	NA	NA
silva_LSU_ABEU01015582_1_1666_32	wt.vs.d-smg1	down	1	1	1	3	-2.74461	NA	NA
silva_LSU_ABEU01013391_3_1490_12	wt.vs.d-smg1	down	1	1	1	3	-2.74397	NA	NA
silva_LSU_ABEU01018416_1_1227_8	wt.vs.d-smg1	down	1	1	1	3	-2.7439	NA	NA
silva_LSU_ABEU01016094_2_1262_10	wt.vs.d-smg1	down	1	1	1	3	-2.74364	NA	NA
silva_LSU_ABEU01015582_1_1666_2	wt.vs.d-smg1	down	1	1	1	3	-2.74317	NA	NA
silva_LSU_ABEU01016094_2_1262_5	wt.vs.d-smg1	down	1	1	1	3	-2.74317	NA	NA
silva_LSU_ABEU01016257_1_1525_8	wt.vs.d-smg1	down	1	1	1	3	-2.74317	NA	NA
silva_LSU_ABEU01016094_2_1262_28	wt.vs.d-smg1	down	1	1	1	3	-2.74293	NA	NA
Pp1s63_71V6.1	wt.vs.d-smg1	down	1	1	1	3	-2.74134	NA	oxygen-evolving enhancer protein chloroplast
silva_LSU_ABEU01015582_1_1666_27	wt.vs.d-smg1	down	1	1	1	3	-2.74124	NA	NA
silva_LSU_ABEU01018221_1_975_25	wt.vs.d-smg1	down	1	1	1	3	-2.74084	NA	NA
silva_LSU_ABEU01015582_1_1666_30	wt.vs.d-smg1	down	1	1	1	3	-2.74066	NA	NA
silva_LSU_ABEU01015580_73_999_24	wt.vs.d-smg1	down	1	1	1	3	-2.74028	NA	NA
silva_LSU_ABEU01018416_1_1227_2	wt.vs.d-smg1	down	1	1	1	3	-2.74009	NA	NA
silva_LSU_ABEU01018302_1_973_21	wt.vs.d-smg1	down	1	1	1	3	-2.73958	NA	NA
Pp1s116_98V6.1	wt.vs.d-smg1	up	1	1	1	3	2.73804	NA	serine threonine-protein kinase
silva_LSU_ABEU01013391_3_1490_3	wt.vs.d-smg1	down	1	1	1	3	-2.73798	NA	NA
silva_LSU_ABEU01018302_1_973_27	wt.vs.d-smg1	down	1	1	1	3	-2.73778	NA	NA
silva_LSU_ABEU01018302_1_973_23	wt.vs.d-smg1	down	1	1	1	3	-2.73774	NA	NA
silva_LSU_ABEU01018416_1_1227_3	wt.vs.d-smg1	down	1	1	1	3	-2.73737	NA	NA
silva_LSU_ABEU01015580_73_999_23	wt.vs.d-smg1	down	1	1	1	3	-2.73711	NA	NA
silva_LSU_ABEU01015580_73_999_27	wt.vs.d-smg1	down	1	1	1	3	-2.7369	NA	NA
silva_LSU_ABEU01016257_1_1525_13	wt.vs.d-smg1	down	1	1	1	3	-2.73613	NA	NA
silva_LSU_ABEU01018416_1_1227_1	wt.vs.d-smg1	down	1	1	1	3	-2.73613	NA	NA
silva_LSU_ABEU01013391_3_1490_5	wt.vs.d-smg1	down	1	1	1	3	-2.73613	NA	NA
silva_LSU_ABEU01013391_3_1490_15	wt.vs.d-smg1	down	1	1	1	3	-2.736	NA	NA
silva_LSU_ABEU01015582_1_1666_16	wt.vs.d-smg1	down	1	1	1	3	-2.736	NA	NA
silva_LSU_ABEU01016094_2_1262_13	wt.vs.d-smg1	down	1	1	1	3	-2.736	NA	NA
silva_LSU_ABEU01016257_1_1525_16	wt.vs.d-smg1	down	1	1	1	3	-2.736	NA	NA
silva_LSU_ABEU01018416_1_1227_12	wt.vs.d-smg1	down	1	1	1	3	-2.736	NA	NA
silva_LSU_ABEU01018302_1_973_7	wt.vs.d-smg1	down	1	1	1	3	-2.73335	NA	NA
silva_LSU_ABEU01015580_73_999_3	wt.vs.d-smg1	down	1	1	1	3	-2.7332	NA	NA
silva_LSU_ABEU01016094_2_1262_22	wt.vs.d-smg1	down	1	1	1	3	-2.73218	NA	NA
silva_LSU_ABEU01015582_1_1666_29	wt.vs.d-smg1	down	1	1	1	3	-2.73204	NA	NA
silva_LSU_ABEU01018302_1_973_22	wt.vs.d-smg1	down	1	1	1	3	-2.73193	NA	NA
silva_LSU_ABEU01018221_1_975_27	wt.vs.d-smg1	down	1	1	1	3	-2.73178	NA	NA
silva_LSU_ABEU01018221_1_975_24	wt.vs.d-smg1	down	1	1	1	3	-2.73157	NA	NA
silva_LSU_ABEU01016094_2_1262_23	wt.vs.d-smg1	down	1	1	1	3	-2.73111	NA	NA
silva_LSU_ABEU01018302_1_973_20	wt.vs.d-smg1	down	1	1	1	3	-2.73097	NA	NA
silva_LSU_ABEU01015580_73_999_22	wt.vs.d-smg1	down	1	1	1	3	-2.73011	NA	NA
silva_LSU_ABEU01015582_1_1666_23	wt.vs.d-smg1	down	1	1	1	3	-2.72929	NA	NA
silva_LSU_ABEU01015580_73_999_21	wt.vs.d-smg1	down	1	1	1	3	-2.7292	NA	NA
silva_LSU_ABEU01015582_1_1666_11	wt.vs.d-smg1	down	1	1	1	3	-2.72876	NA	NA
silva_LSU_ABEU01017050_2_963_7	wt.vs.d-smg1	down	1	1	1	3	-2.72859	NA	NA
silva_LSU_ABEU01013391_3_1490_8	wt.vs.d-smg1	down	1	1	1	3	-2.72859	NA	NA
silva_LSU_ABEU01016094_2_1262_2	wt.vs.d-smg1	down	1	1	1	3	-2.72859	NA	NA
silva_LSU_ABEU01016257_1_1525_6	wt.vs.d-smg1	down	1	1	1	3	-2.72859	NA	NA
silva_LSU_ABEU01018416_1_1227_6	wt.vs.d-smg1	down	1	1	1	3	-2.72859	NA	NA
silva_LSU_ABEU01017050_2_963_9	wt.vs.d-smg1	down	1	1	1	3	-2.72811	NA	NA
silva_LSU_X98013_1023_1349_13	wt.vs.d-smg1	down	1	1	1	3	-2.72805	NA	NA
silva_LSU_ABEU01013391_3_1490_9	wt.vs.d-smg1	down	1	1	1	3	-2.72787	NA	NA
silva_LSU_ABEU01017050_2_963_10	wt.vs.d-smg1	down	1	1	1	3	-2.72778	NA	NA
silva_LSU_ABEU01018221_1_975_7	wt.vs.d-smg1	down	1	1	1	3	-2.72754	NA	NA
silva_LSU_ABEU01015582_1_1666_4	wt.vs.d-smg1	down	1	1	1	3	-2.72662	NA	NA
silva_LSU_ABEU01015582_1_1666_18	wt.vs.d-smg1	down	1	1	1	3	-2.72651	NA	NA
silva_LSU_ABEU01018221_1_975_23	wt.vs.d-smg1	down	1	1	1	3	-2.72604	NA	NA
silva_LSU_ABEU01016094_2_1262_15	wt.vs.d-smg1	down	1	1	1	3	-2.72601	NA	NA
silva_LSU_ABEU01013391_3_1490_17	wt.vs.d-smg1	down	1	1	1	3	-2.72599	NA	NA
silva_LSU_ABEU01016257_1_1525_17	wt.vs.d-smg1	down	1	1	1	3	-2.72599	NA	NA
silva_LSU_ABEU01018416_1_1227_14	wt.vs.d-smg1	down	1	1	1	3	-2.72599	NA	NA
silva_LSU_ABEU01018221_1_975_20	wt.vs.d-smg1	down	1	1	1	3	-2.72583	NA	NA
silva_LSU_ABEU01016094_2_1262_21	wt.vs.d-smg1	down	1	1	1	3	-2.72526	NA	NA
silva_LSU_ABEU01017050_2_963_14	wt.vs.d-smg1	down	1	1	1	3	-2.72502	NA	NA
silva_LSU_ABEU01016257_1_1525_3	wt.vs.d-smg1	down	1	1	1	3	-2.72449	NA	NA
silva_LSU_ABEU01016094_2_1262_29	wt.vs.d-smg1	down	1	1	1	3	-2.72439	NA	NA
silva_LSU_ABEU01018416_1_1227_7	wt.vs.d-smg1	down	1	1	1	3	-2.72429	NA	NA
silva_LSU_ABEU01017050_2_963_17	wt.vs.d-smg1	down	1	1	1	3	-2.72376	NA	NA
silva_LSU_ABEU01016094_2_1262_19	wt.vs.d-smg1	down	1	1	1	3	-2.72335	NA	NA
silva_LSU_ABEU01017050_2_963_6	wt.vs.d-smg1	down	1	1	1	3	-2.72289	NA	NA
silva_LSU_ABEU01017050_2_963_19	wt.vs.d-smg1	down	1	1	1	3	-2.72215	NA	NA
silva_LSU_ABEU01017050_2_963_21	wt.vs.d-smg1	down	1	1	1	3	-2.7218	NA	NA
silva_LSU_ABEU01018416_1_1227_10	wt.vs.d-smg1	down	1	1	1	3	-2.72108	NA	NA
silva_LSU_ABEU01017050_2_963_2	wt.vs.d-smg1	down	1	1	1	3	-2.72071	NA	NA
silva_LSU_ABEU01017050_2_963_20	wt.vs.d-smg1	down	1	1	1	3	-2.72009	NA	NA
Pp1s194_189V6.1	wt.vs.d-smg1	up	1	1	1	3	2.71989	NA	protein binding protein
silva_LSU_ABEU01013391_3_1490_22	wt.vs.d-smg1	down	1	1	1	3	-2.71928	NA	NA
silva_LSU_ABEU01016094_2_1262_14	wt.vs.d-smg1	down	1	1	1	3	-2.71928	NA	NA
silva_LSU_ABEU01016257_1_1525_21	wt.vs.d-smg1	down	1	1	1	3	-2.71928	NA	NA
silva_LSU_ABEU01018416_1_1227_18	wt.vs.d-smg1	down	1	1	1	3	-2.71928	NA	NA
silva_LSU_ABEU01015582_1_1666_17	wt.vs.d-smg1	down	1	1	1	3	-2.71928	NA	NA
silva_LSU_ABEU01013391_3_1490_1	wt.vs.d-smg1	down	1	1	1	3	-2.71886	NA	NA
silva_LSU_ABEU01018416_1_1227_20	wt.vs.d-smg1	down	1	1	1	3	-2.71878	NA	NA
silva_LSU_ABEU01018416_1_1227_21	wt.vs.d-smg1	down	1	1	1	3	-2.71859	NA	NA
silva_LSU_ABEU01016094_2_1262_26	wt.vs.d-smg1	down	1	1	1	3	-2.71841	NA	NA
silva_LSU_ABEU01016094_2_1262_6	wt.vs.d-smg1	down	1	1	1	3	-2.71796	NA	NA
silva_LSU_ABEU01018302_1_973_4	wt.vs.d-smg1	down	1	1	1	3	-2.71787	NA	NA
silva_LSU_ABEU01013391_3_1490_21	wt.vs.d-smg1	down	1	1	1	3	-2.71785	NA	NA
silva_LSU_ABEU01018221_1_975_1	wt.vs.d-smg1	down	1	1	1	3	-2.71785	NA	NA
silva_LSU_ABEU01017050_2_963_24	wt.vs.d-smg1	down	1	1	1	3	-2.71782	NA	NA
silva_LSU_ABEU01015580_73_999_11	wt.vs.d-smg1	down	1	1	1	3	-2.71761	NA	NA
silva_LSU_ABEU01018302_1_973_17	wt.vs.d-smg1	down	1	1	1	3	-2.71721	NA	NA
silva_LSU_ABEU01017050_2_963_3	wt.vs.d-smg1	down	1	1	1	3	-2.71703	NA	NA
silva_LSU_ABEU01018416_1_1227_19	wt.vs.d-smg1	down	1	1	1	3	-2.71633	NA	NA
silva_LSU_ABEU01017050_2_963_18	wt.vs.d-smg1	down	1	1	1	3	-2.71629	NA	NA
silva_LSU_ABEU01016257_1_1525_22	wt.vs.d-smg1	down	1	1	1	3	-2.71597	NA	NA
silva_LSU_ABEU01018416_1_1227_25	wt.vs.d-smg1	down	1	1	1	3	-2.71579	NA	NA
silva_LSU_ABEU01013391_3_1490_20	wt.vs.d-smg1	down	1	1	1	3	-2.71536	NA	NA
silva_LSU_ABEU01016257_1_1525_20	wt.vs.d-smg1	down	1	1	1	3	-2.71536	NA	NA
silva_LSU_ABEU01017050_2_963_1	wt.vs.d-smg1	down	1	1	1	3	-2.71536	NA	NA
silva_LSU_ABEU01018416_1_1227_17	wt.vs.d-smg1	down	1	1	1	3	-2.71536	NA	NA
silva_LSU_ABEU01018416_1_1227_4	wt.vs.d-smg1	down	1	1	1	3	-2.71497	NA	NA
silva_LSU_ABEU01016094_2_1262_8	wt.vs.d-smg1	down	1	1	1	3	-2.71386	NA	NA
silva_LSU_ABEU01016257_1_1525_23	wt.vs.d-smg1	down	1	1	1	3	-2.71359	NA	NA
silva_LSU_ABEU01013391_3_1490_16	wt.vs.d-smg1	down	1	1	1	3	-2.71357	NA	NA
silva_LSU_ABEU01018221_1_975_4	wt.vs.d-smg1	down	1	1	1	3	-2.71357	NA	NA
silva_LSU_ABEU01018302_1_973_1	wt.vs.d-smg1	down	1	1	1	3	-2.71357	NA	NA
silva_LSU_ABEU01018302_1_973_18	wt.vs.d-smg1	down	1	1	1	3	-2.7134	NA	NA
silva_LSU_ABEU01015580_73_999_19	wt.vs.d-smg1	down	1	1	1	3	-2.71318	NA	NA
silva_LSU_ABEU01015582_1_1666_34	wt.vs.d-smg1	down	1	1	1	3	-2.71309	NA	NA
silva_LSU_ABEU01017050_2_963_4	wt.vs.d-smg1	down	1	1	1	3	-2.71291	NA	NA
silva_LSU_ABEU01015580_73_999_12	wt.vs.d-smg1	down	1	1	1	3	-2.71291	NA	NA
silva_LSU_ABEU01018221_1_975_18	wt.vs.d-smg1	down	1	1	1	3	-2.7115	NA	NA
silva_LSU_ABEU01015580_73_999_18	wt.vs.d-smg1	down	1	1	1	3	-2.7113	NA	NA
silva_LSU_ABEU01017050_2_963_15	wt.vs.d-smg1	down	1	1	1	3	-2.71035	NA	NA
silva_LSU_ABEU01015582_1_1666_26	wt.vs.d-smg1	down	1	1	1	3	-2.71005	NA	NA
silva_LSU_ABEU01018221_1_975_17	wt.vs.d-smg1	down	1	1	1	3	-2.7099	NA	NA
silva_LSU_ABEU01018416_1_1227_9	wt.vs.d-smg1	down	1	1	1	3	-2.7077	NA	NA
silva_LSU_ABEU01015582_1_1666_25	wt.vs.d-smg1	down	1	1	1	3	-2.7075	NA	NA
silva_LSU_ABEU01018302_1_973_6	wt.vs.d-smg1	down	1	1	1	3	-2.70722	NA	NA
silva_LSU_ABEU01015582_1_1666_21	wt.vs.d-smg1	down	1	1	1	3	-2.70673	NA	NA
silva_LSU_ABEU01015582_1_1666_3	wt.vs.d-smg1	down	1	1	1	3	-2.70545	NA	NA
silva_LSU_ABEU01017050_2_963_25	wt.vs.d-smg1	down	1	1	1	3	-2.70449	NA	NA
silva_LSU_ABEU01018302_1_973_16	wt.vs.d-smg1	down	1	1	1	3	-2.70413	NA	NA
silva_LSU_ABEU01017050_2_963_5	wt.vs.d-smg1	down	1	1	1	3	-2.7038	NA	NA
silva_LSU_ABEU01016257_1_1525_10	wt.vs.d-smg1	down	1	1	1	3	-2.70298	NA	NA
silva_LSU_ABEU01018416_1_1227_26	wt.vs.d-smg1	down	1	1	1	3	-2.7022	NA	NA
silva_LSU_ABEU01013391_3_1490_27	wt.vs.d-smg1	down	1	1	1	3	-2.70165	NA	NA
silva_LSU_ABEU01015580_73_999_13	wt.vs.d-smg1	down	1	1	1	3	-2.70165	NA	NA
silva_LSU_ABEU01016257_1_1525_31	wt.vs.d-smg1	down	1	1	1	3	-2.70139	NA	NA
silva_LSU_ABEU01013391_3_1490_11	wt.vs.d-smg1	down	1	1	1	3	-2.70088	NA	NA
silva_LSU_ABEU01015580_73_999_2	wt.vs.d-smg1	down	1	1	1	3	-2.70088	NA	NA
silva_LSU_ABEU01018221_1_975_6	wt.vs.d-smg1	down	1	1	1	3	-2.70028	NA	NA
silva_LSU_ABEU01016257_1_1525_4	wt.vs.d-smg1	down	1	1	1	3	-2.70027	NA	NA
silva_LSU_ABEU01017050_2_963_16	wt.vs.d-smg1	down	1	1	1	3	-2.69967	NA	NA
silva_LSU_ABEU01018302_1_973_3	wt.vs.d-smg1	down	1	1	1	3	-2.69882	NA	NA
silva_LSU_ABEU01016257_1_1525_24	wt.vs.d-smg1	down	1	1	1	3	-2.69808	NA	NA
silva_LSU_ABEU01018221_1_975_13	wt.vs.d-smg1	down	1	1	1	3	-2.69721	NA	NA
Pp1s40_186V6.2	wt.vs.d-smg1	up	1	1	1	3	2.69685	NA	transferring glycosyl
silva_LSU_ABEU01013391_3_1490_13	wt.vs.d-smg1	down	1	1	1	3	-2.69663	NA	NA
silva_LSU_ABEU01015580_73_999_4	wt.vs.d-smg1	down	1	1	1	3	-2.69663	NA	NA
silva_LSU_ABEU01018221_1_975_10	wt.vs.d-smg1	down	1	1	1	3	-2.69561	NA	NA
silva_LSU_ABEU01013391_3_1490_23	wt.vs.d-smg1	down	1	1	1	3	-2.69554	NA	NA
silva_LSU_ABEU01015580_73_999_8	wt.vs.d-smg1	down	1	1	1	3	-2.69554	NA	NA
silva_LSU_ABEU01018302_1_973_10	wt.vs.d-smg1	down	1	1	1	3	-2.69542	NA	NA
silva_LSU_ABEU01018302_1_973_2	wt.vs.d-smg1	down	1	1	1	3	-2.69481	NA	NA
silva_LSU_ABEU01015580_73_999_16	wt.vs.d-smg1	down	1	1	1	3	-2.69479	NA	NA
silva_LSU_ABEU01017050_2_963_13	wt.vs.d-smg1	down	1	1	1	3	-2.69456	NA	NA
silva_LSU_ABEU01013391_3_1490_2	wt.vs.d-smg1	down	1	1	1	3	-2.69417	NA	NA
silva_LSU_ABEU01015580_73_999_7	wt.vs.d-smg1	down	1	1	1	3	-2.69417	NA	NA
silva_LSU_ABEU01018302_1_973_14	wt.vs.d-smg1	down	1	1	1	3	-2.69374	NA	NA
silva_LSU_ABEU01018221_1_975_15	wt.vs.d-smg1	down	1	1	1	3	-2.69372	NA	NA
silva_LSU_ABEU01018221_1_975_3	wt.vs.d-smg1	down	1	1	1	3	-2.6921	NA	NA
silva_LSU_ABEU01015580_73_999_6	wt.vs.d-smg1	down	1	1	1	3	-2.69131	NA	NA
silva_LSU_ABEU01018221_1_975_2	wt.vs.d-smg1	down	1	1	1	3	-2.69063	NA	NA
silva_LSU_ABEU01016257_1_1525_9	wt.vs.d-smg1	down	1	1	1	3	-2.68979	NA	NA
silva_LSU_ABEU01018302_1_973_5	wt.vs.d-smg1	down	1	1	1	3	-2.68751	NA	NA
silva_LSU_ABEU01018302_1_973_19	wt.vs.d-smg1	down	1	1	1	3	-2.68586	NA	NA
silva_LSU_ABEU01018221_1_975_5	wt.vs.d-smg1	down	1	1	1	3	-2.68544	NA	NA
silva_LSU_ABEU01013391_3_1490_10	wt.vs.d-smg1	down	1	1	1	3	-2.68542	NA	NA
silva_LSU_ABEU01015580_73_999_1	wt.vs.d-smg1	down	1	1	1	3	-2.68542	NA	NA
silva_LSU_ABEU01018302_1_973_26	wt.vs.d-smg1	down	1	1	1	3	-2.68405	NA	NA
silva_LSU_ABEU01018221_1_975_8	wt.vs.d-smg1	down	1	1	1	3	-2.68175	NA	NA
silva_LSU_ABEU01018302_1_973_8	wt.vs.d-smg1	down	1	1	1	3	-2.68092	NA	NA
silva_LSU_ABEU01013391_3_1490_28	wt.vs.d-smg1	down	1	1	1	3	-2.67988	NA	NA
silva_LSU_ABEU01015580_73_999_15	wt.vs.d-smg1	down	1	1	1	3	-2.67988	NA	NA
silva_LSU_ABEU01018221_1_975_19	wt.vs.d-smg1	down	1	1	1	3	-2.67914	NA	NA
silva_LSU_ABEU01018302_1_973_9	wt.vs.d-smg1	down	1	1	1	3	-2.67831	NA	NA
silva_LSU_ABEU01015582_1_1666_5	wt.vs.d-smg1	down	1	1	1	3	-2.67818	NA	NA
silva_LSU_ABEU01016257_1_1525_32	wt.vs.d-smg1	down	1	1	1	3	-2.67658	NA	NA
Pp1s182_83V6.1	wt.vs.d-smg1	up	1	1	1	3	2.67547	NA	microsomal glutathione s-transferase 3
silva_LSU_ABEU01018221_1_975_26	wt.vs.d-smg1	down	1	1	1	3	-2.67401	NA	NA
silva_LSU_ABEU01016094_2_1262_30	wt.vs.d-smg1	down	1	1	1	3	-2.6739	NA	NA
silva_LSU_ABEU01013391_3_1490_32	wt.vs.d-smg1	down	1	1	1	3	-2.67084	NA	NA
silva_LSU_ABEU01015580_73_999_28	wt.vs.d-smg1	down	1	1	1	3	-2.67084	NA	NA
Pp1s53_159V6.1	wt.vs.d-smg1	down	1	1	1	3	-2.67024	NA	fad fmn-containing dehydrogenase
silva_LSU_ABEU01015580_73_999_26	wt.vs.d-smg1	down	1	1	1	3	-2.66882	NA	NA
silva_LSU_ABEU01018302_1_973_29	wt.vs.d-smg1	down	1	1	1	3	-2.66491	NA	NA
silva_LSU_ABEU01013391_3_1490_24	wt.vs.d-smg1	down	1	1	1	3	-2.65911	NA	NA
silva_LSU_ABEU01015580_73_999_9	wt.vs.d-smg1	down	1	1	1	3	-2.65911	NA	NA
silva_LSU_ABEU01018221_1_975_21	wt.vs.d-smg1	down	1	1	1	3	-2.65881	NA	NA
silva_LSU_ABEU01018302_1_973_11	wt.vs.d-smg1	down	1	1	1	3	-2.65649	NA	NA
silva_LSU_ABEU01013391_3_1490_25	wt.vs.d-smg1	down	1	1	1	3	-2.65388	NA	NA
silva_LSU_ABEU01015580_73_999_10	wt.vs.d-smg1	down	1	1	1	3	-2.65388	NA	NA
silva_LSU_ABEU01018221_1_975_11	wt.vs.d-smg1	down	1	1	1	3	-2.65355	NA	NA
silva_LSU_ABEU01018221_1_975_12	wt.vs.d-smg1	down	1	1	1	3	-2.64875	NA	NA
silva_LSU_ABEU01018221_1_975_29	wt.vs.d-smg1	down	1	1	1	3	-2.6483	NA	NA
silva_LSU_ABEU01018302_1_973_12	wt.vs.d-smg1	down	1	1	1	3	-2.64819	NA	NA
Pp1s183_112V6.1	wt.vs.d-smg1	up	1	1	1	3	2.64468	NA	ap2 erf domain-containing transcription factor
silva_LSU_ABEU01013391_3_1490_30	wt.vs.d-smg1	down	1	1	1	3	-2.64364	NA	NA
silva_LSU_ABEU01015580_73_999_25	wt.vs.d-smg1	down	1	1	1	3	-2.64364	NA	NA
silva_LSU_ABEU01013391_3_1490_29	wt.vs.d-smg1	down	1	1	1	3	-2.64308	NA	NA
silva_LSU_ABEU01015580_73_999_20	wt.vs.d-smg1	down	1	1	1	3	-2.64308	NA	NA
silva_LSU_ABEU01018221_1_975_28	wt.vs.d-smg1	down	1	1	1	3	-2.63974	NA	NA
silva_LSU_ABEU01013391_3_1490_4	wt.vs.d-smg1	down	1	1	1	3	-2.63893	NA	NA
silva_LSU_ABEU01015580_73_999_17	wt.vs.d-smg1	down	1	1	1	3	-2.63893	NA	NA
silva_LSU_ABEU01018221_1_975_22	wt.vs.d-smg1	down	1	1	1	3	-2.63812	NA	NA
silva_LSU_ABEU01018302_1_973_28	wt.vs.d-smg1	down	1	1	1	3	-2.63751	NA	NA
Pp1s31_388V6.1	wt.vs.d-smg1	up	1	1	1	3	2.63602	NA	heat shock transcription factor 1
silva_LSU_ABEU01018302_1_973_25	wt.vs.d-smg1	down	1	1	1	3	-2.63499	NA	NA
silva_LSU_ABEU01016094_2_1262_34	wt.vs.d-smg1	down	1	1	1	3	-2.6276	NA	NA
Pp1s126_130V6.3	wt.vs.d-smg1	down	1	1	1	3	-2.62725	NA	aluminum-induced protein
Pp1s103_35V6.1	wt.vs.d-smg1	up	1	1	1	3	2.62526	NA	MZB10.7; pentatricopeptide (PPR) repeat-containing protein [Arabidopsis thaliana]
silva_LSU_ABEU01018221_1_975_16	wt.vs.d-smg1	down	1	1	1	3	-2.62501	NA	NA
Pp1s126_130V6.2	wt.vs.d-smg1	down	1	1	1	3	-2.62247	NA	aluminum-induced protein
Pp1s126_130V6.1	wt.vs.d-smg1	down	1	1	1	3	-2.62172	NA	aluminum-induced protein
silva_LSU_ABEU01015582_1_1666_9	wt.vs.d-smg1	down	1	1	1	3	-2.62069	NA	NA
silva_LSU_ABEU01018302_1_973_15	wt.vs.d-smg1	down	1	1	1	3	-2.61297	NA	NA
Pp1s44_242V6.1	wt.vs.d-smg1	down	1	1	1	3	-2.61285	NA	asparagine synthetase
Pp1s27_285V6.1	wt.vs.d-smg1	up	1	1	1	3	2.60876	NA	pseudouridine family
Pp1s479_13V6.1	wt.vs.d-smg1	up	1	1	1	3	2.59954	NA	mitogen-activated protein kinase 7
Pp1s30_300V6.1	wt.vs.d-smg1	up	1	1	1	3	2.59389	NA	dna binding
Pp1s121_11V6.1	wt.vs.d-smg1	up	1	1	1	3	2.59115	NA	multidrug pheromone mdr abc transporter family
Pp1s391_45V6.1	wt.vs.d-smg1	up	1	1	1	3	2.58734	abcb13	multidrug pheromone mdr abc transporter family
Pp1s161_60V6.1	wt.vs.d-smg1	down	1	1	1	3	-2.57588	mscl6	small-conductance mechanosensitive channel
Pp1s313_34V6.1	wt.vs.d-smg1	up	1	1	1	3	2.53784	NA	mannosyl-oligosaccharide -alpha-mannosidase
silva_LSU_X98013_1023_1349_14	wt.vs.d-smg1	down	1	1	1	3	-2.53514	NA	NA
Pp1s442_25V6.1	wt.vs.d-smg1	up	1	1	1	3	2.5331	NA	NA
Pp1s80_148V6.1	wt.vs.d-smg1	up	1	1	1	3	2.53199	NA	NA
Pp1s44_117V6.1	wt.vs.d-smg1	down	1	1	1	3	-2.52927	NA	NA
Pp1s44_117V6.2	wt.vs.d-smg1	down	1	1	1	3	-2.52927	NA	NA
Pp1s48_70V6.1	wt.vs.d-smg1	down	1	1	1	3	-2.52379	ga3ox3	gibberellin 3-oxidase
Pp1s219_42V6.1	wt.vs.d-smg1	up	1	1	1	3	2.52167	NA	predicted protein [Populus trichocarpa]
Pp1s236_1V6.1	wt.vs.d-smg1	up	1	1	1	3	2.51802	NA	NA
Pp1s236_6V6.1	wt.vs.d-smg1	up	1	1	1	3	2.51109	NA	NA
Pp1s44_116V6.1	wt.vs.d-smg1	down	1	1	1	3	-2.50629	NA	NA
Pp1s302_37V6.1	wt.vs.d-smg1	up	1	1	1	3	2.49928	NA	nadph adrenodoxin oxidoreductase
Pp1s39_105V6.1	wt.vs.d-smg1	up	1	1	1	3	2.49634	NA	NA
Pp1s12_128V6.1	wt.vs.d-smg1	up	1	1	1	3	2.49526	NA	beta-lactamase domain protein
Pp1s12_128V6.2	wt.vs.d-smg1	up	1	1	1	3	2.49526	NA	beta-lactamase domain protein
Pp1s20_68V6.1	wt.vs.d-smg1	up	1	1	1	3	2.47907	mtp5	mtp5 gene for putative metal tolerance protein MTP5
Pp1s134_179V6.1	wt.vs.d-smg1	up	1	1	1	3	2.47664	hak13	potassium transporter
Pp1s240_2V6.1	wt.vs.d-smg1	down	1	1	1	3	-2.47562	NA	NA
Pp1s213_49V6.1	wt.vs.d-smg1	down	1	1	1	3	-2.44853	NA	early responsive to dehydration protein
Pp1s73_244V6.3	wt.vs.d-smg1	down	1	1	1	3	-2.42967	NA	glucose-6-phosphate 1-dehydrogenase
Pp1s462_9V6.1	wt.vs.d-smg1	up	1	1	1	3	2.42057	NA	NA
Pp1s73_244V6.1	wt.vs.d-smg1	down	1	1	1	3	-2.41899	NA	glucose-6-phosphate dehydrogenase
Pp1s15_70V6.2	wt.vs.d-smg1	down	1	1	1	3	-2.41853	NA	NA
Pp1s15_70V6.1	wt.vs.d-smg1	down	1	1	1	3	-2.41853	NA	NA
Pp1s479_13V6.2	wt.vs.d-smg1	up	1	1	1	3	2.41415	NA	mitogen-activated protein kinase 7
Pp1s204_104V6.1	wt.vs.d-smg1	up	1	1	1	3	2.41272	NA	Hypothetical protein F59A2.6 [Caenorhabditis elegans]
Pp1s14_2V6.1	wt.vs.d-smg1	down	1	1	1	3	-2.41232	NA	NA
Pp1s433_19V6.1	wt.vs.d-smg1	up	1	1	1	3	2.41226	NA	myb-related transcription factor
Pp1s90_118V6.1	wt.vs.d-smg1	up	1	1	1	3	2.41127	NA	r3h domain containing
Pp1s4_21V6.1	wt.vs.d-smg1	up	1	1	1	3	2.40299	NA	udp-glycosyltransferase 85a8
Pp1s360_50V6.2	wt.vs.d-smg1	up	1	1	1	3	2.39727	NA	NA
Pp1s144_94V6.1	wt.vs.d-smg1	up	1	1	1	3	2.39532	NA	mgc81000 protein
Pp1s73_244V6.2	wt.vs.d-smg1	down	1	1	1	3	-2.38803	NA	glucose-6-phosphate 1-dehydrogenase
Pp1s479_14V6.1	wt.vs.d-smg1	up	1	1	1	3	2.37968	NA	gamma-glutamylcysteine synthetase
Pp1s53_66V6.1	wt.vs.d-smg1	down	1	1	1	3	-2.37601	NA	Myosin IJ heavy chain [Dictyostelium discoideum]
Pp1s114_207V6.1	wt.vs.d-smg1	up	1	1	1	3	2.37597	NA	F10M23.190; expressed protein [Arabidopsis thaliana]
Pp1s1_727V6.1	wt.vs.d-smg1	up	1	1	1	3	2.37235	NA	F17A9.23; expressed protein [Arabidopsis thaliana]
Pp1s186_60V6.1	wt.vs.d-smg1	down	1	1	1	3	-2.35597	NA	tenascin xb
Pp1s191_128V6.1	wt.vs.d-smg1	down	1	1	1	3	-2.3517	NA	MXH1.11; auxin-induced protein family [Arabidopsis thaliana]
Pp1s412_38V6.1	wt.vs.d-smg1	up	1	1	1	3	2.35042	NA	F10K1.27; calcineurin-like phosphoesterase family protein
Pp1s67_129V6.1	wt.vs.d-smg1	up	1	1	1	3	2.34826	NA	MGC79132; MGC79132 protein [Xenopus laevis]
Pp1s27_129V6.1	wt.vs.d-smg1	up	1	1	1	3	2.34749	NA	NA
Pp1s24_72V6.1	wt.vs.d-smg1	up	1	1	1	3	2.33746	NA	armadillo repeat-containing protein
Pp1s24_72V6.2	wt.vs.d-smg1	up	1	1	1	3	2.33696	NA	armadillo repeat-containing protein
Pp1s9_366V6.1	wt.vs.d-smg1	up	1	1	1	3	2.32697	NA	esterase lipase thioesterase family protein
Pp1s157_11V6.1	wt.vs.d-smg1	up	1	1	1	3	2.31549	NA	glucan endo-1,3-beta-glucosidase
Pp1s40_37V6.1	wt.vs.d-smg1	up	1	1	1	3	2.31269	NA	T1B3.16; pleckstrin homology (PH) domain-containing protein / lipid-binding START domain-containing protein [Arabidopsis thaliana]
Pp1s45_126V6.1	wt.vs.d-smg1	up	1	1	1	3	2.28162	NA	squalene-hopene cyclase
Pp1s59_195V6.1	wt.vs.d-smg1	up	1	1	1	3	2.2741	NA	MXL8.19; expressed protein [Arabidopsis thaliana]
Pp1s144_139V6.1	wt.vs.d-smg1	up	1	1	1	3	2.26193	NA	arginine decarboxylase
Pp1s59_224V6.1	wt.vs.d-smg1	up	1	1	1	3	2.26126	NA	cytochrome p450
Pp1s42_132V6.1	wt.vs.d-smg1	up	1	1	1	3	2.25471	NA	NA
Pp1s5_168V6.1	wt.vs.d-smg1	up	1	1	1	3	2.25392	NA	amino acid-binding act domain protein
Pp1s202_44V6.1	wt.vs.d-smg1	up	1	1	1	3	2.24534	NA	type iii restriction res subunit
Pp1s8_156V6.1	wt.vs.d-smg1	down	1	1	1	3	-2.22115	NA	NA
Pp1s302_28V6.1	wt.vs.d-smg1	up	1	1	1	3	2.21244	NA	NA
Pp1s4821_1V6.1	wt.vs.d-smg1	up	1	1	1	3	2.19998	NA	carbonate dehydratase
Pp1s173_136V6.1	wt.vs.d-smg1	up	1	1	1	3	2.19217	NA	kinase-like protein
Pp1s161_36V6.1	wt.vs.d-smg1	up	1	1	1	3	2.18828	NA	receptor-like protein kinase
Pp1s76_98V6.1	wt.vs.d-smg1	up	1	1	1	3	2.18419	NA	magnesium transporter
Pp1s76_98V6.2	wt.vs.d-smg1	up	1	1	1	3	2.18354	NA	magnesium transporter
Pp1s76_98V6.3	wt.vs.d-smg1	up	1	1	1	3	2.18354	NA	magnesium transporter
Pp1s80_86V6.1	wt.vs.d-smg1	up	1	1	1	3	2.16144	NA	transferring glycosyl groups
Pp1s3_307V6.1	wt.vs.d-smg1	up	1	1	1	3	2.15749	NA	F20B24.9; expressed protein
Pp1s129_63V6.1	wt.vs.d-smg1	up	1	1	1	3	2.1564	NA	NA
Pp1s505_13V6.1	wt.vs.d-smg1	up	1	1	1	3	2.15396	NA	splicing factor 3b subunit 2
Pp1s2_402V6.1	wt.vs.d-smg1	up	1	1	1	3	2.15234	NA	collagen alpha
Pp1s59_249V6.3	wt.vs.d-smg1	up	1	1	1	3	2.1361	NA	pre-mrna-processing protein
Pp1s69_157V6.1	wt.vs.d-smg1	up	1	1	1	3	2.13374	NA	F8K4.6; patatin family protein
Pp1s207_105V6.1	wt.vs.d-smg1	up	1	1	1	3	2.12313	NA	splicing factor
Pp1s59_249V6.1	wt.vs.d-smg1	up	1	1	1	3	2.12164	NA	pre-mrna-processing protein
Pp1s59_249V6.2	wt.vs.d-smg1	up	1	1	1	3	2.11857	NA	pre-mrna-processing protein
Pp1s282_8V6.1	wt.vs.d-smg1	up	1	1	1	3	2.11677	NA	T20K24.14; tRNA-splicing endonuclease positive effector-related [Arabidopsis thaliana]
Pp1s129_63V6.2	wt.vs.d-smg1	up	1	1	1	3	2.10904	NA	zinc finger
Pp1s129_63V6.3	wt.vs.d-smg1	up	1	1	1	3	2.10663	NA	zinc finger
Pp1s10_357V6.1	wt.vs.d-smg1	up	1	1	1	3	2.10027	sar11	gtp-binding protein
Pp1s226_102V6.1	wt.vs.d-smg1	up	1	1	1	3	2.10024	NA	MRB17.4; expressed protein [Arabidopsis thaliana]
Pp1s326_23V6.1	wt.vs.d-smg1	up	1	1	1	3	2.09712	NA	rna binding motif protein 25
Pp1s377_28V6.1	wt.vs.d-smg1	up	1	1	1	3	2.09562	NA	WOUND-INDUCED PROTEIN 1
Pp1s53_164V6.1	wt.vs.d-smg1	up	1	1	1	3	2.09327	NA	vacuolar protein sorting 39
Pp1s135_65V6.1	wt.vs.d-smg1	up	1	1	1	3	2.09	NA	ataxia telangiectasia mutated
Pp1s270_44V6.1	wt.vs.d-smg1	up	1	1	1	3	2.08142	NA	u2 snrnp auxiliary large subunit
Pp1s92_84V6.1	wt.vs.d-smg1	up	1	1	1	3	2.08133	NA	F12A21.12; pectate lyase family protein [Arabidopsis thaliana]
Pp1s220_85V6.1	wt.vs.d-smg1	up	1	1	1	3	2.07333	NA	arginine serine-rich coiled coil
Pp1s47_78V6.3	wt.vs.d-smg1	up	1	1	1	3	2.07226	NA	F23H11.16; expressed protein [Arabidopsis thaliana]
Pp1s92_82V6.1	wt.vs.d-smg1	up	1	1	1	3	2.06652	NA	F12A21.12; pectate lyase family protein [Arabidopsis thaliana]
Pp1s77_97V6.1	wt.vs.d-smg1	up	1	1	1	3	2.06446	NA	F14J16.11; CAF1 family ribonuclease
Pp1s47_78V6.2	wt.vs.d-smg1	up	1	1	1	3	2.06358	NA	F23H11.16; expressed protein [Arabidopsis thaliana]
Pp1s196_28V6.1	wt.vs.d-smg1	up	1	1	1	3	2.06283	NA	trypsin domain-containing
Pp1s47_78V6.1	wt.vs.d-smg1	up	1	1	1	3	2.05706	NA	F23H11.16; expressed protein [Arabidopsis thaliana]
Pp1s36_206V6.1	wt.vs.d-smg1	up	1	1	1	3	2.05636	NA	atp-dependent rna
Pp1s54_14V6.1	wt.vs.d-smg1	up	1	1	1	3	2.05488	NA	T23J18.5; ABC1 family protein
Pp1s197_46V6.1	wt.vs.d-smg1	up	1	1	1	3	2.05479	NA	carboxyl-terminal-processing protease
Pp1s30_295V6.1	wt.vs.d-smg1	up	1	1	1	3	2.05331	NA	ubiquitin ligase protein
Pp1s31_260V6.1	wt.vs.d-smg1	up	1	1	1	3	2.0499	NA	flag-tagged protein kinase domain of mitogen-activated protein kinase kinase kinase
Pp1s538_1V6.1	wt.vs.d-smg1	up	1	1	1	3	2.0486	NA	preprotein translocase secy protein
Pp1s37_343V6.1	wt.vs.d-smg1	up	1	1	1	3	2.03397	NA	fad dependent oxidoreductase
Pp1s190_84V6.1	wt.vs.d-smg1	up	1	1	1	3	2.02833	NA	NA
Pp1s220_85V6.2	wt.vs.d-smg1	up	1	1	1	3	2.02429	NA	arginine serine-rich coiled coil
Pp1s332_30V6.1	wt.vs.d-smg1	up	1	1	1	3	2.01942	NA	splicing factor
Pp1s289_62V6.1	wt.vs.d-smg1	up	1	1	1	3	2.01091	NA	sigma factor sigb regulation protein rsbq
Pp1s100_145V6.1	wt.vs.d-smg1	up	1	1	1	3	2.01028	NA	fructose- -
Pp1s29_135V6.1	wt.vs.d-smg1	up	1	1	1	3	2.00672	NA	3-5 exonuclease domain-containing protein k homology domain-containing protein kh domain-containing protein
Pp1s29_135V6.2	wt.vs.d-smg1	up	1	1	1	3	2.00672	NA	3-5 exonuclease domain-containing protein k homology domain-containing protein kh domain-containing protein
Pp1s326_1V6.2	wt.vs.d-smg1	up	1	1	1	3	2.00662	NA	polypyrimidine tract binding
Pp1s2_310V6.1	wt.vs.d-smg1	up	1	1	1	3	2.00661	NA	pre-mrna-processing protein
Pp1s29_135V6.3	wt.vs.d-smg1	up	1	1	1	3	2.00658	NA	3-5 exonuclease domain-containing protein k homology domain-containing protein kh domain-containing protein
Pp1s326_1V6.1	wt.vs.d-smg1	up	1	1	1	3	2.00585	NA	polypyrimidine tract binding
Pp1s28_184V6.1	wt.vs.d-smg1	up	1	1	1	3	2.00496	NA	kinase-like protein
Pp1s17_376V6.1	wt.vs.d-smg1	up	1	1	1	3	1.9949	NA	vacuolar protein sorting-associated
Pp1s17_376V6.2	wt.vs.d-smg1	up	1	1	1	3	1.9949	NA	vacuolar protein sorting-associated
Pp1s332_30V6.2	wt.vs.d-smg1	up	1	1	1	3	1.9917	NA	splicing factor
Pp1s202_47V6.1	wt.vs.d-smg1	up	1	1	1	3	1.99106	NA	expression site-associated gene 8 protein
Pp1s241_102V6.1	wt.vs.d-smg1	up	1	1	1	3	1.97682	NA	endo-1,3-1,4-beta-d-glucanase
Pp1s241_102V6.2	wt.vs.d-smg1	up	1	1	1	3	1.97431	NA	endo-1,3-1,4-beta-d-glucanase
Pp1s475_29V6.1	wt.vs.d-smg1	down	1	1	1	3	-1.96903	NA	ammonium transporter
Pp1s167_141V6.1	wt.vs.d-smg1	up	1	1	1	3	1.969	NA	NA
Pp1s376_32V6.1	wt.vs.d-smg1	up	1	1	1	3	1.96668	NA	protein transport protein sec61 gamma subunit
Pp1s36_253V6.1	wt.vs.d-smg1	up	1	1	1	3	1.9655	NA	phenylalanine ammonia-lyase
Pp1s366_9V6.1	wt.vs.d-smg1	up	1	1	1	3	1.94877	NA	NA
Pp1s207_51V6.1	wt.vs.d-smg1	up	1	1	1	3	1.94817	NA	thyroid hormone receptor-associated
Pp1s96_85V6.2	wt.vs.d-smg1	up	1	1	1	3	1.94697	NA	NA
Pp1s96_85V6.1	wt.vs.d-smg1	up	1	1	1	3	1.94586	NA	NA
Pp1s42_89V6.1	wt.vs.d-smg1	up	1	1	1	3	1.94278	NA	atp-dependent rna helicase db10
Pp1s162_167V6.1	wt.vs.d-smg1	up	1	1	1	3	1.94111	NA	F10M23.120; co-chaperone grpE family protein [KO:K03687]
Pp1s77_25V6.2	wt.vs.d-smg1	up	1	1	1	3	1.93636	NA	ankyrin unc44
Pp1s77_25V6.1	wt.vs.d-smg1	up	1	1	1	3	1.93625	NA	ankyrin unc44
Pp1s185_107V6.1	wt.vs.d-smg1	up	1	1	1	3	1.93549	NA	transcription initiation factor
Pp1s411_7V6.1	wt.vs.d-smg1	up	1	1	1	3	1.93344	NA	aaa family
Pp1s25_273V6.1	wt.vs.d-smg1	up	1	1	1	3	1.92973	NA	kinesin K39, putative [Leishmania major]
Pp1s28_184V6.2	wt.vs.d-smg1	up	1	1	1	3	1.92248	NA	kinase-like protein
Pp1s30_190V6.1	wt.vs.d-smg1	up	1	1	1	3	1.91586	NA	F21M11.23; hydroxyproline-rich glycoprotein family protein
Pp1s30_190V6.2	wt.vs.d-smg1	up	1	1	1	3	1.91586	NA	F21M11.23; hydroxyproline-rich glycoprotein family protein
Pp1s39_104V6.1	wt.vs.d-smg1	up	1	1	1	3	1.91524	NA	T27C4.13; endoribonuclease L-PSP family protein [Arabidopsis thaliana]
Pp1s270_54V6.1	wt.vs.d-smg1	up	1	1	1	3	1.91173	NA	splicing arginine serine-rich 4
Pp1s270_54V6.2	wt.vs.d-smg1	up	1	1	1	3	1.91149	NA	splicing arginine serine-rich 4
Pp1s456_4V6.1	wt.vs.d-smg1	up	1	1	1	3	1.8939	NA	signal transduction
Pp1s248_84V6.1	wt.vs.d-smg1	up	1	1	1	3	1.89057	NA	nad-dependent epimerase dehydratase
Pp1s124_150V6.1	wt.vs.d-smg1	up	1	1	1	3	1.88119	NA	SNARE-associated protein Snapin (Synaptosomal-associated protein 25-binding protein) (SNAP-associated protein) >gi|41018159|sp|Q9Z266|S25BP_MOUSE SNARE-associated protein Snapin (Synaptosomal-associated protein 25-binding protein) (SNAP-associated protein) [Rattus norvegicus]
Pp1s279_37V6.1	wt.vs.d-smg1	up	1	1	1	3	1.87705	NA	multidomain cyclophilin type peptidyl-prolyl cis-trans isomerase
Pp1s167_66V6.1	wt.vs.d-smg1	up	1	1	1	3	1.83098	NA	NA
Pp1s83_207V6.1	wt.vs.d-smg1	down	1	1	1	3	-1.80833	NA	polyphenol oxidase
Pp1s342_9V6.1	wt.vs.d-smg1	down	1	1	1	3	-1.80167	NA	NA
Pp1s22_79V6.2	wt.vs.d-smg1	down	1	1	1	3	-1.78532	NA	2-dehydro-3-deoxyphosphoheptonate aldolase 3-deoxy-d-arabino-heptulosonate 7-phosphate synthetase
Pp1s22_79V6.1	wt.vs.d-smg1	down	1	1	1	3	-1.78532	NA	2-dehydro-3-deoxyphosphoheptonate aldolase 3-deoxy-d-arabino-heptulosonate 7-phosphate synthetase
Pp1s1722_1V6.1	wt.vs.d-smg1	up	1	1	1	3	1.76692	NA	carbonic anhydrase
Pp1s77_277V6.1	wt.vs.d-smg1	down	1	1	1	3	-1.76291	NA	blue copper protein
Pp1s104_69V6.2	wt.vs.d-smg1	up	1	1	1	3	1.75215	NA	NA
Pp1s104_69V6.3	wt.vs.d-smg1	up	1	1	1	3	1.75095	NA	NA
Pp1s104_69V6.4	wt.vs.d-smg1	up	1	1	1	3	1.74645	NA	NA
Pp1s104_69V6.1	wt.vs.d-smg1	up	1	1	1	3	1.74341	NA	NA
Pp1s290_16V6.1	wt.vs.d-smg1	up	1	1	1	3	1.71448	NA	p-type ii calcium atpase
Pp1s290_16V6.2	wt.vs.d-smg1	up	1	1	1	3	1.70633	NA	autoinhibited calcium atpase
Pp1s290_16V6.3	wt.vs.d-smg1	up	1	1	1	3	1.70545	NA	autoinhibited calcium atpase
Pp1s55_66V6.2	wt.vs.d-smg1	down	1	1	1	3	-1.66589	NA	NA
Pp1s256_5V6.1	wt.vs.d-smg1	up	1	1	1	3	1.66108	NA	NA
Pp1s55_65V6.1	wt.vs.d-smg1	down	1	1	1	3	-1.63361	NA	NA
Pp1s2_443V6.1	wt.vs.d-smg1	down	1	1	1	3	-1.60735	NA	pr10 protein
Pp1s2_442V6.1	wt.vs.d-smg1	down	1	1	1	3	-1.60591	NA	pr10 protein
Pp1s55_66V6.1	wt.vs.d-smg1	down	1	1	1	3	-1.6013	NA	NA
Pp1s67_30V6.3	wt.vs.d-smg1	up	1	1	1	3	1.59795	NA	NA
Pp1s67_30V6.4	wt.vs.d-smg1	up	1	1	1	3	1.59775	NA	NA
Pp1s67_30V6.1	wt.vs.d-smg1	up	1	1	1	3	1.59726	NA	NA
Pp1s67_30V6.2	wt.vs.d-smg1	up	1	1	1	3	1.5957	NA	NA
Pp1s372_62V6.1	wt.vs.d-smg1	up	1	1	1	3	1.55699	NA	18.5 kDa class I heat shock protein (HSP 18.5) [Glycine max]
Pp1s219_6V6.1	wt.vs.d-smg1	down	1	1	1	3	-1.55456	prx34A	cationic peroxidase 2
Pp1s219_8V6.1	wt.vs.d-smg1	down	1	1	1	3	-1.55267	prx34B	cationic peroxidase 2
Pp1s256_81V6.1	wt.vs.d-smg1	up	1	1	1	3	1.26815	NA	NA
Pp1s27_332V6.1	wt.vs.d-smg1	up	1	1	1	3	1.2429	NA	small heat-shock protein
Pp1s27_331V6.1	wt.vs.d-smg1	up	1	1	1	3	1.24272	NA	small heat-shock protein
Pp1s123_165V6.1	wt.vs.d-smg1	down	1	0	1	2	-744.182	NA	NA
Pp1s52_249V6.1	wt.vs.d-smg1	down	1	0	1	2	-531.509	NA	galactose oxidase
Pp1s54_286V6.1	wt.vs.d-smg1	down	1	0	1	2	-488.964	NA	Extensin-1 precursor (AtExt1) (AtExt4) [Arabidopsis thaliana]
Pp1s54_286V6.2	wt.vs.d-smg1	down	1	0	1	2	-488.964	NA	Extensin-1 precursor (AtExt1) (AtExt4) [Arabidopsis thaliana]
Pp1s72_283V6.1	wt.vs.d-smg1	down	1	0	1	2	-476.186	NA	NA
Pp1s127_16V6.1	wt.vs.d-smg1	down	1	0	1	2	-247.432	NA	Extensin-1 precursor (AtExt1) (AtExt4) [Arabidopsis thaliana]
Pp1s34_98V6.2	wt.vs.d-smg1	down	1	0	1	2	-220.349	NA	anther-specific proline-rich protein apg
Pp1s34_98V6.1	wt.vs.d-smg1	down	1	0	1	2	-216.807	NA	anther-specific proline-rich protein apg
Pp1s25_23V6.1	wt.vs.d-smg1	down	1	0	1	2	-188.219	NA	MCO15.6; hypothetical protein [Arabidopsis thaliana]
Pp1s55_167V6.1	wt.vs.d-smg1	down	1	0	1	2	-187.252	NA	pectin methylesterase
Pp1s55_167V6.3	wt.vs.d-smg1	down	1	0	1	2	-186.948	NA	pectin methylesterase
Pp1s55_167V6.2	wt.vs.d-smg1	down	1	0	1	2	-185.42	NA	pectin methylesterase
Pp1s27_305V6.2	wt.vs.d-smg1	down	1	0	1	2	-164.601	NA	NA
Pp1s44_345V6.1	wt.vs.d-smg1	down	1	0	1	2	-154.628	NA	F14C21.44; late embryogenesis abundant protein-related / LEA protein-related [Arabidopsis thaliana]
Pp1s400_1V6.1	wt.vs.d-smg1	down	1	0	1	2	-152.607	NA	F14C21.44; late embryogenesis abundant protein-related / LEA protein-related [Arabidopsis thaliana]
Pp1s112_177V6.1	wt.vs.d-smg1	down	1	0	1	2	-145.223	NA	pectin methylesterase
Pp1s218_3V6.2	wt.vs.d-smg1	down	1	0	1	2	-143.434	NA	MCO15.13; glycosyl hydrolase family 17
Pp1s268_29V6.1	wt.vs.d-smg1	down	1	0	1	2	-137.276	NA	beta-ketoacyl-coa synthase family protein
Pp1s719_1V6.1	wt.vs.d-smg1	down	1	0	1	2	-132.811	NA	dioscorin precursor
Pp1s35_26V6.1	wt.vs.d-smg1	down	1	0	1	2	-132.691	NA	zinc finger
Pp1s218_3V6.1	wt.vs.d-smg1	down	1	0	1	2	-132.035	NA	MCO15.13; glycosyl hydrolase family 17
Pp1s34_206V6.1	wt.vs.d-smg1	down	1	0	1	2	-114.938	NA	chalcone synthase
Pp1s34_206V6.2	wt.vs.d-smg1	down	1	0	1	2	-114.938	NA	chalcone synthase
Pp1s34_206V6.3	wt.vs.d-smg1	down	1	0	1	2	-114.938	NA	chalcone synthase
Pp1s34_206V6.4	wt.vs.d-smg1	down	1	0	1	2	-114.938	NA	chalcone synthase
Pp1s34_206V6.5	wt.vs.d-smg1	down	1	0	1	2	-114.938	NA	chalcone synthase
Pp1s34_206V6.6	wt.vs.d-smg1	down	1	0	1	2	-109.449	NA	chalcone synthase
Pp1s71_147V6.1	wt.vs.d-smg1	down	1	0	1	2	-109.104	abcg10	white-brown-complex abc transporter family
Pp1s27_305V6.1	wt.vs.d-smg1	down	1	0	1	2	-107.232	NA	NA
Pp1s34_206V6.7	wt.vs.d-smg1	down	1	0	1	2	-107.052	NA	chalcone synthase
Pp1s33_251V6.1	wt.vs.d-smg1	down	1	0	1	2	-101.954	expa5	expa5 gene for putative alpha expansin protein family EXPA5
Pp1s358_14V6.1	wt.vs.d-smg1	down	1	0	1	2	-101.44	NA	NA
Pp1s4_32V6.1	wt.vs.d-smg1	down	1	0	1	2	-99.7149	NA	xyloglucan endotransglucosylase hydrolase protein a
Pp1s563_1V6.2	wt.vs.d-smg1	down	1	0	1	2	-98.1167	NA	pectate lyase
Pp1s563_1V6.1	wt.vs.d-smg1	down	1	0	1	2	-98.1167	NA	pectate lyase
Pp1s563_1V6.3	wt.vs.d-smg1	down	1	0	1	2	-98.1167	NA	pectate lyase
Pp1s4_43V6.4	wt.vs.d-smg1	down	1	0	1	2	-95.289	NA	xyloglucan endotransglycosylase
Pp1s4_43V6.3	wt.vs.d-smg1	down	1	0	1	2	-94.3016	NA	xyloglucan endotransglycosylase
Pp1s139_117V6.1	wt.vs.d-smg1	down	1	0	1	2	-91.932	NA	NA
Pp1s60_111V6.2	wt.vs.d-smg1	down	1	0	1	2	-90.8341	NA	T25B15.60; calmodulin-binding family protein [Arabidopsis thaliana]
Pp1s60_111V6.1	wt.vs.d-smg1	down	1	0	1	2	-89.4567	NA	T25B15.60; calmodulin-binding family protein [Arabidopsis thaliana]
Pp1s206_2V6.1	wt.vs.d-smg1	down	1	0	1	2	-87.601	NA	NA
Pp1s497_11V6.1	wt.vs.d-smg1	down	1	0	1	2	-87.601	NA	NA
Pp1s4_43V6.1	wt.vs.d-smg1	down	1	0	1	2	-87.3023	NA	xyloglucan endotransglycosylase
Pp1s4_43V6.2	wt.vs.d-smg1	down	1	0	1	2	-87.3023	NA	xyloglucan endotransglycosylase
Pp1s340_6V6.1	wt.vs.d-smg1	down	1	0	1	2	-86.704	NA	K21H1.3; expressed protein [Arabidopsis thaliana]
Pp1s317_7V6.1	wt.vs.d-smg1	down	1	0	1	2	-84.6765	abcg8	white-brown-complex abc transporter family
Pp1s317_7V6.2	wt.vs.d-smg1	down	1	0	1	2	-83.9393	abcg8	white-brown-complex abc transporter family
Pp1s16_387V6.1	wt.vs.d-smg1	down	1	0	1	2	-82.9687	NA	NA
Pp1s16_387V6.2	wt.vs.d-smg1	down	1	0	1	2	-82.9687	NA	NA
Pp1s2_145V6.1	wt.vs.d-smg1	up	1	0	1	2	77.0206	NA	udp-sugar pyrophospharylase
Pp1s306_17V6.1	wt.vs.d-smg1	down	1	0	1	2	-74.8471	NA	class vii chitinase precursor
Pp1s307_26V6.1	wt.vs.d-smg1	down	1	0	1	2	-73.1871	NA	F2J6.23; protease inhibitor/seed storage/lipid transfer protein (LTP) family protein
Pp1s64_75V6.1	wt.vs.d-smg1	down	1	0	1	2	-72.8514	NA	MIE15.9; protease inhibitor/seed storage/lipid transfer protein (LTP) family protein [Arabidopsis thaliana]
Pp1s213_108V6.1	wt.vs.d-smg1	down	1	0	1	2	-71.6236	NA	NA
Pp1s338_52V6.1	wt.vs.d-smg1	down	1	0	1	2	-70.408	glp6	glp6 gene for putative germin-like protein GLP6
Pp1s3_280V6.1	wt.vs.d-smg1	down	1	0	1	2	-70.1399	NA	polyphenol oxidase
Pp1s45_249V6.1	wt.vs.d-smg1	down	1	0	1	2	-70.1317	NA	pectin methylesterase
Pp1s244_6V6.1	wt.vs.d-smg1	down	1	0	1	2	-69.7707	NA	leucine-rich repeat receptor protein kinase exs
Pp1s31_134V6.1	wt.vs.d-smg1	down	1	0	1	2	-69.0781	NA	NA
Pp1s123_38V6.1	wt.vs.d-smg1	down	1	0	1	2	-68.2183	NA	putative pathogenesis related protein [Oryza sativa (japonica cultivar-group)]
Pp1s587_3V6.1	wt.vs.d-smg1	down	1	0	1	2	-66.4517	NA	NA
Pp1s138_9V6.1	wt.vs.d-smg1	down	1	0	1	2	-64.9936	NA	tonoplast intrinsicalpha (alpha-tip)
Pp1s236_30V6.1	wt.vs.d-smg1	down	1	0	1	2	-64.2311	NA	xyloglucan galactosyltransferase
Pp1s11_296V6.1	wt.vs.d-smg1	down	1	0	1	2	-63.9859	NA	plasma membrane associated protein
Pp1s91_94V6.1	wt.vs.d-smg1	down	1	0	1	2	-62.962	NA	NA
Pp1s44_119V6.1	wt.vs.d-smg1	down	1	0	1	2	-62.5108	NA	protein cobra
Pp1s53_125V6.1	wt.vs.d-smg1	down	1	0	1	2	-61.3575	NA	Vegetative cell wall protein gp1 precursor (Hydroxyproline-rich glycoprotein 1) [Chlamydomonas reinhardtii]
Pp1s100_99V6.1	wt.vs.d-smg1	down	1	0	1	2	-60.577	NA	beta-expansin 3
Pp1s309_41V6.1	wt.vs.d-smg1	down	1	0	1	2	-60.1919	NA	xyloglucan endotransglucosylase hydrolase protein a
Pp1s8_178V6.1	wt.vs.d-smg1	down	1	0	1	2	-59.9235	NA	NA
Pp1s104_63V6.1	wt.vs.d-smg1	down	1	0	1	2	-58.6917	NA	tir-nbs-lrr resistance protein
Pp1s36_68V6.1	wt.vs.d-smg1	down	1	0	1	2	-58.0858	NA	leucine-rich repeat family protein
Pp1s42_3V6.1	wt.vs.d-smg1	down	1	0	1	2	-57.046	NA	NA
Pp1s171_30V6.2	wt.vs.d-smg1	down	1	0	1	2	-56.5122	NA	lipid binding
Pp1s171_30V6.1	wt.vs.d-smg1	down	1	0	1	2	-56.3383	NA	lipid binding
Pp1s309_38V6.2	wt.vs.d-smg1	down	1	0	1	2	-55.5794	NA	xyloglucan endotransglycosylase
Pp1s7_65V6.1	wt.vs.d-smg1	down	1	0	1	2	-54.9116	NA	zinc finger
Pp1s135_53V6.1	wt.vs.d-smg1	down	1	0	1	2	-54.5646	NA	microtubule-associated protein map65-1a
Pp1s7_65V6.3	wt.vs.d-smg1	down	1	0	1	2	-54.335	NA	zinc finger
Pp1s7_65V6.4	wt.vs.d-smg1	down	1	0	1	2	-54.335	NA	zinc finger
Pp1s211_67V6.1	wt.vs.d-smg1	down	1	0	1	2	-53.9124	lax1	auxin influx carrier component
Pp1s112_172V6.1	wt.vs.d-smg1	down	1	0	1	2	-53.2803	NA	pectate lyase
Pp1s44_258V6.1	wt.vs.d-smg1	down	1	0	1	2	-52.827	NA	blue copper protein precursor
Pp1s7_65V6.2	wt.vs.d-smg1	down	1	0	1	2	-52.7702	NA	zinc finger
Pp1s309_38V6.1	wt.vs.d-smg1	down	1	0	1	2	-51.5496	NA	xyloglucan endotransglycosylase
Pp1s69_244V6.3	wt.vs.d-smg1	down	1	0	1	2	-50.6761	NA	fatty acid hydroxylase-like protein
Pp1s14_19V6.1	wt.vs.d-smg1	down	1	0	1	2	-50.06	NA	NA
Pp1s44_258V6.2	wt.vs.d-smg1	down	1	0	1	2	-50.025	NA	blue copper protein precursor
Pp1s213_129V6.1	wt.vs.d-smg1	down	1	0	1	2	-49.9684	NA	xyloglucan endotransglucosylase hydrolase
Pp1s1_151V6.1	wt.vs.d-smg1	down	1	0	1	2	-49.8237	NA	NYD-SP28; NYD-SP28 protein [Homo sapiens]
Pp1s1_151V6.2	wt.vs.d-smg1	down	1	0	1	2	-49.8237	NA	NYD-SP28; NYD-SP28 protein [Homo sapiens]
Pp1s69_244V6.2	wt.vs.d-smg1	down	1	0	1	2	-49.4939	NA	inositolphosphorylceramide-b c-26 hydroxylase
Pp1s69_244V6.4	wt.vs.d-smg1	down	1	0	1	2	-49.4939	NA	inositolphosphorylceramide-b c-26 hydroxylase
Pp1s69_244V6.1	wt.vs.d-smg1	down	1	0	1	2	-49.4939	NA	inositolphosphorylceramide-b c-26 hydroxylase
Pp1s112_51V6.1	wt.vs.d-smg1	down	1	0	1	2	-49.4081	NA	NA
Pp1s281_82V6.6	wt.vs.d-smg1	down	1	0	1	2	-48.9307	NA	cytochrome p450 probable 6-deoxoteasterone to 3-dehydro 6-deoxoteasterone or teasterone to 3-dehydro teasterone
Pp1s9_119V6.2	wt.vs.d-smg1	down	1	0	1	2	-48.7207	NA	alpha-expansin 15
Pp1s281_82V6.5	wt.vs.d-smg1	down	1	0	1	2	-48.6983	NA	cytochrome p450 probable 6-deoxoteasterone to 3-dehydro 6-deoxoteasterone or teasterone to 3-dehydro teasterone
Pp1s281_82V6.3	wt.vs.d-smg1	down	1	0	1	2	-48.6983	NA	cytochrome p450 probable 6-deoxoteasterone to 3-dehydro 6-deoxoteasterone or teasterone to 3-dehydro teasterone
Pp1s281_82V6.4	wt.vs.d-smg1	down	1	0	1	2	-48.1044	NA	cytochrome p450 probable 6-deoxoteasterone to 3-dehydro 6-deoxoteasterone or teasterone to 3-dehydro teasterone
Pp1s357_48V6.1	wt.vs.d-smg1	down	1	0	1	2	-47.8692	NA	NA
Pp1s281_82V6.1	wt.vs.d-smg1	down	1	0	1	2	-47.7024	NA	cytochrome p450 probable 6-deoxoteasterone to 3-dehydro 6-deoxoteasterone or teasterone to 3-dehydro teasterone
Pp1s884_2V6.1	wt.vs.d-smg1	down	1	0	1	2	-47.25	NA	carbonic anhydrase
Pp1s8_88V6.1	wt.vs.d-smg1	down	1	0	1	2	-46.405	NA	beta-ketoacyl- synthase
Pp1s281_82V6.2	wt.vs.d-smg1	down	1	0	1	2	-46.3527	NA	cytochrome p450 probable 6-deoxoteasterone to 3-dehydro 6-deoxoteasterone or teasterone to 3-dehydro teasterone
Pp1s143_112V6.1	wt.vs.d-smg1	down	1	0	1	2	-45.8246	NA	galactose oxidase
Pp1s313_69V6.1	wt.vs.d-smg1	down	1	0	1	2	-45.1328	NA	at1g56580 f25p12_18
Pp1s884_1V6.1	wt.vs.d-smg1	down	1	0	1	2	-45.1007	NA	NA
Pp1s123_38V6.2	wt.vs.d-smg1	down	1	0	1	2	-44.4952	NA	putative pathogenesis related protein [Oryza sativa (japonica cultivar-group)]
Pp1s186_47V6.1	wt.vs.d-smg1	down	1	0	1	2	-44.3537	NA	T1E22.150; hypothetical protein [Arabidopsis thaliana]
Pp1s228_5V6.1	wt.vs.d-smg1	down	1	0	1	2	-44.29	NA	nucleobase ascorbate transporter
Pp1s184_55V6.1	wt.vs.d-smg1	down	1	0	1	2	-43.614	NA	serine-threonine protein kinase, plant-type, putative
Pp1s8_87V6.1	wt.vs.d-smg1	down	1	0	1	2	-43.0556	NA	NA
Pp1s24_255V6.1	wt.vs.d-smg1	down	1	0	1	2	-42.7776	NA	F5O4.6; remorin family protein [Arabidopsis thaliana]
Pp1s22_93V6.1	wt.vs.d-smg1	down	1	0	1	2	-41.6697	NA	LOC462634; similar to signal peptide, CUB domain, EGF-like 3; CUB and EGF containing protein 3; CUB domain and EGF-like repeat containing 3; signal peptide, CUB and EGF-like domain containing protein 3 [Pan troglodytes]
Pp1s22_93V6.2	wt.vs.d-smg1	down	1	0	1	2	-41.6697	NA	LOC462634; similar to signal peptide, CUB domain, EGF-like 3; CUB and EGF containing protein 3; CUB domain and EGF-like repeat containing 3; signal peptide, CUB and EGF-like domain containing protein 3 [Pan troglodytes]
Pp1s22_93V6.4	wt.vs.d-smg1	down	1	0	1	2	-41.6697	NA	LOC462634; similar to signal peptide, CUB domain, EGF-like 3; CUB and EGF containing protein 3; CUB domain and EGF-like repeat containing 3; signal peptide, CUB and EGF-like domain containing protein 3 [Pan troglodytes]
Pp1s270_88V6.4	wt.vs.d-smg1	down	1	0	1	2	-41.5855	NA	MCO15.13; glycosyl hydrolase family 17
Pp1s67_160V6.1	wt.vs.d-smg1	down	1	0	1	2	-41.4924	NA	pectate lyase
Pp1s270_88V6.1	wt.vs.d-smg1	down	1	0	1	2	-41.4641	NA	MCO15.13; glycosyl hydrolase family 17
Pp1s87_3V6.1	wt.vs.d-smg1	down	1	0	1	2	-40.7504	NA	NA
Pp1s7_407V6.1	wt.vs.d-smg1	down	1	0	1	2	-40.6742	NA	lipid binding
Pp1s90_46V6.1	wt.vs.d-smg1	down	1	0	1	2	-40.5434	lax2	auxin influx carrier component
Pp1s152_83V6.1	wt.vs.d-smg1	down	1	0	1	2	-40.4798	NA	leucine-rich repeat family protein
Pp1s38_383V6.1	wt.vs.d-smg1	down	1	0	1	2	-40.3831	NA	VsaA-like protein [Oryza sativa (japonica cultivar-group)]
Pp1s38_383V6.2	wt.vs.d-smg1	down	1	0	1	2	-40.3831	NA	VsaA-like protein [Oryza sativa (japonica cultivar-group)]
Pp1s22_93V6.3	wt.vs.d-smg1	down	1	0	1	2	-40.0967	NA	LOC462634; similar to signal peptide, CUB domain, EGF-like 3; CUB and EGF containing protein 3; CUB domain and EGF-like repeat containing 3; signal peptide, CUB and EGF-like domain containing protein 3 [Pan troglodytes]
Pp1s173_162V6.1	wt.vs.d-smg1	down	1	0	1	2	-39.6654	NA	pectate lyase
Pp1s9_119V6.1	wt.vs.d-smg1	down	1	0	1	2	-38.8945	NA	alpha-expansin 15
Pp1s18_186V6.1	wt.vs.d-smg1	down	1	0	1	2	-38.8031	pinb	auxin efflux carrier component
Pp1s882_1V6.1	wt.vs.d-smg1	down	1	0	1	2	-38.2125	NA	gras family transcription factor
Pp1s120_123V6.2	wt.vs.d-smg1	down	1	0	1	2	-38.1623	NA	F2N1.15; UDP-glucoronosyl/UDP-glucosyl transferase family protein [EC:2.4.1.218]
Pp1s17_116V6.1	wt.vs.d-smg1	down	1	0	1	2	-38.0217	NA	NA
Pp1s120_123V6.1	wt.vs.d-smg1	down	1	0	1	2	-37.9087	NA	F2N1.15; UDP-glucoronosyl/UDP-glucosyl transferase family protein [EC:2.4.1.218]
Pp1s270_88V6.2	wt.vs.d-smg1	down	1	0	1	2	-37.9039	NA	MCO15.13; glycosyl hydrolase family 17
Pp1s270_88V6.3	wt.vs.d-smg1	down	1	0	1	2	-37.9039	NA	MCO15.13; glycosyl hydrolase family 17
Pp1s104_177V6.1	wt.vs.d-smg1	down	1	0	1	2	-37.7774	NA	secretory peroxidase
Pp1s93_117V6.1	wt.vs.d-smg1	down	1	0	1	2	-37.7333	NA	acting on ester
Pp1s155_50V6.2	wt.vs.d-smg1	down	1	0	1	2	-37.0617	NA	zinc finger
Pp1s133_32V6.1	wt.vs.d-smg1	down	1	0	1	2	-36.7041	NA	class vii chitinase precursor
Pp1s160_34V6.1	wt.vs.d-smg1	down	1	0	1	2	-36.6857	NA	atp-binding cassette
Pp1s155_50V6.3	wt.vs.d-smg1	down	1	0	1	2	-36.6306	NA	zinc finger
Pp1s172_87V6.1	wt.vs.d-smg1	down	1	0	1	2	-36.5203	NA	leucine-rich repeat receptor protein kinase exs
Pp1s313_29V6.1	wt.vs.d-smg1	down	1	0	1	2	-36.4362	NA	zinc finger (c3hc4-type ring finger) family protein
Pp1s113_128V6.1	wt.vs.d-smg1	down	1	0	1	2	-36.2834	NA	thaumatin-like protein
Pp1s88_148V6.1	wt.vs.d-smg1	down	1	0	1	2	-36.205	NA	cazy family gt47
Pp1s155_50V6.1	wt.vs.d-smg1	down	1	0	1	2	-36.1991	NA	zinc finger
Pp1s379_14V6.1	wt.vs.d-smg1	down	1	0	1	2	-35.7919	NA	serine threonine-protein kinase
Pp1s306_80V6.1	wt.vs.d-smg1	down	1	0	1	2	-35.6668	abcg5	white-brown-complex abc transporter family
Pp1s104_177V6.3	wt.vs.d-smg1	down	1	0	1	2	-35.5282	NA	secretory peroxidase
Pp1s306_80V6.2	wt.vs.d-smg1	down	1	0	1	2	-35.5036	abcg5	white-brown-complex abc transporter family
Pp1s25_27V6.1	wt.vs.d-smg1	down	1	0	1	2	-35.3674	NA	F8L10.2; stigma-specific Stig1 family protein [Arabidopsis thaliana]
Pp1s104_177V6.2	wt.vs.d-smg1	down	1	0	1	2	-35.2134	NA	secretory peroxidase
Pp1s63_144V6.1	wt.vs.d-smg1	down	1	0	1	2	-35.1781	NA	MTH12.21; expressed protein [Arabidopsis thaliana]
Pp1s8_135V6.1	wt.vs.d-smg1	down	1	0	1	2	-34.6623	NA	MKA23.3; protease inhibitor/seed storage/lipid transfer protein (LTP) family protein [Arabidopsis thaliana]
Pp1s1_575V6.1	wt.vs.d-smg1	down	1	0	1	2	-34.5171	NA	F28I8.18; fasciclin-like arabinogalactan-protein (FLA7) [Arabidopsis thaliana]
Pp1s276_15V6.1	wt.vs.d-smg1	down	1	0	1	2	-34.4708	NA	serine-threonine protein kinase, plant-type, putative
Pp1s69_249V6.3	wt.vs.d-smg1	down	1	0	1	2	-34.362	NA	zinc finger
Pp1s10_52V6.1	wt.vs.d-smg1	down	1	0	1	2	-34.0891	NA	blue copper protein precursor
Pp1s382_22V6.1	wt.vs.d-smg1	down	1	0	1	2	-34.0274	NA	pectin methylesterase-like protein
Pp1s69_249V6.2	wt.vs.d-smg1	down	1	0	1	2	-34.0167	NA	zinc finger
Pp1s69_249V6.1	wt.vs.d-smg1	down	1	0	1	2	-33.9035	NA	zinc finger
Pp1s16_172V6.1	wt.vs.d-smg1	down	1	0	1	2	-33.7024	NA	CG6004; CG6004 gene product from transcript CG6004-RB
Pp1s150_19V6.1	wt.vs.d-smg1	down	1	0	1	2	-33.4662	NA	glucan endo-1,3-beta-glucosidase
Pp1s327_12V6.1	wt.vs.d-smg1	down	1	0	1	2	-33.3324	NA	NA
Pp1s6_39V6.1	wt.vs.d-smg1	down	1	0	1	2	-33.1507	NA	chloroplast nucleoid dna binding protein
Pp1s6_39V6.2	wt.vs.d-smg1	down	1	0	1	2	-33.1507	NA	chloroplast nucleoid dna binding protein
Pp1s193_42V6.1	wt.vs.d-smg1	down	1	0	1	2	-32.9236	NA	zinc finger
Pp1s126_84V6.2	wt.vs.d-smg1	down	1	0	1	2	-32.8953	NA	lipid binding
Pp1s51_57V6.2	wt.vs.d-smg1	down	1	0	1	2	-32.7631	NA	glucan endo-1,3-beta-glucosidase
Pp1s51_57V6.1	wt.vs.d-smg1	down	1	0	1	2	-32.7096	NA	glucan endo-1,3-beta-glucosidase
Pp1s112_61V6.1	wt.vs.d-smg1	down	1	0	1	2	-31.988	NA	NA
Pp1s147_75V6.1	wt.vs.d-smg1	down	1	0	1	2	-31.8158	NA	calmodulin binding
Pp1s114_23V6.1	wt.vs.d-smg1	down	1	0	1	2	-31.3536	NA	MJK13.21; expressed protein [Arabidopsis thaliana]
Pp1s126_84V6.1	wt.vs.d-smg1	down	1	0	1	2	-31.0355	NA	lipid binding
Pp1s45_72V6.1	wt.vs.d-smg1	down	1	0	1	2	-30.5148	NA	K1F13.28; hypothetical protein [Arabidopsis thaliana]
Pp1s189_75V6.1	wt.vs.d-smg1	down	1	0	1	2	-30.3187	NA	copper ion binding
Pp1s97_190V6.5	wt.vs.d-smg1	down	1	0	1	2	-30.1739	NA	NA
Pp1s97_190V6.2	wt.vs.d-smg1	down	1	0	1	2	-30.0942	NA	NA
Pp1s97_190V6.3	wt.vs.d-smg1	down	1	0	1	2	-30.0942	NA	NA
Pp1s51_179V6.1	wt.vs.d-smg1	up	1	0	1	2	29.8175	NA	NA
Pp1s97_190V6.4	wt.vs.d-smg1	down	1	0	1	2	-29.388	NA	NA
Pp1s97_190V6.1	wt.vs.d-smg1	down	1	0	1	2	-29.3083	NA	NA
Pp1s61_65V6.1	wt.vs.d-smg1	down	1	0	1	2	-29.058	NA	chalcone synthase
Pp1s31_96V6.1	wt.vs.d-smg1	down	1	0	1	2	-28.9442	NA	dna-binding protein
Pp1s1_642V6.1	wt.vs.d-smg1	down	1	0	1	2	-28.6694	NA	T12P18.13; PRLI-interacting factor-related
Pp1s8_132V6.1	wt.vs.d-smg1	down	1	0	1	2	-28.6461	NA	BIP6
Pp1s2_146V6.1	wt.vs.d-smg1	up	1	0	1	2	28.1032	NA	udp-n-acetylglucosamine pyrophosphorylase-like
Pp1s41_83V6.1	wt.vs.d-smg1	down	1	0	1	2	-28.0741	NA	NA
Pp1s469_11V6.1	wt.vs.d-smg1	down	1	0	1	2	-28.0087	NA	Hypothetical 24.1 kDa protein in LEF4-P33 intergenic region [Autographa californica nucleopolyhedrovirus]
Pp1s1116_1V6.1	wt.vs.d-smg1	down	1	0	1	2	-27.8349	NA	general substrate transporter
Pp1s1116_1V6.2	wt.vs.d-smg1	down	1	0	1	2	-27.8349	NA	general substrate transporter
Pp1s39_136V6.2	wt.vs.d-smg1	down	1	0	1	2	-27.8018	NA	germin-like protein
Pp1s39_136V6.1	wt.vs.d-smg1	down	1	0	1	2	-27.8018	NA	germin-like protein
Pp1s176_127V6.1	wt.vs.d-smg1	down	1	0	1	2	-27.6657	NA	endo-beta-1,4-glucanase
Pp1s60_116V6.1	wt.vs.d-smg1	down	1	0	1	2	-27.5946	NA	endo-1,4-beta-glucanase
Pp1s143_9V6.1	wt.vs.d-smg1	down	1	0	1	2	-27.3591	NA	leucine-rich repeat transmembrane protein
Pp1s6_446V6.1	wt.vs.d-smg1	down	1	0	1	2	-27.098	NA	MOJ10.16; expressed protein [Arabidopsis thaliana]
Pp1s40_47V6.1	wt.vs.d-smg1	down	1	0	1	2	-26.448	NA	Nonspecific lipid-transfer protein 3 precursor (LTP 3) (CW20) (CW-20) (CW-19) [Hordeum vulgare]
Pp1s189_97V6.1	wt.vs.d-smg1	down	1	0	1	2	-26.1806	NA	cellulose synthase
Pp1s235_40V6.1	wt.vs.d-smg1	down	1	0	1	2	-26.1512	NA	atp binding
Pp1s51_140V6.2	wt.vs.d-smg1	down	1	0	1	2	-25.8508	NA	lipid binding
Pp1s51_140V6.1	wt.vs.d-smg1	down	1	0	1	2	-25.5587	NA	lipid binding
Pp1s160_92V6.1	wt.vs.d-smg1	down	1	0	1	2	-25.3824	NA	polygalacturonase inhibitor 1 precursor
Pp1s85_156V6.1	wt.vs.d-smg1	down	1	0	1	2	-25.3572	NA	hypothetical protein [Dictyostelium discoideum]
Pp1s249_69V6.1	wt.vs.d-smg1	up	1	0	1	2	25.204	NA	NA
Pp1s166_30V6.1	wt.vs.d-smg1	down	1	0	1	2	-25.1664	NA	NA
Pp1s305_12V6.1	wt.vs.d-smg1	down	1	0	1	2	-24.8956	NA	water channel protein
Pp1s256_65V6.2	wt.vs.d-smg1	down	1	0	1	2	-24.6833	NA	NA
Pp1s160_92V6.2	wt.vs.d-smg1	down	1	0	1	2	-24.5069	NA	polygalacturonase inhibitor 1 precursor
Pp1s9_69V6.1	wt.vs.d-smg1	down	1	0	1	2	-24.3883	NA	agenet domain containing expressed
Pp1s306_37V6.1	wt.vs.d-smg1	down	1	0	1	2	-24.0636	NA	peroxidase 52
Pp1s5_226V6.1	wt.vs.d-smg1	down	1	0	1	2	-23.5114	NA	NA
Pp1s35_253V6.1	wt.vs.d-smg1	down	1	0	1	2	-23.4487	NA	hypothetical protein SORBIDRAFT_09g021910 [Sorghum bicolor]
Pp1s204_13V6.1	wt.vs.d-smg1	down	1	0	1	2	-23.4448	NA	MDA7.17; myb family transcription factor
Pp1s170_52V6.3	wt.vs.d-smg1	down	1	0	1	2	-23.2992	NA	NA
Pp1s374_26V6.1	wt.vs.d-smg1	up	1	0	1	2	23.1854	NA	NA
Pp1s44_71V6.1	wt.vs.d-smg1	down	1	0	1	2	-22.9676	NA	K14A17.3; peroxidase, putative [EC:1.11.1.7] [KO:K00430] [Arabidopsis thaliana]
Pp1s141_40V6.1	wt.vs.d-smg1	down	1	0	1	2	-22.8976	NA	MDA7.17; myb family transcription factor
Pp1s170_52V6.2	wt.vs.d-smg1	down	1	0	1	2	-22.8794	NA	NA
Pp1s60_35V6.1	wt.vs.d-smg1	down	1	0	1	2	-22.7605	NA	NA
Pp1s251_27V6.1	wt.vs.d-smg1	down	1	0	1	2	-22.6226	NA	lipase class 3 family protein
Pp1s95_133V6.1	wt.vs.d-smg1	up	1	0	1	2	22.6075	NA	NA
Pp1s86_152V6.1	wt.vs.d-smg1	down	1	0	1	2	-22.319	NA	MDF20.27; receptor lectin kinase, putative [Arabidopsis thaliana]
Pp1s310_10V6.1	wt.vs.d-smg1	down	1	0	1	2	-22.2885	csld6	cellulose synthase a catalytic subunit 3
Pp1s65_261V6.1	wt.vs.d-smg1	down	1	0	1	2	-22.1784	NA	NA
Pp1s170_52V6.1	wt.vs.d-smg1	down	1	0	1	2	-22.0238	NA	NA
Pp1s212_76V6.1	wt.vs.d-smg1	down	1	0	1	2	-21.8	NA	proteophosphoglycan ppg3, putative [Leishmania major]
Pp1s1821_1V6.1	wt.vs.d-smg1	down	1	0	1	2	-21.6719	NA	beta-d-glucan exohydrolase
Pp1s18_300V6.1	wt.vs.d-smg1	down	1	0	1	2	-21.5259	cals3	T1B9.18; glycosyl transferase family 48 protein [Arabidopsis thaliana]
Pp1s1_535V6.2	wt.vs.d-smg1	down	1	0	1	2	-21.5256	NA	plasma membrane aquaporin
Pp1s68_46V6.1	wt.vs.d-smg1	down	1	0	1	2	-21.2909	cll4a	CLL4A clavata1-like receptor S/T protein kinase protein
Pp1s256_65V6.1	wt.vs.d-smg1	down	1	0	1	2	-21.2209	NA	NA
Pp1s125_96V6.1	wt.vs.d-smg1	down	1	0	1	2	-21.1958	erl2b	leucine-rich repeat protein kinase
Pp1s54_8V6.1	wt.vs.d-smg1	down	1	0	1	2	-21.0976	mscl15	MscS-Like mechanosensitive ion channel MSCL15
Pp1s1_535V6.3	wt.vs.d-smg1	down	1	0	1	2	-21.0494	NA	plasma membrane aquaporin
Pp1s1_535V6.4	wt.vs.d-smg1	down	1	0	1	2	-21.0494	NA	plasma membrane aquaporin
Pp1s1_535V6.1	wt.vs.d-smg1	down	1	0	1	2	-21.0494	NA	plasma membrane aquaporin
Pp1s112_116V6.1	wt.vs.d-smg1	down	1	0	1	2	-20.8986	abcg14	white-brown-complex abc transporter family
Pp1s124_79V6.1	wt.vs.d-smg1	down	1	0	1	2	-20.6524	NA	tpd1 (tapetum determinant 1)
Pp1s168_29V6.1	wt.vs.d-smg1	down	1	0	1	2	-20.5474	NA	xyloglucan endotransglycosylase
Pp1s53_176V6.1	wt.vs.d-smg1	up	1	0	1	2	20.4195	NA	NA
Pp1s1_343V6.1	wt.vs.d-smg1	down	1	0	1	2	-20.3432	NA	F5K20.250; glyoxal oxidase-related
Pp1s395_46V6.1	wt.vs.d-smg1	down	1	0	1	2	-20.2082	NA	pathogenesis-related protein 1
Pp1s118_105V6.1	wt.vs.d-smg1	down	1	0	1	2	-19.9675	NA	receptor-like protein kinase
Pp1s202_41R6.1	wt.vs.d-smg1	down	1	0	1	2	-19.9305	NA	NA
Pp1s79_72V6.1	wt.vs.d-smg1	down	1	0	1	2	-19.8281	NA	extremely serine rich protein [Candida albicans SC5314]
Pp1s49_228V6.1	wt.vs.d-smg1	up	1	0	1	2	19.533	NA	NA
Pp1s235_114V6.1	wt.vs.d-smg1	down	1	0	1	2	-19.5275	NA	atp binding
Pp1s21_79V6.1	wt.vs.d-smg1	down	1	0	1	2	-19.4146	NA	T9D9.18; allergen-related
Pp1s106_209V6.1	wt.vs.d-smg1	down	1	0	1	2	-19.3419	NA	F6F3.23; expressed protein [Arabidopsis thaliana]
Pp1s280_70V6.1	wt.vs.d-smg1	down	1	0	1	2	-19.218	NA	Nonspecific lipid-transfer protein 4 precursor (LTP 4) [Oryza sativa]
Pp1s180_50V6.1	wt.vs.d-smg1	down	1	0	1	2	-19.1319	NA	s-locus lectin protein kinase family protein
Pp1s114_160V6.1	wt.vs.d-smg1	down	1	0	1	2	-18.9823	NA	cationic peroxidase 2
Pp1s114_162V6.1	wt.vs.d-smg1	down	1	0	1	2	-18.9823	NA	cationic peroxidase 2
Pp1s454_12V6.1	wt.vs.d-smg1	down	1	0	1	2	-18.9823	NA	homeodomain leucine-zipper 1
Pp1s12_287V6.1	wt.vs.d-smg1	down	1	0	1	2	-18.7114	NA	F25C20.1; glycosyl hydrolase family 17 protein [Arabidopsis thaliana]
Pp1s67_214V6.2	wt.vs.d-smg1	down	1	0	1	2	-18.6517	NA	cationic peroxidase 1
Pp1s168_111V6.2	wt.vs.d-smg1	down	1	0	1	2	-18.5841	NA	NA
Pp1s168_111V6.3	wt.vs.d-smg1	down	1	0	1	2	-18.5841	NA	NA
Pp1s168_111V6.1	wt.vs.d-smg1	down	1	0	1	2	-18.5841	NA	NA
Pp1s67_214V6.4	wt.vs.d-smg1	down	1	0	1	2	-18.5544	NA	cationic peroxidase 1
Pp1s96_20V6.1	wt.vs.d-smg1	down	1	0	1	2	-18.5112	NA	T3H13.3; phosphate-responsive protein, putative (EXO) [Arabidopsis thaliana]
Pp1s194_61V6.1	wt.vs.d-smg1	down	1	0	1	2	-18.4364	NA	squamosa promoter-binding
Pp1s89_182V6.1	wt.vs.d-smg1	down	1	0	1	2	-18.4048	NA	peroxidase 27
Pp1s150_125V6.2	wt.vs.d-smg1	up	1	0	1	2	18.3842	NA	hypothetical protein, conserved [Trypanosoma cruzi]
Pp1s185_130V6.1	wt.vs.d-smg1	down	1	0	1	2	-18.342	abcg11	white-brown-complex abc transporter family
Pp1s18_300V6.2	wt.vs.d-smg1	down	1	0	1	2	-18.3001	cals3	transferring glycosyl
Pp1s67_214V6.3	wt.vs.d-smg1	down	1	0	1	2	-18.0932	NA	cationic peroxidase 1
Pp1s67_89V6.3	wt.vs.d-smg1	down	1	0	1	2	-18.087	NA	pectin methylesterase
Pp1s67_89V6.2	wt.vs.d-smg1	down	1	0	1	2	-18.087	NA	pectin methylesterase
Pp1s67_214V6.5	wt.vs.d-smg1	down	1	0	1	2	-18.0517	NA	cationic peroxidase 1
Pp1s67_214V6.1	wt.vs.d-smg1	down	1	0	1	2	-17.988	NA	cationic peroxidase 1
Pp1s112_75V6.1	wt.vs.d-smg1	down	1	0	1	2	-17.896	NA	cellulose synthase glycosyltransferase family 2
Pp1s112_75V6.2	wt.vs.d-smg1	down	1	0	1	2	-17.896	NA	cellulose synthase glycosyltransferase family 2
Pp1s71_109V6.1	wt.vs.d-smg1	down	1	0	1	2	-17.8401	NA	NA
Pp1s178_104V6.1	wt.vs.d-smg1	down	1	0	1	2	-17.6376	NA	cytochrome p450
Pp1s387_61R6.1	wt.vs.d-smg1	down	1	0	1	2	-17.6217	NA	NA
Pp1s438_15V6.1	wt.vs.d-smg1	down	1	0	1	2	-17.6178	NA	hexose transporter
Pp1s199_87V6.1	wt.vs.d-smg1	down	1	0	1	2	-17.4427	NA	cycling dof factor 2
Pp1s67_89V6.1	wt.vs.d-smg1	down	1	0	1	2	-17.4042	NA	pectin methylesterase
Pp1s67_89V6.4	wt.vs.d-smg1	down	1	0	1	2	-17.4042	NA	pectin methylesterase
Pp1s142_124V6.1	wt.vs.d-smg1	down	1	0	1	2	-17.3872	NA	choline transporter like family
Pp1s189_93V6.1	wt.vs.d-smg1	down	1	0	1	2	-17.3543	NA	cellulose synthase glycosyltransferase family 2
Pp1s135_2V6.1	wt.vs.d-smg1	down	1	0	1	2	-17.3419	NA	MDF20.27; receptor lectin kinase, putative [Arabidopsis thaliana]
Pp1s135_2V6.2	wt.vs.d-smg1	down	1	0	1	2	-17.3419	NA	MDF20.27; receptor lectin kinase, putative [Arabidopsis thaliana]
Pp1s45_69V6.3	wt.vs.d-smg1	down	1	0	1	2	-17.1382	NA	Fasciclin-like arabinogalactan protein 7 precursor [Arabidopsis thaliana]
Pp1s52_127V6.1	wt.vs.d-smg1	down	1	0	1	2	-17.0664	NA	T17H7.8; expressed protein [Arabidopsis thaliana]
Pp1s52_127V6.2	wt.vs.d-smg1	down	1	0	1	2	-17.0664	NA	T17H7.8; expressed protein [Arabidopsis thaliana]
Pp1s17_140V6.1	wt.vs.d-smg1	down	1	0	1	2	-17.0209	NA	aspartic proteinase nepenthesin-1
Pp1s96_137V6.1	wt.vs.d-smg1	down	1	0	1	2	-17.0039	NA	alpha-expansin 1
Pp1s28_90V6.1	wt.vs.d-smg1	down	1	0	1	2	-16.9623	NA	Subtilisin-like protease precursor (Cucumisin-like serine protease)
Pp1s1_343V6.2	wt.vs.d-smg1	down	1	0	1	2	-16.8885	NA	glyoxal oxidase
Pp1s58_144V6.1	wt.vs.d-smg1	down	1	0	1	2	-16.8569	NA	atp binding
Pp1s63_130V6.1	wt.vs.d-smg1	down	1	0	1	2	-16.8084	cll4b	leucine-rich repeat receptor protein kinase exs
Pp1s310_65V6.2	wt.vs.d-smg1	down	1	0	1	2	-16.7944	NA	NA
Pp1s45_69V6.2	wt.vs.d-smg1	down	1	0	1	2	-16.7527	NA	Fasciclin-like arabinogalactan protein 7 precursor [Arabidopsis thaliana]
Pp1s4_121V6.1	wt.vs.d-smg1	down	1	0	1	2	-16.7208	NA	NA
Pp1s202_41V6.1	wt.vs.d-smg1	down	1	0	1	2	-16.7145	NA	NA
Pp1s23_81V6.1	wt.vs.d-smg1	down	1	0	1	2	-16.5995	NA	NA
Pp1s45_69V6.1	wt.vs.d-smg1	down	1	0	1	2	-16.4242	NA	Fasciclin-like arabinogalactan protein 7 precursor [Arabidopsis thaliana]
Pp1s310_65V6.1	wt.vs.d-smg1	down	1	0	1	2	-16.3771	NA	NA
Pp1s310_65V6.3	wt.vs.d-smg1	down	1	0	1	2	-16.3771	NA	NA
Pp1s313_81V6.1	wt.vs.d-smg1	down	1	0	1	2	-16.3421	NA	K19M22.5; myb family transcription factor
Pp1s331_33V6.2	wt.vs.d-smg1	up	1	0	1	2	16.2421	NA	T29E15.15; leucine-rich repeat family protein / protein kinase family protein [Arabidopsis thaliana]
Pp1s4_236V6.4	wt.vs.d-smg1	down	1	0	1	2	-16.1255	NA	CG10953; CG10953 gene product from transcript CG10953-RA [Drosophila melanogaster]
Pp1s4_236V6.2	wt.vs.d-smg1	down	1	0	1	2	-15.9871	NA	CG10953; CG10953 gene product from transcript CG10953-RA [Drosophila melanogaster]
Pp1s4_236V6.1	wt.vs.d-smg1	down	1	0	1	2	-15.9871	NA	CG10953; CG10953 gene product from transcript CG10953-RA [Drosophila melanogaster]
Pp1s4_236V6.3	wt.vs.d-smg1	down	1	0	1	2	-15.9871	NA	CG10953; CG10953 gene product from transcript CG10953-RA [Drosophila melanogaster]
Pp1s4_236V6.5	wt.vs.d-smg1	down	1	0	1	2	-15.9871	NA	CG10953; CG10953 gene product from transcript CG10953-RA [Drosophila melanogaster]
Pp1s117_125V6.1	wt.vs.d-smg1	down	1	0	1	2	-15.9535	NA	er glycerol-phosphate acyltransferase
Pp1s69_51V6.1	wt.vs.d-smg1	down	1	0	1	2	-15.9151	NA	n-terminal domain containing expressed
Pp1s71_306V6.1	wt.vs.d-smg1	down	1	0	1	2	-15.7715	NA	peptide transporter-like protein
Pp1s74_27V6.1	wt.vs.d-smg1	down	1	0	1	2	-15.6487	NA	F5O4.6; remorin family protein [Arabidopsis thaliana]
Pp1s73_156V6.1	wt.vs.d-smg1	down	1	0	1	2	-15.3375	NA	NA
Pp1s385_16V6.1	wt.vs.d-smg1	down	1	0	1	2	-15.2837	NA	T8F5.7; expressed protein [Arabidopsis thaliana]
Pp1s363_39V6.1	wt.vs.d-smg1	up	1	0	1	2	15.2477	NA	copper amine
Pp1s98_31V6.1	wt.vs.d-smg1	down	1	0	1	2	-15.0859	NA	T8O11.20; glycosyl hydrolase family 17 protein / beta-1,3-glucanase, putative [Arabidopsis thaliana]
Pp1s194_194V6.1	wt.vs.d-smg1	down	1	0	1	2	-14.9916	NA	l-ascorbate oxidase
Pp1s230_85V6.1	wt.vs.d-smg1	down	1	0	1	2	-14.9736	NA	ZF-HD homeobox protein At4g24660 (AtHB-22)
Pp1s534_3V6.1	wt.vs.d-smg1	down	1	0	1	2	-14.8811	NA	serine carboxypeptidase ii
Pp1s257_8R6.1_miRNA.1	wt.vs.d-smg1	up	1	0	1	2	14.8236	NA	NA
Pp1s257_8R6.1_miRNA.1-1	wt.vs.d-smg1	up	1	0	1	2	14.8236	NA	NA
Pp1s62_126V6.1	wt.vs.d-smg1	down	1	0	1	2	-14.7144	NA	K14A17.3; peroxidase, putative [EC:1.11.1.7] [KO:K00430] [Arabidopsis thaliana]
Pp1s82_83V6.1	wt.vs.d-smg1	down	1	0	1	2	-14.6084	NA	NA
Pp1s29_108V6.1	wt.vs.d-smg1	down	1	0	1	2	-14.5106	abcb20	ABC transporter family protein
Pp1s6_385V6.1	wt.vs.d-smg1	down	1	0	1	2	-14.3743	NA	NA
Pp1s27_76V6.1	wt.vs.d-smg1	down	1	0	1	2	-14.3519	NA	protein binding
Pp1s27_76V6.2	wt.vs.d-smg1	down	1	0	1	2	-14.3519	NA	protein binding
Pp1s111_81V6.1	wt.vs.d-smg1	down	1	0	1	2	-14.2833	NA	NA
Pp1s225_79V6.1	wt.vs.d-smg1	down	1	0	1	2	-14.2817	NA	esterase precursor
Pp1s304_43V6.1	wt.vs.d-smg1	down	1	0	1	2	-14.2626	NA	cellulase containing protein
Pp1s387_10V6.1	wt.vs.d-smg1	down	1	0	1	2	-14.1828	NA	serine-threonine protein kinase, plant-type, putative
Pp1s177_107V6.1	wt.vs.d-smg1	down	1	0	1	2	-14.0914	NA	Galactoside 2-alpha-L-fucosyltransferase, putative
Pp1s65_21V6.2	wt.vs.d-smg1	down	1	0	1	2	-14.0642	NA	fatty acid hydroxylase-like protein
Pp1s49_183V6.1	wt.vs.d-smg1	down	1	0	1	2	-13.9902	NA	serine-threonine protein kinase, plant-type, putative
Pp1s136_166V6.1	wt.vs.d-smg1	down	1	0	1	2	-13.9551	NA	T21B14.18; male sterility protein 2 (MS2)
Pp1s160_27V6.1	wt.vs.d-smg1	up	1	0	1	2	13.9473	NA	squalene synthase
Pp1s65_21V6.1	wt.vs.d-smg1	down	1	0	1	2	-13.8395	NA	fatty acid hydroxylase-like protein
Pp1s287_23V6.1	wt.vs.d-smg1	down	1	0	1	2	-13.7785	NA	patched-like protein
Pp1s62_194V6.2	wt.vs.d-smg1	down	1	0	1	2	-13.5974	NA	zinc finger familyexpressed
Pp1s20_213V6.1	wt.vs.d-smg1	down	1	0	1	2	-13.5623	NA	protein binding
Pp1s465_9V6.1	wt.vs.d-smg1	down	1	0	1	2	-13.4812	NA	Peptide-N4-(N-acetyl-beta-glucosaminyl)asparagine amidase A (PNGase A) (Glycopeptide N-glycosidase) (N-glycanase) [Contains: Peptide-N4-(N-acetyl-beta-glucosaminyl)asparagine amidase A light chain (PNGase A small chain) (PNGase A subunit B); Peptide-N4-(N-acetyl-beta-glucosaminyl)asparagine amidase A heavy chain (PNGase A large chain) (PNGase A subunit A)] [Prunus dulcis]
Pp1s157_35V6.1	wt.vs.d-smg1	down	1	0	1	2	-13.4282	NA	endo-1,4-beta-glucanase, putative
Pp1s204_112V6.1	wt.vs.d-smg1	down	1	0	1	2	-13.4269	NA	pectate lyase
Pp1s157_79V6.2	wt.vs.d-smg1	down	1	0	1	2	-13.3628	NA	NA
Pp1s38_215V6.1	wt.vs.d-smg1	down	1	0	1	2	-13.2813	NA	F6D5.5; protease inhibitor/seed storage/lipid transfer protein (LTP) family protein [Arabidopsis thaliana]
Pp1s157_79V6.1	wt.vs.d-smg1	down	1	0	1	2	-13.2572	NA	NA
Pp1s15_189V6.1	wt.vs.d-smg1	up	1	0	1	2	13.1929	NA	transcriptional factor
Pp1s60_187V6.1	wt.vs.d-smg1	down	1	0	1	2	-13.1267	NA	NA
Pp1s26_8V6.1	wt.vs.d-smg1	down	1	0	1	2	-13.1101	NA	cazy family gt47
Pp1s328_48V6.1	wt.vs.d-smg1	down	1	0	1	2	-13.1094	NA	MTI20.3; CER1 protein, putative [Arabidopsis thaliana]
Pp1s322_44V6.1	wt.vs.d-smg1	down	1	0	1	2	-13.0992	NA	NA
Pp1s39_142V6.1	wt.vs.d-smg1	down	1	0	1	2	-13.0759	NA	pathogenesis-related maize seed protein
Pp1s82_76V6.1	wt.vs.d-smg1	down	1	0	1	2	-13.0411	NA	MDK4.20; root cap protein 2-related protein [Arabidopsis thaliana]
Pp1s4_411V6.1	wt.vs.d-smg1	down	1	0	1	2	-13.0181	NA	7-dehydrocholesterol reductase
Pp1s38_405V6.1	wt.vs.d-smg1	down	1	0	1	2	-12.9117	NA	Galactoside 2-alpha-L-fucosyltransferase, putative
Pp1s21_83V6.1	wt.vs.d-smg1	down	1	0	1	2	-12.5948	NA	CG6004; CG6004 gene product from transcript CG6004-RB [Drosophila melanogaster]
Pp1s134_51V6.1	wt.vs.d-smg1	down	1	0	1	2	-12.572	NA	er glycerol-phosphate acyltransferase
Pp1s58_245V6.1	wt.vs.d-smg1	down	1	0	1	2	-12.556	NA	sc3 protein
Pp1s129_205V6.3	wt.vs.d-smg1	down	1	0	1	2	-12.5221	NA	T2E12.5; leucine-rich repeat transmembrane protein kinase, putative [Arabidopsis thaliana]
Pp1s319_12V6.2	wt.vs.d-smg1	down	1	0	1	2	-12.5135	NA	triacylglycerol lipase 2
Pp1s58_152V6.1	wt.vs.d-smg1	down	1	0	1	2	-12.4718	NA	F1C9.10; serine carboxypeptidase S10 family protein
Pp1s133_132V6.1	wt.vs.d-smg1	down	1	0	1	2	-12.3643	NA	T27E13.3; hypothetical protein [Arabidopsis thaliana]
Pp1s387_35V6.1	wt.vs.d-smg1	down	1	0	1	2	-12.3278	NA	prenyltransferase zinc ion binding protein
Pp1s147_26V6.1	wt.vs.d-smg1	up	1	0	1	2	12.2535	NA	T20L15.20; expressed protein
Pp1s129_205V6.2	wt.vs.d-smg1	down	1	0	1	2	-12.2407	NA	T2E12.5; leucine-rich repeat transmembrane protein kinase, putative [Arabidopsis thaliana]
Pp1s129_205V6.1	wt.vs.d-smg1	down	1	0	1	2	-12.1454	NA	T2E12.5; leucine-rich repeat transmembrane protein kinase, putative [Arabidopsis thaliana]
Pp1s35_254V6.1	wt.vs.d-smg1	down	1	0	1	2	-12.0371	NA	NA
Pp1s74_25V6.1	wt.vs.d-smg1	down	1	0	1	2	-11.9243	ndpk4	nucleoside diphosphate kinase 2
Pp1s794_2V6.1	wt.vs.d-smg1	down	1	0	1	2	-11.8703	NA	serine threonine-protein kinase
Pp1s1_750V6.1	wt.vs.d-smg1	up	1	0	1	2	11.7298	NA	NA
Pp1s82_64V6.1	wt.vs.d-smg1	down	1	0	1	2	-11.726	NA	Micronuclear linker histone polyprotein (MIC LH) [Contains: Micronuclear linker histone-alpha; Micronuclear linker histone-beta; Micronuclear linker histone-delta; Micronuclear linker histone-gamma] [Tetrahymena thermophila]
Pp1s28_259V6.1	wt.vs.d-smg1	down	1	0	1	2	-11.6988	NA	putative 1,4-dihydroxy-2-naphtoate octaprenyl transferase homolog
Pp1s391_18V6.1	wt.vs.d-smg1	down	1	0	1	2	-11.6954	NA	T2K10.11; expressed protein [Arabidopsis thaliana]
Pp1s391_18V6.2	wt.vs.d-smg1	down	1	0	1	2	-11.6954	NA	T2K10.11; expressed protein [Arabidopsis thaliana]
Pp1s36_306V6.1	wt.vs.d-smg1	down	1	0	1	2	-11.6792	NA	NA
Pp1s83_125V6.1	wt.vs.d-smg1	down	1	0	1	2	-11.6791	NA	T16L1.80; hypothetical protein [Arabidopsis thaliana]
Pp1s23_77V6.1	wt.vs.d-smg1	down	1	0	1	2	-11.6713	sbp4	squamosa promoter-binding
Pp1s511_12V6.1	wt.vs.d-smg1	up	1	0	1	2	11.6179	NA	NA
Pp1s65_204V6.1	wt.vs.d-smg1	down	1	0	1	2	-11.6086	NA	NA
Pp1s24_253V6.1	wt.vs.d-smg1	down	1	0	1	2	-11.4924	NA	serine-threonine protein kinase, plant-type, putative
Pp1s24_253V6.2	wt.vs.d-smg1	down	1	0	1	2	-11.4924	NA	serine-threonine protein kinase, plant-type, putative
Pp1s150_125V6.1	wt.vs.d-smg1	up	1	0	1	2	11.4545	NA	hypothetical protein, conserved [Trypanosoma cruzi]
Pp1s69_166V6.1	wt.vs.d-smg1	down	1	0	1	2	-11.3967	NA	serine carboxypeptidase ii
Pp1s52_4V6.1	wt.vs.d-smg1	down	1	0	1	2	-11.3893	NA	chloroplast omega-3 fatty acid desaturase
Pp1s319_12V6.1	wt.vs.d-smg1	down	1	0	1	2	-11.3735	NA	triacylglycerol lipase 2
Pp1s79_182V6.1	wt.vs.d-smg1	down	1	0	1	2	-11.3653	NA	T24I21.4; proline-rich family protein [Arabidopsis thaliana]
Pp1s127_21V6.1	wt.vs.d-smg1	down	1	0	1	2	-11.3595	NA	MJK13.14; expressed protein
Pp1s312_75V6.1	wt.vs.d-smg1	down	1	0	1	2	-11.3585	NA	FCAALL.430; expressed protein [Arabidopsis thaliana]
Pp1s12_3V6.1	wt.vs.d-smg1	down	1	0	1	2	-11.3261	NA	NA
Pp1s281_69V6.2	wt.vs.d-smg1	down	1	0	1	2	-11.2885	NA	er glycerol-phosphate acyltransferase
Pp1s175_131V6.1	wt.vs.d-smg1	down	1	0	1	2	-11.2764	NA	receptor protein
Pp1s204_138V6.2	wt.vs.d-smg1	down	1	0	1	2	-11.2593	NA	dna binding
Pp1s204_138V6.1	wt.vs.d-smg1	down	1	0	1	2	-11.2593	NA	dna binding
Pp1s204_138V6.3	wt.vs.d-smg1	down	1	0	1	2	-11.2593	NA	dna binding
Pp1s32_299V6.1	wt.vs.d-smg1	down	1	0	1	2	-11.1964	NA	F11P17.12; expressed protein [Arabidopsis thaliana]
Pp1s82_88V6.1	wt.vs.d-smg1	down	1	0	1	2	-11.1733	NA	MDK4.20; root cap protein 2-related protein [Arabidopsis thaliana]
Pp1s15_11V6.1	wt.vs.d-smg1	down	1	0	1	2	-11.1198	c3hdz1	c3hdz1 gene for putative protein class III homeodomain-leucine zipper
Pp1s162_3V6.1	wt.vs.d-smg1	down	1	0	1	2	-11.0917	NA	NA
Pp1s208_116V6.1	wt.vs.d-smg1	down	1	0	1	2	-11.0549	NA	hypothetical protein [Oryza sativa (japonica cultivar-group)]
Pp1s68_64V6.1	wt.vs.d-smg1	down	1	0	1	2	-11.0238	NA	anther-specific proline-rich protein apg
Pp1s80_200V6.1	wt.vs.d-smg1	down	1	0	1	2	-11.0113	NA	Alpha-xylosidase precursor
Pp1s511_9V6.1	wt.vs.d-smg1	up	1	0	1	2	11.005	NA	NA
Pp1s175_16V6.1	wt.vs.d-smg1	down	1	0	1	2	-10.9871	dellaA	dellaA gene for putative DELLA family protein DELLAa
Pp1s79_150V6.1	wt.vs.d-smg1	down	1	0	1	2	-10.9323	NA	FCAALL.129; DNA-binding protein-related [Arabidopsis thaliana]
Pp1s35_235V6.1	wt.vs.d-smg1	down	1	0	1	2	-10.8717	NA	T3H13.3; phosphate-responsive protein, putative (EXO) [Arabidopsis thaliana]
Pp1s4_307V6.1	wt.vs.d-smg1	up	1	0	1	2	10.8087	NA	NA
Pp1s35_377V6.1	wt.vs.d-smg1	down	1	0	1	2	-10.7667	NA	protein kinase-like
Pp1s116_38V6.1	wt.vs.d-smg1	down	1	0	1	2	-10.7591	NA	NA
Pp1s116_38V6.2	wt.vs.d-smg1	down	1	0	1	2	-10.7591	NA	NA
Pp1s101_178V6.1	wt.vs.d-smg1	down	1	0	1	2	-10.7279	NA	wound responsive protein
Pp1s181_67V6.1	wt.vs.d-smg1	down	1	0	1	2	-10.7124	NA	T24H18.70; expressed protein [Arabidopsis thaliana]
Pp1s18_151V6.1	wt.vs.d-smg1	down	1	0	1	2	-10.7096	NA	follicular lymphoma variant translocation 1
Pp1s284_57V6.1	wt.vs.d-smg1	down	1	0	1	2	-10.6825	NA	MDA7.17; myb family transcription factor
Pp1s48_171V6.1	wt.vs.d-smg1	down	1	0	1	2	-10.6718	NA	T2I1.1; receptor-related protein kinase-like protein
Pp1s198_152V6.1	wt.vs.d-smg1	down	1	0	1	2	-10.6545	abcg7	white-brown-complex abc transporter family
Pp1s198_152V6.2	wt.vs.d-smg1	down	1	0	1	2	-10.6545	abcg7	white-brown-complex abc transporter family
Pp1s257_7V6.1	wt.vs.d-smg1	up	1	0	1	2	10.5988	NA	NA
Pp1s3_377V6.1	wt.vs.d-smg1	down	1	0	1	2	-10.5901	NA	F18A8.10; leucine-rich repeat transmembrane protein kinase, putative [Arabidopsis thaliana]
Pp1s13_457V6.1	wt.vs.d-smg1	up	1	0	1	2	10.5856	NA	ap2 erf domain-containing transcription factor
Pp1s185_128V6.1	wt.vs.d-smg1	down	1	0	1	2	-10.5387	NA	white-brown-complex abc transporter family
Pp1s6_62V6.1	wt.vs.d-smg1	down	1	0	1	2	-10.5184	NA	glucan endo-1,3-beta-glucosidase
Pp1s6_62V6.2	wt.vs.d-smg1	down	1	0	1	2	-10.5184	NA	glucan endo-1,3-beta-glucosidase
Pp1s9_28V6.1	wt.vs.d-smg1	down	1	0	1	2	-10.4812	NA	T1M15.80; expressed protein [Arabidopsis thaliana]
Pp1s2_811V6.1	wt.vs.d-smg1	down	1	0	1	2	-10.4356	NA	T8F5.7; expressed protein [Arabidopsis thaliana]
Pp1s35_34V6.1	wt.vs.d-smg1	down	1	0	1	2	-10.4309	NA	patched-like protein
Pp1s165_115V6.1	wt.vs.d-smg1	down	1	0	1	2	-10.4235	NA	adipocyte plasma membrane-associated
Pp1s145_132V6.1	wt.vs.d-smg1	down	1	0	1	2	-10.3636	NA	F6E21.50; expressed protein
Pp1s34_303V6.1	wt.vs.d-smg1	down	1	0	1	2	-10.267	NA	dna binding
Pp1s25_70V6.1	wt.vs.d-smg1	down	1	0	1	2	-10.2529	NA	brassinosteroid insensitive 1-associated receptor kinase 1
Pp1s119_55V6.1	wt.vs.d-smg1	down	1	0	1	2	-10.2407	NA	NA
Pp1s178_43V6.1	wt.vs.d-smg1	up	1	0	1	2	10.1903	NA	NA
Pp1s20_97V6.1	wt.vs.d-smg1	down	1	0	1	2	-10.1526	NA	oxysterol-binding protein
Pp1s416_17V6.1	wt.vs.d-smg1	down	1	0	1	2	-10.1416	NA	beta-ketoacyl-coa synthase family protein
Pp1s252_49V6.1	wt.vs.d-smg1	down	1	0	1	2	-10.1212	cre3	histidine kinase cytokinin receptor
Pp1s159_139V6.1	wt.vs.d-smg1	down	1	0	1	2	-10.1182	NA	NA
Pp1s1_232V6.1	wt.vs.d-smg1	down	1	0	1	2	-10.0806	NA	NA
Pp1s35_376V6.1	wt.vs.d-smg1	down	1	0	1	2	-10.0761	NA	F9K20.13; curculin-like (mannose-binding) lectin family protein / PAN domain-containing protein
Pp1s26_54V6.1	wt.vs.d-smg1	down	1	0	1	2	-10.0575	NA	aspartic proteinase nepenthesin-1
Pp1s35_376V6.2	wt.vs.d-smg1	down	1	0	1	2	-10.0481	NA	F9K20.13; curculin-like (mannose-binding) lectin family protein / PAN domain-containing protein
Pp1s35_376V6.3	wt.vs.d-smg1	down	1	0	1	2	-10.0481	NA	F9K20.13; curculin-like (mannose-binding) lectin family protein / PAN domain-containing protein
Pp1s1_576V6.1	wt.vs.d-smg1	down	1	0	1	2	-10.007	NA	NA
Pp1s55_246V6.1	wt.vs.d-smg1	down	1	0	1	2	-9.98542	NA	beta-ketoacyl- synthase
Pp1s257_8R6.1_miRNA.2	wt.vs.d-smg1	up	1	0	1	2	9.90134	NA	NA
Pp1s257_8R6.1_miRNA.2-1	wt.vs.d-smg1	up	1	0	1	2	9.90134	NA	NA
Pp1s137_203V6.1	wt.vs.d-smg1	down	1	0	1	2	-9.86822	NA	NA
Pp1s433_12R6.1	wt.vs.d-smg1	down	1	0	1	2	-9.86253	NA	NA
Pp1s26_54V6.2	wt.vs.d-smg1	down	1	0	1	2	-9.85006	NA	aspartic proteinase nepenthesin-1
Pp1s37_76V6.1	wt.vs.d-smg1	down	1	0	1	2	-9.83218	NA	NA
Pp1s372_4V6.1	wt.vs.d-smg1	down	1	0	1	2	-9.78633	NA	plasma membrane associated protein
Pp1s519_13V6.1	wt.vs.d-smg1	up	1	0	1	2	9.73826	NA	dna binding
Pp1s12_395V6.1	wt.vs.d-smg1	down	1	0	1	2	-9.72062	NA	ammonium transporter amt2
Pp1s25_70V6.2	wt.vs.d-smg1	down	1	0	1	2	-9.68284	NA	brassinosteroid insensitive 1-associated receptor kinase 1
Pp1s27_9V6.1	wt.vs.d-smg1	up	1	0	1	2	9.67784	NA	MUJ8.2; myb family transcription factor
Pp1s364_46V6.1	wt.vs.d-smg1	down	1	0	1	2	-9.65682	NA	NA
Pp1s106_2V6.1	wt.vs.d-smg1	down	1	0	1	2	-9.56923	NA	gibberellin 20-oxidase
Pp1s90_59V6.1	wt.vs.d-smg1	down	1	0	1	2	-9.54902	NA	NA
Pp1s13_445V6.1	wt.vs.d-smg1	down	1	0	1	2	-9.40779	NA	mip nip subfamily
Pp1s62_194V6.1	wt.vs.d-smg1	down	1	0	1	2	-9.36806	NA	zinc finger family expressed
Pp1s165_18V6.1	wt.vs.d-smg1	down	1	0	1	2	-9.3168	NA	NA
Pp1s38_390V6.1	wt.vs.d-smg1	up	1	0	1	2	9.29535	NA	basic 7s globulin 2 precursor small
Pp1s16_30V6.1	wt.vs.d-smg1	down	1	0	1	2	-9.27344	NA	NA
Pp1s136_167V6.1	wt.vs.d-smg1	down	1	0	1	2	-9.24441	NA	T21B14.18; male sterility protein 2 (MS2) [Arabidopsis thaliana]
Pp1s100_134V6.1	wt.vs.d-smg1	down	1	0	1	2	-9.09859	lax5	auxin influx carrier component
Pp1s5_68V6.1	wt.vs.d-smg1	down	1	0	1	2	-9.02458	cll1b	receptor protein kinase clavata1
Pp1s165_138V6.1	wt.vs.d-smg1	down	1	0	1	2	-9.0022	NA	putative HAK2 (K+ transporter) [Oryza sativa (japonica cultivar-group)]
Pp1s486_3V6.1	wt.vs.d-smg1	down	1	0	1	2	-8.96181	NA	copper chaperone
Pp1s104_134V6.1	wt.vs.d-smg1	down	1	0	1	2	-8.94481	NA	domains rearranged methyltransferase
Pp1s35_32V6.1	wt.vs.d-smg1	down	1	0	1	2	-8.92859	NA	haem plant fungal bacterial
Pp1s156_1V6.1	wt.vs.d-smg1	up	1	0	1	2	8.91314	NA	NA
Pp1s2_55V6.1	wt.vs.d-smg1	down	1	0	1	2	-8.88767	NA	myb transcription factor
Pp1s72_49V6.1	wt.vs.d-smg1	down	1	0	1	2	-8.87538	NA	er glycerol-phosphate acyltransferase
Pp1s281_69V6.1	wt.vs.d-smg1	down	1	0	1	2	-8.849	NA	er glycerol-phosphate acyltransferase
Pp1s327_4V6.1	wt.vs.d-smg1	down	1	0	1	2	-8.81479	NA	NA
Pp1s72_3V6.2	wt.vs.d-smg1	up	1	0	1	2	8.80907	NA	dna binding
Pp1s180_108V6.1	wt.vs.d-smg1	down	1	0	1	2	-8.76135	NA	MZA15.15; glycine-rich protein [Arabidopsis thaliana]
Pp1s36_62V6.1	wt.vs.d-smg1	down	1	0	1	2	-8.75727	csla2	cellulose synthase-like A2, glycosyltransferase family 2 protein; mannan synthase
Pp1s18_125V6.1	wt.vs.d-smg1	up	1	0	1	2	8.67301	NA	F14F8.90; F-box protein family [Arabidopsis thaliana]
Pp1s107_3R6.1_miRNA.1	wt.vs.d-smg1	down	1	0	1	2	-8.66962	NA	NA
Pp1s107_3R6.1_miRNA.1-1	wt.vs.d-smg1	down	1	0	1	2	-8.66962	NA	NA
Pp1s23_323V6.1	wt.vs.d-smg1	down	1	0	1	2	-8.6532	NA	NA
Pp1s186_31V6.1	wt.vs.d-smg1	up	1	0	1	2	8.64558	NA	receptor protein kinase perk1
Pp1s405_20V6.1	wt.vs.d-smg1	down	1	0	1	2	-8.62118	NA	NA
Pp1s135_54V6.1	wt.vs.d-smg1	down	1	0	1	2	-8.55789	NA	NA
Pp1s55_11V6.1	wt.vs.d-smg1	down	1	0	1	2	-8.52216	NA	bhlh transcription factor-like
Pp1s406_2V6.1	wt.vs.d-smg1	down	1	0	1	2	-8.51796	NA	F4I10.110; hydrolase, alpha/beta fold family protein [Arabidopsis thaliana]
Pp1s406_2V6.2	wt.vs.d-smg1	down	1	0	1	2	-8.51796	NA	F4I10.110; hydrolase, alpha/beta fold family protein [Arabidopsis thaliana]
Pp1s34_415V6.1	wt.vs.d-smg1	down	1	0	1	2	-8.51196	NA	T1D16.18; calmodulin-binding family protein [Arabidopsis thaliana]
Pp1s189_29V6.1	wt.vs.d-smg1	down	1	0	1	2	-8.50129	NA	myb55 (myb domain protein 55) dna binding transcription factor
Pp1s194_186V6.1	wt.vs.d-smg1	down	1	0	1	2	-8.43883	NA	Putative GPI-anchored protein At3g06035 precursor [Arabidopsis thaliana]
Pp1s309_32V6.1	wt.vs.d-smg1	up	1	0	1	2	8.41919	NA	NA
Pp1s304_18V6.1	wt.vs.d-smg1	down	1	0	1	2	-8.38051	NA	NA
Pp1s57_207V6.1	wt.vs.d-smg1	up	1	0	1	2	8.37391	NA	MKP11.6; expressed protein [Arabidopsis thaliana]
Pp1s224_95V6.1	wt.vs.d-smg1	down	1	0	1	2	-8.34988	NA	F6F9.12; expressed protein [Arabidopsis thaliana]
Pp1s400_14V6.1	wt.vs.d-smg1	down	1	0	1	2	-8.32101	NA	transcription factor
Pp1s40_216V6.1	wt.vs.d-smg1	down	1	0	1	2	-8.27457	NA	NA
Pp1s371_55V6.1	wt.vs.d-smg1	down	1	0	1	2	-8.2716	NA	NA
Pp1s286_11V6.1	wt.vs.d-smg1	down	1	0	1	2	-8.25466	NA	protein kinase
Pp1s60_238V6.2	wt.vs.d-smg1	down	1	0	1	2	-8.23518	NA	hypothetical protein SORBIDRAFT_03g037990 [Sorghum bicolor]
Pp1s82_85V6.1	wt.vs.d-smg1	down	1	0	1	2	-8.2229	NA	NA
Pp1s25_255V6.1	wt.vs.d-smg1	down	1	0	1	2	-8.21925	NA	transcription factor
Pp1s163_137V6.1	wt.vs.d-smg1	down	1	0	1	2	-8.1494	NA	NA
Pp1s90_56V6.1	wt.vs.d-smg1	down	1	0	1	2	-8.10116	NA	NA
Pp1s430_16V6.1	wt.vs.d-smg1	down	1	0	1	2	-8.08367	NA	NA
Pp1s90_144V6.1	wt.vs.d-smg1	down	1	0	1	2	-8.074	NA	tpd1 (tapetum determinant 1)
Pp1s327_2V6.1	wt.vs.d-smg1	down	1	0	1	2	-8.06256	NA	Flap structure-specific endonuclease [Methanopyrus kandleri]
Pp1s127_22V6.1	wt.vs.d-smg1	down	1	0	1	2	-7.98887	NA	early responsive to dehydration protein
Pp1s128_151V6.1	wt.vs.d-smg1	down	1	0	1	2	-7.96572	NA	T24G3.80; expressed protein [Arabidopsis thaliana]
Pp1s337_17V6.1	wt.vs.d-smg1	down	1	0	1	2	-7.8939	abcg28	white-brown-complex abc transporter family
Pp1s330_20V6.1	wt.vs.d-smg1	down	1	0	1	2	-7.84177	NA	unknown [Picea sitchensis]
Pp1s238_71V6.1	wt.vs.d-smg1	down	1	0	1	2	-7.82775	gamyb2	K16F4.6; myb family transcription factor [Arabidopsis thaliana]
Pp1s7_79V6.1	wt.vs.d-smg1	down	1	0	1	2	-7.82775	NA	NA
Pp1s222_113V6.1	wt.vs.d-smg1	down	1	0	1	2	-7.78685	NA	NA
Pp1s68_143V6.1	wt.vs.d-smg1	down	1	0	1	2	-7.77897	NA	NA
Pp1s68_150V6.1	wt.vs.d-smg1	down	1	0	1	2	-7.77897	NA	NA
Pp1s252_40V6.1	wt.vs.d-smg1	down	1	0	1	2	-7.75283	NA	squamosa promoter-binding
Pp1s107_45V6.1	wt.vs.d-smg1	up	1	0	1	2	7.70227	NA	ap2 erf domain-containing transcription factor
Pp1s199_98V6.1	wt.vs.d-smg1	down	1	0	1	2	-7.65605	NA	proteophosphoglycan ppg1 [Leishmania major]
Pp1s57_223V6.2	wt.vs.d-smg1	down	1	0	1	2	-7.65424	NA	NA
Pp1s286_1V6.1	wt.vs.d-smg1	down	1	0	1	2	-7.6517	NA	NA
Pp1s230_34V6.1	wt.vs.d-smg1	up	1	0	1	2	7.64033	NA	MQN23.1; expressed protein
Pp1s129_201V6.1	wt.vs.d-smg1	down	1	0	1	2	-7.63254	NA	NA
Pp1s82_168V6.1	wt.vs.d-smg1	down	1	0	1	2	-7.62792	NA	NA
Pp1s161_107V6.2	wt.vs.d-smg1	down	1	0	1	2	-7.61977	NA	T7P1.24; expressed protein [Arabidopsis thaliana]
Pp1s2_727R6.1	wt.vs.d-smg1	down	1	0	1	2	-7.58128	NA	NA
Pp1s509_12V6.1	wt.vs.d-smg1	down	1	0	1	2	-7.553	NA	NA
Pp1s7_128V6.1	wt.vs.d-smg1	down	1	0	1	2	-7.553	chr1516	chromatin remodeling complex subunit
Pp1s96_120V6.1	wt.vs.d-smg1	up	1	0	1	2	7.52423	NA	similar to pheromone shutdown protein TraB [Cyanidioschyzon merolae]
Pp1s82_20V6.1	wt.vs.d-smg1	down	1	0	1	2	-7.49787	NA	NA
Pp1s72_3V6.1	wt.vs.d-smg1	up	1	0	1	2	7.44503	NA	dna binding
Pp1s37_78V6.1	wt.vs.d-smg1	down	1	0	1	2	-7.43904	NA	NA
Pp1s262_89V6.1	wt.vs.d-smg1	down	1	0	1	2	-7.40339	NA	T5M7.5; chloroplast nucleoid DNA-binding protein-related
Pp1s16_261V6.1	wt.vs.d-smg1	down	1	0	1	2	-7.39843	NA	serine carboxypeptidase ii
Pp1s351_14V6.1	wt.vs.d-smg1	down	1	0	1	2	-7.39645	NA	F22H5.20; SEC14 cytosolic factor family protein / phosphoglyceride transfer family protein [Arabidopsis thaliana]
Pp1s351_14V6.2	wt.vs.d-smg1	down	1	0	1	2	-7.39645	NA	F22H5.20; SEC14 cytosolic factor family protein / phosphoglyceride transfer family protein [Arabidopsis thaliana]
Pp1s410_28V6.1	wt.vs.d-smg1	down	1	0	1	2	-7.38977	NA	Probable xyloglucan endotransglucosylase/hydrolase protein precursor
Pp1s56_89V6.1	wt.vs.d-smg1	down	1	0	1	2	-7.37459	NA	MSJ1.10; phi-1-related protein [Arabidopsis thaliana]
Pp1s161_107V6.1	wt.vs.d-smg1	down	1	0	1	2	-7.36781	NA	T7P1.24; expressed protein [Arabidopsis thaliana]
Pp1s543_16V6.1	wt.vs.d-smg1	down	1	0	1	2	-7.31047	NA	LOC417414; similar to ER to nucleus signalling 1 [Gallus gallus]
Pp1s4_242V6.1	wt.vs.d-smg1	down	1	0	1	2	-7.27464	NA	anthranilate n-benzoyltransferase
Pp1s149_4V6.1	wt.vs.d-smg1	down	1	0	1	2	-7.24687	NA	hemolytic toxin
Pp1s22_421V6.1	wt.vs.d-smg1	down	1	0	1	2	-7.2391	NA	LOC484466 [Canis familiaris]
Pp1s519_8V6.2	wt.vs.d-smg1	down	1	0	1	2	-7.22621	NA	F3C22.10; expressed protein [Arabidopsis thaliana]
Pp1s10_225V6.1	wt.vs.d-smg1	down	1	0	1	2	-7.21802	NA	K14A17.3; peroxidase, putative [EC:1.11.1.7] [KO:K00430] [Arabidopsis thaliana]
Pp1s79_89V6.1	wt.vs.d-smg1	down	1	0	1	2	-7.21104	NA	LOC478160; similar to Sfrs4 protein [Canis familiaris]
Pp1s45_82V6.1	wt.vs.d-smg1	down	1	0	1	2	-7.21104	NA	hypothetical protein, conserved [Trypanosoma brucei]
Pp1s182_56V6.1	wt.vs.d-smg1	down	1	0	1	2	-7.21018	cll3	leucine-rich repeat receptor-like protein kinase
Pp1s235_144V6.1	wt.vs.d-smg1	down	1	0	1	2	-7.20556	NA	NA
Pp1s90_57V6.1	wt.vs.d-smg1	down	1	0	1	2	-7.16865	NA	NA
Pp1s60_238V6.1	wt.vs.d-smg1	down	1	0	1	2	-7.13716	NA	hypothetical protein SORBIDRAFT_03g037990 [Sorghum bicolor]
Pp1s327_2V6.2	wt.vs.d-smg1	down	1	0	1	2	-7.12215	NA	Flap structure-specific endonuclease [Methanopyrus kandleri]
Pp1s111_186V6.1	wt.vs.d-smg1	down	1	0	1	2	-7.12008	NA	NA
Pp1s86_77V6.1	wt.vs.d-smg1	down	1	0	1	2	-7.0955	NA	MCK7.4; strong similarity to unknown protein (pir||T04792) [Arabidopsis thaliana]
Pp1s35_34V6.2	wt.vs.d-smg1	down	1	0	1	2	-7.08047	NA	patched-like protein
Pp1s519_8V6.1	wt.vs.d-smg1	down	1	0	1	2	-7.03948	NA	F3C22.10; expressed protein [Arabidopsis thaliana]
Pp1s146_84V6.1	wt.vs.d-smg1	down	1	0	1	2	-7.03854	NA	td and poz domain containing 2
Pp1s5_280V6.1	wt.vs.d-smg1	down	1	0	1	2	-7.03254	NA	F5O4.6; remorin family protein [Arabidopsis thaliana]
Pp1s190_23V6.1	wt.vs.d-smg1	down	1	0	1	2	-7.02802	NA	F4L23.7; LOB domain protein 18 / lateral organ boundaries domain protein 18 (LBD18) [Arabidopsis thaliana]
Pp1s153_177V6.1	wt.vs.d-smg1	down	1	0	1	2	-7.00852	NA	NA
Pp1s265_50V6.1	wt.vs.d-smg1	down	1	0	1	2	-6.94374	NA	ap2 erf domain-containing transcription factor
Pp1s295_3V6.1	wt.vs.d-smg1	down	1	0	1	2	-6.92903	NA	NA
Pp1s1_125V6.2	wt.vs.d-smg1	down	1	0	1	2	-6.91169	NA	monooxygenase
Pp1s30_364V6.1	wt.vs.d-smg1	down	1	0	1	2	-6.9052	NA	F17A9.18; protein transport protein Sec24, putative [Arabidopsis thaliana]
Pp1s331_33V6.1	wt.vs.d-smg1	up	1	0	1	2	6.89447	NA	T29E15.15; leucine-rich repeat family protein / protein kinase family protein [Arabidopsis thaliana]
Pp1s55_121V6.1	wt.vs.d-smg1	down	1	0	1	2	-6.78363	NA	peroxidase
Pp1s55_121V6.2	wt.vs.d-smg1	down	1	0	1	2	-6.78363	NA	peroxidase
Pp1s33_6V6.1	wt.vs.d-smg1	down	1	0	1	2	-6.78169	NA	NA
Pp1s12_162V6.1	wt.vs.d-smg1	down	1	0	1	2	-6.76628	NA	NA
Pp1s22_359V6.1	wt.vs.d-smg1	up	1	0	1	2	6.75103	NA	dna ligase iii-like protein
Pp1s15_231V6.1	wt.vs.d-smg1	up	1	0	1	2	6.72077	NA	hypothetical protein [Dictyostelium discoideum]
Pp1s175_94V6.1	wt.vs.d-smg1	down	1	0	1	2	-6.71466	NA	esterase precursor
Pp1s324_19V6.1	wt.vs.d-smg1	down	1	0	1	2	-6.69216	NA	protein binding
Pp1s200_17V6.1	wt.vs.d-smg1	down	1	0	1	2	-6.67966	NA	cytochrome p450
Pp1s113_80V6.1	wt.vs.d-smg1	down	1	0	1	2	-6.59374	NA	F14I3.17; aminoacyl-tRNA synthetase family protein [EC:6.1.1.7] [KO:K01872] [Arabidopsis thaliana]
Pp1s355_16V6.1	wt.vs.d-smg1	down	1	0	1	2	-6.55145	NA	pectate lyase
Pp1s15_359V6.1	wt.vs.d-smg1	down	1	0	1	2	-6.54002	NA	NA
Pp1s342_31V6.1	wt.vs.d-smg1	down	1	0	1	2	-6.53043	NA	multidrug resistance protein abc transporter family
Pp1s86_71V6.1	wt.vs.d-smg1	down	1	0	1	2	-6.52319	NA	early responsive to dehydration protein
Pp1s268_6V6.2	wt.vs.d-smg1	up	1	0	1	2	6.48532	ena2	ena2 gene for Na P-type ATPase protein ENA2C
Pp1s268_6V6.3	wt.vs.d-smg1	up	1	0	1	2	6.45901	ena2	ena2 gene for Na P-type ATPase protein ENA2B
Pp1s4_258R6.1	wt.vs.d-smg1	down	1	0	1	2	-6.44192	NA	NA
Pp1s138_190V6.1	wt.vs.d-smg1	down	1	0	1	2	-6.43289	NA	ap2 erf domain-containing transcription factor
Pp1s74_24V6.1	wt.vs.d-smg1	down	1	0	1	2	-6.42657	NA	NA
Pp1s225_31V6.1	wt.vs.d-smg1	down	1	0	1	2	-6.42123	NA	F23E13.70; leucine-rich repeat family protein
Pp1s165_109V6.1	wt.vs.d-smg1	down	1	0	1	2	-6.41645	NA	MLD15.10; zinc finger homeobox family protein / ZF-HD homeobox family protein
Pp1s163_97V6.1	wt.vs.d-smg1	up	1	0	1	2	6.40291	NA	predicted protein [Thalassiosira pseudonana CCMP1335]
Pp1s232_1V6.1	wt.vs.d-smg1	down	1	0	1	2	-6.40218	NA	lipid binding protein
Pp1s12_79V6.1	wt.vs.d-smg1	down	1	0	1	2	-6.38696	NA	sulfate transporter
Pp1s246_103V6.1	wt.vs.d-smg1	down	1	0	1	2	-6.3709	NA	LOC489594; similar to G-protein coupled receptor [Canis familiaris]
Pp1s97_39V6.1	wt.vs.d-smg1	down	1	0	1	2	-6.36696	NA	gras family transcription factor
Pp1s268_6V6.1	wt.vs.d-smg1	up	1	0	1	2	6.34857	ena2	ena2 gene for Na P-type ATPase protein ENA2A
Pp1s173_42V6.1	wt.vs.d-smg1	down	1	0	1	2	-6.34763	NA	receptor-like kinase
Pp1s106_95V6.1	wt.vs.d-smg1	up	1	0	1	2	6.33629	NA	NA
Pp1s149_280V6.1	wt.vs.d-smg1	down	1	0	1	2	-6.32935	NA	NA
Pp1s89_145V6.1	wt.vs.d-smg1	down	1	0	1	2	-6.32747	NA	NA
Pp1s368_6V6.1	wt.vs.d-smg1	down	1	0	1	2	-6.27699	NA	F14P22.240; expressed protein [Arabidopsis thaliana]
Pp1s59_266R6.1_miRNA.2	wt.vs.d-smg1	up	1	0	1	2	6.27343	NA	NA
Pp1s59_266R6.1_miRNA.2-1	wt.vs.d-smg1	up	1	0	1	2	6.27343	NA	NA
Pp1s1_125V6.3	wt.vs.d-smg1	down	1	0	1	2	-6.25304	NA	monooxygenase
Pp1s1_125V6.1	wt.vs.d-smg1	down	1	0	1	2	-6.25304	NA	monooxygenase
Pp1s136_222V6.1	wt.vs.d-smg1	down	1	0	1	2	-6.24439	NA	NA
Pp1s71_317V6.1	wt.vs.d-smg1	down	1	0	1	2	-6.24069	NA	NA
Pp1s270_90V6.1	wt.vs.d-smg1	up	1	0	1	2	6.23575	NA	NA
Pp1s61_220V6.1	wt.vs.d-smg1	down	1	0	1	2	-6.21176	NA	NA
Pp1s11_72V6.1	wt.vs.d-smg1	down	1	0	1	2	-6.16761	NA	NA
Pp1s4_308V6.1	wt.vs.d-smg1	up	1	0	1	2	6.15673	NA	NA
Pp1s420_4V6.1	wt.vs.d-smg1	up	1	0	1	2	6.1388	pp2	myb-related transcription factor
Pp1s385_42V6.1	wt.vs.d-smg1	down	1	0	1	2	-6.09444	NA	peroxidase 27
Pp1s440_14V6.1	wt.vs.d-smg1	down	1	0	1	2	-6.0685	NA	Protein C10orf58 homolog precursor [Rattus norvegicus]
Pp1s54_130V6.1	wt.vs.d-smg1	down	1	0	1	2	-6.04581	NA	Glucan endo-1,3-beta-glucosidase precursor, putative
Pp1s96_183V6.1	wt.vs.d-smg1	down	1	0	1	2	-6.02521	NA	protein binding
Pp1s57_223V6.1	wt.vs.d-smg1	down	1	0	1	2	-6.01591	NA	dna repair atpase-related
Pp1s95_132V6.1	wt.vs.d-smg1	up	1	0	1	2	6.00487	NA	NA
Pp1s22_30V6.1	wt.vs.d-smg1	down	1	0	1	2	-6.00398	NA	cytochrome p450
Pp1s9_390V6.1	wt.vs.d-smg1	down	1	0	1	2	-6.00249	NA	NA
Pp1s24_113V6.1	wt.vs.d-smg1	down	1	0	1	2	-5.98992	NA	pear beta-galactosidase3
Pp1s204_70V6.1	wt.vs.d-smg1	down	1	0	1	2	-5.9444	NA	Polygalacturonase non-catalytic subunit AroGP3 precursor [no tax name]
Pp1s170_10V6.1	wt.vs.d-smg1	down	1	0	1	2	-5.93025	abcg19	atp-binding cassette
Pp1s153_98V6.2	wt.vs.d-smg1	down	1	0	1	2	-5.91884	NA	microtubule-associated protein map65-1a
Pp1s61_309V6.1	wt.vs.d-smg1	down	1	0	1	2	-5.89037	NA	nonspecific lipid-transfer protein
Pp1s177_46V6.1	wt.vs.d-smg1	down	1	0	1	2	-5.89035	NA	copper chaperone
Pp1s36_205V6.1	wt.vs.d-smg1	down	1	0	1	2	-5.87713	NA	proteophosphoglycan ppg1 [Leishmania major]
Pp1s67_203V6.1	wt.vs.d-smg1	down	1	0	1	2	-5.87313	NA	MLD14.11; U-box domain-containing protein
Pp1s153_98V6.1	wt.vs.d-smg1	down	1	0	1	2	-5.87278	NA	microtubule-associated protein map65-1a
Pp1s441_1V6.1	wt.vs.d-smg1	down	1	0	1	2	-5.86441	NA	NA
Pp1s9_479V6.1	wt.vs.d-smg1	down	1	0	1	2	-5.85525	NA	transposon protein
Pp1s31_174V6.1	wt.vs.d-smg1	down	1	0	1	2	-5.8485	NA	male sterility protein 2
Pp1s12_160V6.1	wt.vs.d-smg1	down	1	0	1	2	-5.84206	NA	NA
Pp1s203_37V6.1	wt.vs.d-smg1	down	1	0	1	2	-5.82319	NA	NA
Pp1s243_81R6.1	wt.vs.d-smg1	down	1	0	1	2	-5.79932	NA	NA
Pp1s371_56V6.1	wt.vs.d-smg1	down	1	0	1	2	-5.75393	NA	NA
Pp1s102_50V6.1	wt.vs.d-smg1	down	1	0	1	2	-5.75336	NA	NA
Pp1s258_34V6.1	wt.vs.d-smg1	down	1	0	1	2	-5.75045	NA	Pectinesterase-2 precursor (Pectin methylesterase) (PE)
Pp1s61_211V6.1	wt.vs.d-smg1	down	1	0	1	2	-5.71538	NA	NA
Pp1s73_118V6.1	wt.vs.d-smg1	up	1	0	1	2	5.64452	NA	NA
Pp1s71_240V6.1	wt.vs.d-smg1	down	1	0	1	2	-5.6342	NA	armadillo beta-catenin-like repeat familyexpressed
Pp1s231_3V6.2	wt.vs.d-smg1	down	1	0	1	2	-5.61832	NA	zinc ion binding
Pp1s231_3V6.3	wt.vs.d-smg1	down	1	0	1	2	-5.61832	NA	zinc ion binding
Pp1s148_10V6.1	wt.vs.d-smg1	up	1	0	1	2	5.60843	NA	NA
Pp1s232_3V6.1	wt.vs.d-smg1	down	1	0	1	2	-5.60311	NA	lipid binding protein
Pp1s15_358R6.1_miRNA.1	wt.vs.d-smg1	down	1	0	1	2	-5.56931	NA	NA
Pp1s15_358R6.1_miRNA.1-1	wt.vs.d-smg1	down	1	0	1	2	-5.56931	NA	NA
Pp1s305_38V6.1	wt.vs.d-smg1	down	1	0	1	2	-5.54829	NA	MQD17.1; expressed protein
Pp1s71_128V6.1	wt.vs.d-smg1	down	1	0	1	2	-5.52913	aldh3a	aldehyde dimeric nadp-preferring
Pp1s95_133V6.2	wt.vs.d-smg1	up	1	0	1	2	5.52629	NA	NA
Pp1s269_9V6.1	wt.vs.d-smg1	down	1	0	1	2	-5.51341	NA	T19C21.7; expressed protein [Arabidopsis thaliana]
Pp1s173_29V6.1	wt.vs.d-smg1	down	1	0	1	2	-5.49665	NA	MNC6.16; expressed protein [Arabidopsis thaliana]
Pp1s256_49V6.1	wt.vs.d-smg1	down	1	0	1	2	-5.49171	NA	class iii peroxidase
Pp1s219_98V6.1	wt.vs.d-smg1	down	1	0	1	2	-5.47731	NA	Hypothetical 55.3 kDa protein in thcA 5'region (ORF1) [Rhodococcus erythropolis]
Pp1s140_50V6.1	wt.vs.d-smg1	down	1	0	1	2	-5.4543	NA	nucleobase ascorbate transporter
Pp1s333_26V6.1	wt.vs.d-smg1	up	1	0	1	2	5.4522	NA	elongation factor 1-delta 1
Pp1s364_47V6.1	wt.vs.d-smg1	down	1	0	1	2	-5.4464	NA	NA
Pp1s63_16V6.1	wt.vs.d-smg1	down	1	0	1	2	-5.42111	erl2a	leucine-rich repeat protein kinase
Pp1s262_84V6.1	wt.vs.d-smg1	down	1	0	1	2	-5.40817	NA	atp binding
Pp1s142_28V6.1	wt.vs.d-smg1	down	1	0	1	2	-5.39347	NA	receptor-like kinase
Pp1s140_50V6.2	wt.vs.d-smg1	down	1	0	1	2	-5.3835	NA	nucleobase ascorbate transporter
Pp1s71_227V6.1	wt.vs.d-smg1	up	1	0	1	2	5.36371	NA	rare cold inducible protein
Pp1s450_8V6.1	wt.vs.d-smg1	up	1	0	1	2	5.35116	NA	dna binding
Pp1s20_166V6.3	wt.vs.d-smg1	down	1	0	1	2	-5.34557	erl1d	leucine-rich repeat protein kinase
Pp1s9_164V6.1	wt.vs.d-smg1	down	1	0	1	2	-5.34313	NA	heavy chain 3
Pp1s140_50V6.3	wt.vs.d-smg1	down	1	0	1	2	-5.29903	NA	nucleobase ascorbate transporter
Pp1s197_130V6.1	wt.vs.d-smg1	down	1	0	1	2	-5.27747	NA	phosphate transporter
Pp1s79_45V6.1	wt.vs.d-smg1	down	1	0	1	2	-5.2685	NA	protein kinase
Pp1s426_29V6.1	wt.vs.d-smg1	down	1	0	1	2	-5.26442	NA	NA
Pp1s26_164V6.1	wt.vs.d-smg1	down	1	0	1	2	-5.25775	NA	Pathogenesis-related protein R minor form precursor (PR-R) (PROB12) (Thaumatin-like protein E2) [Nicotiana tabacum]
Pp1s98_110V6.1	wt.vs.d-smg1	down	1	0	1	2	-5.25266	NA	serine carboxypeptidase ii
Pp1s449_7V6.1	wt.vs.d-smg1	down	1	0	1	2	-5.23231	NA	T11I11.9; expressed protein
Pp1s20_166V6.2	wt.vs.d-smg1	down	1	0	1	2	-5.23198	erl1d	leucine-rich repeat protein kinase
Pp1s296_59V6.1	wt.vs.d-smg1	down	1	0	1	2	-5.18993	NA	NA
Pp1s449_7V6.2	wt.vs.d-smg1	down	1	0	1	2	-5.1858	NA	T11I11.9; expressed protein
Pp1s210_88V6.1	wt.vs.d-smg1	up	1	0	1	2	5.16658	NA	NA
Pp1s33_117V6.1	wt.vs.d-smg1	down	1	0	1	2	-5.15166	NA	contains EST AU070895(R10430)
Pp1s95_144V6.2	wt.vs.d-smg1	up	1	0	1	2	5.10608	NA	NA
Pp1s41_233V6.1	wt.vs.d-smg1	up	1	0	1	2	5.10049	NA	F6A14.17; expressed protein [Arabidopsis thaliana]
Pp1s145_93V6.1	wt.vs.d-smg1	down	1	0	1	2	-5.097	NA	leucine-rich repeat-containing
Pp1s76_100V6.1	wt.vs.d-smg1	down	1	0	1	2	-5.09223	NA	NA
Pp1s98_110V6.2	wt.vs.d-smg1	down	1	0	1	2	-5.09066	NA	serine carboxypeptidase ii
Pp1s34_67V6.1	wt.vs.d-smg1	down	1	0	1	2	-5.08129	NA	at1g16750 f19k19_26
Pp1s95_144V6.1	wt.vs.d-smg1	up	1	0	1	2	5.07717	NA	NA
Pp1s51_222V6.1	wt.vs.d-smg1	down	1	0	1	2	-5.07657	NA	NA
Pp1s411_26V6.1	wt.vs.d-smg1	down	1	0	1	2	-5.06636	NA	per5_vitvi ame: full=peroxidase 5
Pp1s304_51V6.1	wt.vs.d-smg1	up	1	0	1	2	5.0597	NA	FCAALL.130; zinc finger (C2H2 type) family protein
Pp1s60_109V6.1	wt.vs.d-smg1	down	1	0	1	2	-5.04351	NA	l-ascorbate oxidase precursor
Pp1s245_16V6.1	wt.vs.d-smg1	down	1	0	1	2	-5.02987	NA	NA
Pp1s188_4V6.1	wt.vs.d-smg1	down	1	0	1	2	-5.02645	NA	Extensin precursor (Cell wall hydroxyproline-rich glycoprotein) [Nicotiana tabacum]
Pp1s244_62V6.1	wt.vs.d-smg1	down	1	0	1	2	-5.02096	NA	Potassium transporter 7 (OsHAK7)
Pp1s11_63V6.1	wt.vs.d-smg1	down	1	0	1	2	-5.01963	NA	carboxylic ester
Pp1s389_41V6.1	wt.vs.d-smg1	down	1	0	1	2	-5.00759	NA	mixta-like2 myb transcription factor
Pp1s207_38V6.1	wt.vs.d-smg1	down	1	0	1	2	-4.99732	NA	T19G15.80; expressed protein [Arabidopsis thaliana]
Pp1s57_136V6.1	wt.vs.d-smg1	down	1	0	1	2	-4.96422	NA	MNJ7.12; auxin-induced protein, putative [Arabidopsis thaliana]
Pp1s206_20V6.1	wt.vs.d-smg1	down	1	0	1	2	-4.95943	NA	DSPP, DFNA39, DGI1; dentin sialophosphoprotein [Homo sapiens]
Pp1s251_70V6.1	wt.vs.d-smg1	down	1	0	1	2	-4.95208	NA	alpha-expansin 15
Pp1s47_120V6.1	wt.vs.d-smg1	down	1	0	1	2	-4.94594	NA	NA
Pp1s91_85V6.1	wt.vs.d-smg1	down	1	0	1	2	-4.92447	NA	NA
Pp1s16_243V6.1	wt.vs.d-smg1	down	1	0	1	2	-4.88739	NA	glycosyl family 43 protein
Pp1s22_27V6.1	wt.vs.d-smg1	up	1	0	1	2	4.88694	NA	NA
Pp1s241_44V6.1	wt.vs.d-smg1	down	1	0	1	2	-4.88042	NA	respiratory burst
Pp1s28_312V6.1	wt.vs.d-smg1	down	1	0	1	2	-4.87088	NA	NA
Pp1s121_59V6.1	wt.vs.d-smg1	down	1	0	1	2	-4.86937	NA	inducer of cbf expression 2
Pp1s69_79V6.1	wt.vs.d-smg1	up	1	0	1	2	4.85736	NA	NA
Pp1s55_312V6.1	wt.vs.d-smg1	down	1	0	1	2	-4.8447	NA	F23O10.18; hydrolase, alpha/beta fold family protein [Arabidopsis thaliana]
Pp1s126_137V6.1	wt.vs.d-smg1	down	1	0	1	2	-4.81108	NA	MBD2.5; expressed protein [Arabidopsis thaliana]
Pp1s4_111V6.1	wt.vs.d-smg1	up	1	0	1	2	4.81041	NA	anthocyanin transcriptional regulator
Pp1s57_55R6.1	wt.vs.d-smg1	down	1	0	1	2	-4.81002	NA	NA
Pp1s199_107V6.1	wt.vs.d-smg1	down	1	0	1	2	-4.78097	NA	NA
Pp1s45_197V6.1	wt.vs.d-smg1	down	1	0	1	2	-4.76946	NA	predicted protein [Micromonas pusilla CCMP1545]
Pp1s23_332V6.1	wt.vs.d-smg1	up	1	0	1	2	4.76412	NA	metal ion binding
Pp1s59_33V6.2	wt.vs.d-smg1	down	1	0	1	2	-4.74606	NA	disease resistance protein
Pp1s59_33V6.3	wt.vs.d-smg1	down	1	0	1	2	-4.74606	NA	disease resistance protein
Pp1s123_130V6.1	wt.vs.d-smg1	down	1	0	1	2	-4.72734	NA	NA
Pp1s185_8V6.1	wt.vs.d-smg1	down	1	0	1	2	-4.72714	NA	leucine rich repeat-like protein
Pp1s66_27V6.1	wt.vs.d-smg1	down	1	0	1	2	-4.72591	NA	cationic peroxidase 1
Pp1s235_117V6.2	wt.vs.d-smg1	down	1	0	1	2	-4.72534	NA	F18A8.10; leucine-rich repeat transmembrane protein kinase, putative [Arabidopsis thaliana]
Pp1s232_5V6.1	wt.vs.d-smg1	down	1	0	1	2	-4.72377	NA	NA
Pp1s7_490V6.1	wt.vs.d-smg1	down	1	0	1	2	-4.72122	NA	NA
Pp1s12_126V6.1	wt.vs.d-smg1	up	1	0	1	2	4.71984	per1	glutathione peroxidase
Pp1s210_87V6.1	wt.vs.d-smg1	up	1	0	1	2	4.70771	NA	NA
Pp1s262_16V6.1	wt.vs.d-smg1	down	1	0	1	2	-4.70634	NA	NA
Pp1s313_99V6.1	wt.vs.d-smg1	down	1	0	1	2	-4.69722	NA	zinc finger
Pp1s152_29V6.1	wt.vs.d-smg1	down	1	0	1	2	-4.69292	NA	NA
Pp1s358_60V6.1	wt.vs.d-smg1	down	1	0	1	2	-4.68443	NA	s-like rnase
Pp1s262_3V6.1	wt.vs.d-smg1	down	1	0	1	2	-4.6785	NA	NA
Pp1s358_60V6.2	wt.vs.d-smg1	down	1	0	1	2	-4.66755	NA	s-like rnase
Pp1s73_162V6.1	wt.vs.d-smg1	up	1	0	1	2	4.65538	NA	NA
Pp1s83_249V6.1	wt.vs.d-smg1	up	1	0	1	2	4.65159	NA	T16L24.210; C2 domain-containing protein / GRAM domain-containing protein [Arabidopsis thaliana]
Pp1s4727_2V6.1	wt.vs.d-smg1	down	1	0	1	2	-4.62788	NA	T8P21.22; protease inhibitor/seed storage/lipid transfer protein (LTP) family protein [Arabidopsis thaliana]
Pp1s402_39V6.1	wt.vs.d-smg1	down	1	0	1	2	-4.6063	NA	pind5-like auxin efflux carrier
Pp1s8_137V6.1	wt.vs.d-smg1	down	1	0	1	2	-4.60527	cesa3	cellulose synthase glycosyltransferase family 2
Pp1s12_293R6.1	wt.vs.d-smg1	up	1	0	1	2	4.59893	NA	NA
Pp1s12_293V6.1	wt.vs.d-smg1	up	1	0	1	2	4.59711	NA	NA
Pp1s11_344V6.1	wt.vs.d-smg1	down	1	0	1	2	-4.58595	NA	NA
Pp1s488_12V6.1	wt.vs.d-smg1	down	1	0	1	2	-4.58111	NA	Potassium transporter 7 (OsHAK7)
Pp1s235_117V6.1	wt.vs.d-smg1	down	1	0	1	2	-4.58075	NA	F18A8.10; leucine-rich repeat transmembrane protein kinase, putative [Arabidopsis thaliana]
Pp1s429_23V6.1	wt.vs.d-smg1	up	1	0	1	2	4.58061	NA	pimt2 (protein-l-isoaspartate methyltransferase 2) protein-l-isoaspartate (d-aspartate) o-methyltransferase
Pp1s60_60V6.1	wt.vs.d-smg1	down	1	0	1	2	-4.57994	NA	brassinosteroid insensitive 1-associated receptor kinase 1
Pp1s19_211V6.1	wt.vs.d-smg1	down	1	0	1	2	-4.57692	NA	NA
Pp1s33_372V6.1	wt.vs.d-smg1	down	1	0	1	2	-4.55876	NA	NA
Pp1s57_10V6.1	wt.vs.d-smg1	down	1	0	1	2	-4.55745	NA	NA
Pp1s185_87V6.1	wt.vs.d-smg1	down	1	0	1	2	-4.55235	NA	Xyloglucan 6-xylosyltransferase, putative
Pp1s104_86V6.1	wt.vs.d-smg1	down	1	0	1	2	-4.54691	NA	F11L15.3; protease inhibitor/seed storage/lipid transfer protein (LTP) family protein [Arabidopsis thaliana]
Pp1s21_330V6.1	wt.vs.d-smg1	up	1	0	1	2	4.54084	NA	MDK4.1; protein kinase family
Pp1s1_460V6.1	wt.vs.d-smg1	down	1	0	1	2	-4.54054	NA	NA
Pp1s880_1V6.1	wt.vs.d-smg1	up	1	0	1	2	4.53977	NA	NA
Pp1s124_20V6.1	wt.vs.d-smg1	down	1	0	1	2	-4.53618	NA	NA
Pp1s58_165V6.1	wt.vs.d-smg1	down	1	0	1	2	-4.52837	NA	hexokinase xk1
Pp1s55_6V6.1	wt.vs.d-smg1	down	1	0	1	2	-4.52482	NA	nodulation receptor kinase
Pp1s212_30V6.1	wt.vs.d-smg1	down	1	0	1	2	-4.51183	NA	F24B22.160; expressed protein [Arabidopsis thaliana]
Pp1s109_249V6.1	wt.vs.d-smg1	down	1	0	1	2	-4.50979	NA	conserved hypothetical protein [Cryptococcus neoformans var. neoformans JEC21]
Pp1s109_249V6.2	wt.vs.d-smg1	down	1	0	1	2	-4.5018	NA	conserved hypothetical protein [Cryptococcus neoformans var. neoformans JEC21]
Pp1s109_249V6.3	wt.vs.d-smg1	down	1	0	1	2	-4.5018	NA	conserved hypothetical protein [Cryptococcus neoformans var. neoformans JEC21]
Pp1s215_2V6.1	wt.vs.d-smg1	up	1	0	1	2	4.49622	NA	sts14 protein
Pp1s38_63V6.1	wt.vs.d-smg1	down	1	0	1	2	-4.48339	NA	annexin a4
Pp1s49_2V6.1	wt.vs.d-smg1	up	1	0	1	2	4.47941	NA	CG32248; CG32248 gene product from transcript CG32248-RA [Drosophila melanogaster]
Pp1s375_16V6.1	wt.vs.d-smg1	down	1	0	1	2	-4.46599	NA	c2 domain-containing protein
Pp1s177_55V6.1	wt.vs.d-smg1	down	1	0	1	2	-4.4625	NA	phosphoenolpyruvate carboxylase
Pp1s240_55V6.1	wt.vs.d-smg1	down	1	0	1	2	-4.46105	NA	neutral amino acid transport protein
Pp1s112_99V6.1	wt.vs.d-smg1	down	1	0	1	2	-4.45527	NA	haem plant fungal bacterial
Pp1s441_12V6.1	wt.vs.d-smg1	down	1	0	1	2	-4.45471	NA	secreted protein
Pp1s121_60V6.1	wt.vs.d-smg1	down	1	0	1	2	-4.45451	NA	NA
Pp1s218_115V6.1	wt.vs.d-smg1	down	1	0	1	2	-4.43114	NA	xylem serine proteinase 1
Pp1s138_14V6.1	wt.vs.d-smg1	down	1	0	1	2	-4.42203	NA	latex cyanogenic beta glucosidase
Pp1s430_24V6.1	wt.vs.d-smg1	down	1	0	1	2	-4.41514	NA	stearoyl-acyl carrier protein desaturase
Pp1s125_50V6.1	wt.vs.d-smg1	down	1	0	1	2	-4.4113	NA	MCK7.3; formin homology 2 (FH2) domain-containing protein [Arabidopsis thaliana]
Pp1s161_50V6.1	wt.vs.d-smg1	down	1	0	1	2	-4.39708	NA	NA
Pp1s59_33V6.1	wt.vs.d-smg1	down	1	0	1	2	-4.36635	NA	disease resistance protein
Pp1s33_124V6.1	wt.vs.d-smg1	down	1	0	1	2	-4.35328	NA	pathogenesis-related protein 1
Pp1s240_70V6.1	wt.vs.d-smg1	down	1	0	1	2	-4.3311	NA	NA
Pp1s200_22V6.1	wt.vs.d-smg1	down	1	0	1	2	-4.32611	NA	cinnamoyl CoA reductase
Pp1s15_357V6.1	wt.vs.d-smg1	down	1	0	1	2	-4.32255	NA	NA
Pp1s3_102V6.1	wt.vs.d-smg1	up	1	0	1	2	4.32019	arfb1b1	adp-ribosylation factor
Pp1s83_64V6.1	wt.vs.d-smg1	down	1	0	1	2	-4.31854	NA	NA
Pp1s120_85V6.1	wt.vs.d-smg1	down	1	0	1	2	-4.31072	NA	alpha-l-fucosidase 2 precursor
Pp1s120_85V6.2	wt.vs.d-smg1	down	1	0	1	2	-4.31072	NA	alpha-l-fucosidase 2 precursor
Pp1s333_41R6.1_miRNA.1	wt.vs.d-smg1	down	1	0	1	2	-4.30995	NA	NA
Pp1s333_41R6.1_miRNA.1-1	wt.vs.d-smg1	down	1	0	1	2	-4.30995	NA	NA
Pp1s126_24V6.1	wt.vs.d-smg1	down	1	0	1	2	-4.30811	NA	NA
Pp1s42_48V6.1	wt.vs.d-smg1	down	1	0	1	2	-4.30508	NA	1-deoxy-d-xylulose-5-phosphate synthase
Pp1s13_160V6.1	wt.vs.d-smg1	down	1	0	1	2	-4.30372	NA	F22H5.4; zinc finger homeobox family protein / ZF-HD homeobox family protein [Arabidopsis thaliana]
Pp1s102_20V6.1	wt.vs.d-smg1	up	1	0	1	2	4.30084	NA	l-allo-threonine aldolase
Pp1s61_313V6.1	wt.vs.d-smg1	down	1	0	1	2	-4.2856	NA	atp binding
Pp1s16_148V6.1	wt.vs.d-smg1	down	1	0	1	2	-4.261	NA	K14A17.3; peroxidase, putative [EC:1.11.1.7] [KO:K00430] [Arabidopsis thaliana]
Pp1s181_63V6.1	wt.vs.d-smg1	down	1	0	1	2	-4.25579	NA	contains ESTs C72821(E2325),AU085902(E2325) similar to Arabidopsis thaliana protein YUP8H12R.13 unknown protein [Oryza sativa (japonica cultivar-group)]
Pp1s71_58V6.1	wt.vs.d-smg1	down	1	0	1	2	-4.25477	NA	glycosyltransferase family-37
Pp1s149_26V6.1	wt.vs.d-smg1	down	1	0	1	2	-4.24599	NA	integral membrane protein
Pp1s213_24V6.1	wt.vs.d-smg1	down	1	0	1	2	-4.23704	NA	T1N6.1; SEC14 cytosolic factor, putative / phosphoglyceride transfer protein, putative [Arabidopsis thaliana]
Pp1s21_102V6.1	wt.vs.d-smg1	down	1	0	1	2	-4.2346	NA	beta-ketoacyl-coa synthase family protein
Pp1s21_102V6.2	wt.vs.d-smg1	down	1	0	1	2	-4.23178	NA	beta-ketoacyl-coa synthase family protein
Pp1s21_102V6.3	wt.vs.d-smg1	down	1	0	1	2	-4.23178	NA	beta-ketoacyl-coa synthase family protein
Pp1s116_166V6.1	wt.vs.d-smg1	down	1	0	1	2	-4.23034	NA	F20N2.1; scarecrow transcription factor family protein [Arabidopsis thaliana]
Pp1s200_95V6.1	wt.vs.d-smg1	up	1	0	1	2	4.21431	NA	NA
Pp1s280_53V6.1	wt.vs.d-smg1	down	1	0	1	2	-4.17581	wrky34	wrky transcription
Pp1s12_220V6.1	wt.vs.d-smg1	down	1	0	1	2	-4.16475	NA	unknown [Picea sitchensis]
Pp1s28_290V6.1	wt.vs.d-smg1	down	1	0	1	2	-4.15039	NA	UPF0187 protein At3g61320, chloroplast precursor [Arabidopsis thaliana]
Pp1s28_290V6.2	wt.vs.d-smg1	down	1	0	1	2	-4.15039	NA	UPF0187 protein At3g61320, chloroplast precursor [Arabidopsis thaliana]
Pp1s47_67V6.1	wt.vs.d-smg1	up	1	0	1	2	4.14607	NA	exostosin 1-like protein
Pp1s1060_1V6.1	wt.vs.d-smg1	down	1	0	1	2	-4.12541	NA	peroxidase 55
Pp1s40_150V6.1	wt.vs.d-smg1	down	1	0	1	2	-4.12419	NA	MOE17.16; proline-rich family protein [Arabidopsis thaliana]
Pp1s106_216V6.1	wt.vs.d-smg1	down	1	0	1	2	-4.11336	NA	atmyb16 (myb domain protein 16) dna binding transcription factor
Pp1s59_266R6.1_miRNA.1	wt.vs.d-smg1	up	1	0	1	2	4.10586	NA	NA
Pp1s59_266R6.1_miRNA.1-1	wt.vs.d-smg1	up	1	0	1	2	4.10586	NA	NA
Pp1s190_81V6.1	wt.vs.d-smg1	down	1	0	1	2	-4.09469	NA	NA
Pp1s53_3V6.1	wt.vs.d-smg1	down	1	0	1	2	-4.08656	NA	NA
Pp1s110_136V6.1	wt.vs.d-smg1	down	1	0	1	2	-4.08503	NA	actin-like protein
Pp1s256_48V6.1	wt.vs.d-smg1	down	1	0	1	2	-4.07109	NA	early nodulin 55-2
Pp1s176_82V6.1	wt.vs.d-smg1	down	1	0	1	2	-4.04917	NA	Glutamic acid-rich protein precursor [Plasmodium falciparum (isolate FC27 / Papua New Guinea)]
Pp1s240_55V6.2	wt.vs.d-smg1	down	1	0	1	2	-4.04696	NA	neutral amino acid transport protein
Pp1s3_508V6.1	wt.vs.d-smg1	down	1	0	1	2	-4.04479	NA	pectinesterase ppe8b
Pp1s130_236V6.1	wt.vs.d-smg1	down	1	0	1	2	-4.04288	NA	Fasciclin-like arabinogalactan protein 8 precursor (AtAGP8) [Arabidopsis thaliana]
Pp1s402_51V6.1	wt.vs.d-smg1	down	1	0	1	2	-4.02805	NA	MHF15.9; expressed protein [Arabidopsis thaliana]
Pp1s84_82V6.1	wt.vs.d-smg1	down	1	0	1	2	-4.02689	NA	pectate lyase
Pp1s225_75V6.1	wt.vs.d-smg1	up	1	0	1	2	4.02641	NA	ketol-acid reductoisomerase
Pp1s68_28V6.2	wt.vs.d-smg1	down	1	0	1	2	-4.02291	ga3ox4	gibberellin 3-oxidase
Pp1s353_12V6.1	wt.vs.d-smg1	up	1	0	1	2	4.02227	NA	NA
Pp1s70_252V6.1	wt.vs.d-smg1	down	1	0	1	2	-4.02199	NA	NA
Pp1s7_381V6.1	wt.vs.d-smg1	up	1	0	1	2	4.01787	NA	abi3-interacting protein 2-1 protein
Pp1s68_28V6.1	wt.vs.d-smg1	down	1	0	1	2	-4.01005	ga3ox4	gibberellin 3-oxidase
Pp1s26_167V6.1	wt.vs.d-smg1	down	1	0	1	2	-4.00931	NA	glucan endo-1,3-beta-glucosidase
Pp1s218_114V6.1	wt.vs.d-smg1	down	1	0	1	2	-4.00606	NA	NA
Pp1s195_55V6.1	wt.vs.d-smg1	up	1	0	1	2	3.99411	NA	NA
Pp1s6_167V6.1	wt.vs.d-smg1	down	1	0	1	2	-3.98743	NA	F17I5.70; basic helix-loop-helix (bHLH) family protein
Pp1s68_28V6.3	wt.vs.d-smg1	down	1	0	1	2	-3.9664	ga3ox4	gibberellin 3-oxidase
Pp1s21_221V6.1	wt.vs.d-smg1	down	1	0	1	2	-3.96491	NA	T24I21.4; proline-rich family protein [Arabidopsis thaliana]
Pp1s496_4V6.1	wt.vs.d-smg1	down	1	0	1	2	-3.95787	NA	syntaxin 132
Pp1s191_27V6.1	wt.vs.d-smg1	down	1	0	1	2	-3.94496	NA	alpha expansin xpa5
Pp1s96_151R6.1_miRNA.1	wt.vs.d-smg1	up	1	0	1	2	3.94253	NA	NA
Pp1s96_151R6.1_miRNA.1-1	wt.vs.d-smg1	up	1	0	1	2	3.94253	NA	NA
Pp1s83_137V6.1	wt.vs.d-smg1	down	1	0	1	2	-3.93329	NA	fibronectin type iii domain-containing protein
Pp1s1_440V6.2	wt.vs.d-smg1	down	1	0	1	2	-3.93278	NA	MKA23.10; calmodulin-binding family protein [Arabidopsis thaliana]
Pp1s231_3V6.1	wt.vs.d-smg1	down	1	0	1	2	-3.92679	NA	zinc ion binding
Pp1s145_1V6.1	wt.vs.d-smg1	down	1	0	1	2	-3.90848	NA	NA
Pp1s58_210V6.1	wt.vs.d-smg1	down	1	0	1	2	-3.90694	NA	NA
Pp1s225_76V6.1	wt.vs.d-smg1	up	1	0	1	2	3.90221	NA	ketol-acid chloroplast
Pp1s111_4V6.1	wt.vs.d-smg1	down	1	0	1	2	-3.90071	NA	NA
Pp1s2_78V6.1	wt.vs.d-smg1	down	1	0	1	2	-3.90009	NA	basic 7s globulin 2 precursor small
Pp1s61_46V6.1	wt.vs.d-smg1	down	1	0	1	2	-3.87671	NA	receptor-like kinase
Pp1s241_70V6.1	wt.vs.d-smg1	up	1	0	1	2	3.86712	NA	NA
Pp1s241_70V6.2	wt.vs.d-smg1	up	1	0	1	2	3.86712	NA	NA
Pp1s96_51V6.2	wt.vs.d-smg1	down	1	0	1	2	-3.85642	NA	hypothetical protein SORBIDRAFT_09g021910 [Sorghum bicolor]
Pp1s69_180V6.1	wt.vs.d-smg1	up	1	0	1	2	3.85581	NA	NA
Pp1s96_51V6.1	wt.vs.d-smg1	down	1	0	1	2	-3.84922	NA	hypothetical protein SORBIDRAFT_09g021910 [Sorghum bicolor]
Pp1s27_368V6.1	wt.vs.d-smg1	down	1	0	1	2	-3.84743	NA	cytochrome b5
Pp1s325_80V6.1	wt.vs.d-smg1	up	1	0	1	2	3.83998	NA	NA
Phypa_tRNA_Tyr_66_1	wt.vs.d-smg1	up	1	0	1	2	3.83998	NA	NA
Pp1s313_58V6.1	wt.vs.d-smg1	up	1	0	1	2	3.83334	NA	beta-expansin 3
Pp1s82_17V6.1	wt.vs.d-smg1	down	1	0	1	2	-3.81465	NA	NA
Pp1s77_309V6.1	wt.vs.d-smg1	down	1	0	1	2	-3.80784	NA	NA
Pp1s211_85V6.4	wt.vs.d-smg1	down	1	0	1	2	-3.79922	NA	m6 family metalloprotease domain protein
Pp1s353_11V6.1	wt.vs.d-smg1	up	1	0	1	2	3.78742	NA	NA
Pp1s211_85V6.1	wt.vs.d-smg1	down	1	0	1	2	-3.78606	NA	m6 family metalloprotease domain protein
Pp1s211_85V6.3	wt.vs.d-smg1	down	1	0	1	2	-3.78354	NA	m6 family metalloprotease domain protein
Pp1s211_85V6.2	wt.vs.d-smg1	down	1	0	1	2	-3.78125	NA	m6 family metalloprotease domain protein
Pp1s60_37V6.1	wt.vs.d-smg1	down	1	0	1	2	-3.7764	NA	hypothetical protein [Trypanosoma cruzi]
Pp1s47_181V6.1	wt.vs.d-smg1	up	1	0	1	2	3.75127	NA	histone 2
Pp1s213_31V6.1	wt.vs.d-smg1	down	1	0	1	2	-3.74717	NA	nodulin-like protein
Pp1s73_70V6.1	wt.vs.d-smg1	down	1	0	1	2	-3.74566	wrky14	wrky11 - superfamily of tfs having wrky and zinc finger domains
Pp1s252_19V6.1	wt.vs.d-smg1	down	1	0	1	2	-3.73568	NA	NA
Pp1s4_266V6.1	wt.vs.d-smg1	down	1	0	1	2	-3.73476	NA	NA
Pp1s343_19V6.1	wt.vs.d-smg1	down	1	0	1	2	-3.71324	NA	nodulation receptor kinase
Pp1s2_413V6.1	wt.vs.d-smg1	down	1	0	1	2	-3.71255	NA	glucose-methanol-choline oxidoreductase
Pp1s62_77V6.1	wt.vs.d-smg1	up	1	0	1	2	3.71051	NA	NA
Pp1s33_198V6.1	wt.vs.d-smg1	up	1	0	1	2	3.70429	NA	NA
Pp1s300_6V6.1	wt.vs.d-smg1	down	1	0	1	2	-3.7026	NA	metal ion binding protein
Pp1s56_28V6.1	wt.vs.d-smg1	down	1	0	1	2	-3.69241	NA	auxin influx carrier component
Pp1s48_68V6.1	wt.vs.d-smg1	down	1	0	1	2	-3.69219	NA	NA
Pp1s71_175V6.2	wt.vs.d-smg1	down	1	0	1	2	-3.69213	NA	NA
Pp1s69_6V6.2	wt.vs.d-smg1	down	1	0	1	2	-3.68575	NA	receptor protein kinase
Pp1s248_86V6.1	wt.vs.d-smg1	down	1	0	1	2	-3.68147	NA	white-brown-complex abc transporter family
Pp1s15_162V6.1	wt.vs.d-smg1	down	1	0	1	2	-3.67874	NA	zinc finger
Pp1s67_6V6.1	wt.vs.d-smg1	down	1	0	1	2	-3.67674	NA	pectin methylesterase
Pp1s8_151V6.1	wt.vs.d-smg1	down	1	0	1	2	-3.65322	pip2_1	pip2_1 gene for putative aquaporin family protein PIP2_1
Pp1s44_128V6.1	wt.vs.d-smg1	up	1	0	1	2	3.65015	NA	putative flavonol glucosyltransferase [Oryza sativa (japonica cultivar-group)]
Pp1s40_64V6.1	wt.vs.d-smg1	up	1	0	1	2	3.6489	NA	NA
Pp1s54_84V6.1	wt.vs.d-smg1	down	1	0	1	2	-3.64362	NA	NA
Pp1s49_168V6.1	wt.vs.d-smg1	down	1	0	1	2	-3.63416	NA	cationic amino acid transporter
Pp1s14_37R6.1_miRNA.1	wt.vs.d-smg1	down	1	0	1	2	-3.62982	NA	NA
Pp1s14_37R6.1_miRNA.1-1	wt.vs.d-smg1	down	1	0	1	2	-3.62982	NA	NA
Pp1s184_101R6.1	wt.vs.d-smg1	up	1	0	1	2	3.62743	NA	NA
Pp1s269_43V6.1	wt.vs.d-smg1	down	1	0	1	2	-3.62638	NA	p-type atpase (p-atpase) superfamily
Pp1s16_226V6.1	wt.vs.d-smg1	down	1	0	1	2	-3.6237	NA	polyphenol oxidase
Pp1s423_29V6.1	wt.vs.d-smg1	up	1	0	1	2	3.61159	NA	copine family protein
Pp1s9_453V6.1	wt.vs.d-smg1	down	1	0	1	2	-3.61082	NA	F16M14.4; phospholipid/glycerol acyltransferase family protein
Pp1s69_6V6.1	wt.vs.d-smg1	down	1	0	1	2	-3.60632	NA	atp binding
Pp1s61_301V6.1	wt.vs.d-smg1	up	1	0	1	2	3.60185	NA	carbonyl reductase - like protein
Pp1s115_97V6.2	wt.vs.d-smg1	up	1	0	1	2	3.60017	NA	glycosyl transferase family 1 protein
Pp1s48_131V6.1	wt.vs.d-smg1	down	1	0	1	2	-3.59648	NA	xyloglucan endotransglucosylase hydrolase protein 9
Pp1s48_131V6.2	wt.vs.d-smg1	down	1	0	1	2	-3.59648	NA	xyloglucan endotransglucosylase hydrolase protein 9
Pp1s189_92V6.1	wt.vs.d-smg1	down	1	0	1	2	-3.59263	NA	cellulose synthase
Pp1s96_59V6.1	wt.vs.d-smg1	down	1	0	1	2	-3.58734	NA	Pectinesterase precursor (Pectin methylesterase) (PE)
Pp1s391_28V6.1	wt.vs.d-smg1	down	1	0	1	2	-3.57196	NA	gen homolog endonuclease
Pp1s189_96V6.1	wt.vs.d-smg1	down	1	0	1	2	-3.57157	NA	cellulose synthase
Pp1s395_32V6.1	wt.vs.d-smg1	down	1	0	1	2	-3.56557	NA	NA
Pp1s122_136V6.1	wt.vs.d-smg1	up	1	0	1	2	3.56423	NA	NA
Pp1s69_165V6.1	wt.vs.d-smg1	down	1	0	1	2	-3.56097	NA	receptor-like kinase
Pp1s273_39V6.1	wt.vs.d-smg1	up	1	0	1	2	3.55679	NA	NA
Pp1s362_7V6.1	wt.vs.d-smg1	down	1	0	1	2	-3.55603	NA	MOP9.10; hypothetical protein [Arabidopsis thaliana]
Pp1s6_348V6.2	wt.vs.d-smg1	down	1	0	1	2	-3.54772	NA	MLD14.11; U-box domain-containing protein
Pp1s41_115V6.2	wt.vs.d-smg1	down	1	0	1	2	-3.54552	NA	integral membrane protein
Pp1s67_178V6.2	wt.vs.d-smg1	up	0	1	1	2	3.5437	NA	ubiquitin/ribosomal fusion protein uba52 homologue, putative [KO:K02927] [Plasmodium falciparum 3D7]
Pp1s209_54V6.2	wt.vs.d-smg1	down	1	0	1	2	-3.53151	NA	NA
Pp1s62_198V6.1	wt.vs.d-smg1	up	1	0	1	2	3.52912	NA	NA
Pp1s104_80V6.1	wt.vs.d-smg1	down	1	0	1	2	-3.52889	NA	NA
Pp1s41_115V6.1	wt.vs.d-smg1	down	1	0	1	2	-3.5224	NA	integral membrane protein
Pp1s91_233V6.1	wt.vs.d-smg1	up	1	0	1	2	3.52154	NA	NA
Pp1s11_343V6.1	wt.vs.d-smg1	down	1	0	1	2	-3.51862	NA	NA
Pp1s218_34V6.1	wt.vs.d-smg1	down	1	0	1	2	-3.51697	NA	nucleic acid binding
Pp1s150_128V6.1	wt.vs.d-smg1	down	1	0	1	2	-3.51536	NA	hydroxycinnamoyl shikimate quinate hydroxycinnamoyltransferase-like protein
Pp1s199_50V6.1	wt.vs.d-smg1	up	1	0	1	2	3.51119	NA	ap2 erf domain-containing transcription factor
Pp1s18_147V6.1	wt.vs.d-smg1	down	1	0	1	2	-3.50888	NA	glycerol-3-phosphate permease like protein
Pp1s77_290V6.1	wt.vs.d-smg1	up	1	0	1	2	3.50665	NA	NA
Pp1s1_440V6.1	wt.vs.d-smg1	down	1	0	1	2	-3.50572	NA	MKA23.10; calmodulin-binding family protein [Arabidopsis thaliana]
Pp1s209_54V6.1	wt.vs.d-smg1	down	1	0	1	2	-3.50264	NA	NA
Pp1s286_51V6.1	wt.vs.d-smg1	up	1	0	1	2	3.5015	NA	mitochondrial protein
Pp1s2_60V6.1	wt.vs.d-smg1	down	1	0	1	2	-3.49309	NA	myb transcription factor
Pp1s67_178V6.1	wt.vs.d-smg1	up	0	1	1	2	3.49023	NA	ubiquitin/ribosomal fusion protein uba52 homologue, putative [KO:K02927] [Plasmodium falciparum 3D7]
Pp1s219_84V6.1	wt.vs.d-smg1	down	1	0	1	2	-3.48227	NA	F24J1.31; myb family transcription factor (MYB105)
Pp1s204_59V6.1	wt.vs.d-smg1	up	1	0	1	2	3.47829	NA	F16P17.6; pentatricopeptide (PPR) repeat-containing protein [Arabidopsis thaliana]
Pp1s7_498V6.1	wt.vs.d-smg1	down	1	0	1	2	-3.47243	NA	NA
Pp1s152_63V6.1	wt.vs.d-smg1	up	1	0	1	2	3.47075	NA	intraflagellar transport 88 homolog
Pp1s163_73V6.1	wt.vs.d-smg1	up	1	0	1	2	3.4684	ppm4	mikc* mads-box transcription factor
Pp1s74_206V6.1	wt.vs.d-smg1	down	1	0	1	2	-3.46374	NA	Xyloglucan 6-xylosyltransferase, putative
Pp1s6_348V6.1	wt.vs.d-smg1	down	1	0	1	2	-3.46324	NA	MLD14.11; U-box domain-containing protein
Pp1s239_28V6.2	wt.vs.d-smg1	down	1	0	1	2	-3.45669	NA	NA
Pp1s66_145V6.2	wt.vs.d-smg1	down	1	0	1	2	-3.45426	NA	F14F8.90; F-box protein family [Arabidopsis thaliana]
Pp1s32_190V6.1	wt.vs.d-smg1	down	1	0	1	2	-3.45154	NA	NA
Pp1s378_21V6.1	wt.vs.d-smg1	down	1	0	1	2	-3.45032	NA	F14F8.90; F-box protein family [Arabidopsis thaliana]
Pp1s110_124V6.1	wt.vs.d-smg1	down	1	0	1	2	-3.44762	ago1504	argonaute protein group
Pp1s26_74V6.1	wt.vs.d-smg1	down	1	0	1	2	-3.42949	NA	glutathione s-transferase
Pp1s35_84V6.1	wt.vs.d-smg1	down	1	0	1	2	-3.42727	NA	NA
Pp1s69_241V6.1	wt.vs.d-smg1	down	1	0	1	2	-3.42422	NA	alpha-hydroxynitrile lyase
Pp1s69_241V6.2	wt.vs.d-smg1	down	1	0	1	2	-3.42422	NA	alpha-hydroxynitrile lyase
Pp1s69_241V6.3	wt.vs.d-smg1	down	1	0	1	2	-3.42422	NA	alpha-hydroxynitrile lyase
Pp1s298_28V6.1	wt.vs.d-smg1	up	1	0	1	2	3.41931	NA	na+ h+ antiporter
Pp1s69_178V6.1	wt.vs.d-smg1	up	1	0	1	2	3.41363	NA	NA
Pp1s115_97V6.1	wt.vs.d-smg1	up	1	0	1	2	3.40757	NA	glycosyl transferase family 1 protein
Pp1s14_37R6.1	wt.vs.d-smg1	down	1	0	1	2	-3.39108	NA	NA
Pp1s184_59V6.2	wt.vs.d-smg1	down	1	0	1	2	-3.38731	NA	microtubule-associated protein
Pp1s147_16V6.1	wt.vs.d-smg1	down	1	0	1	2	-3.38708	NA	NA
Pp1s3_12V6.1	wt.vs.d-smg1	up	1	0	1	2	3.38443	NA	dnaj heat shock n-terminal domain-containing protein
Pp1s400_10V6.1	wt.vs.d-smg1	down	1	0	1	2	-3.37577	NA	NA
Pp1s188_58V6.1	wt.vs.d-smg1	down	1	0	1	2	-3.37523	NA	receptor protein kinase clavata1
Pp1s11_168V6.1	wt.vs.d-smg1	down	1	0	1	2	-3.36924	NA	NA
Pp1s13_94V6.1	wt.vs.d-smg1	down	1	0	1	2	-3.36586	NA	MSJ1.10; phi-1-related protein [Arabidopsis thaliana]
Pp1s56_237V6.1	wt.vs.d-smg1	up	1	0	1	2	3.36403	NA	hypothetical protein
Pp1s287_55V6.1	wt.vs.d-smg1	down	1	0	1	2	-3.36273	NA	plasma membrane associated protein
Pp1s111_3V6.1	wt.vs.d-smg1	down	1	0	1	2	-3.35477	NA	NA
Pp1s234_21R6.1_miRNA.1	wt.vs.d-smg1	down	1	0	1	2	-3.35212	NA	NA
Pp1s234_21R6.1_miRNA.1-1	wt.vs.d-smg1	down	1	0	1	2	-3.35212	NA	NA
Pp1s65_236V6.1	wt.vs.d-smg1	down	1	0	1	2	-3.34918	wrky7	transcription factor WRKY7
Pp1s201_98V6.1	wt.vs.d-smg1	up	1	0	1	2	3.34405	NA	NA
Pp1s74_33V6.1	wt.vs.d-smg1	down	1	0	1	2	-3.34172	NA	auxin influx carrier component
Pp1s176_70V6.1	wt.vs.d-smg1	down	1	0	1	2	-3.33612	NA	NA
Pp1s14_37V6.1	wt.vs.d-smg1	down	1	0	1	2	-3.33329	NA	NA
Pp1s91_195V6.1	wt.vs.d-smg1	down	1	0	1	2	-3.3286	NA	T2N18.3; expressed protein [Arabidopsis thaliana]
Pp1s156_104V6.1	wt.vs.d-smg1	up	1	0	1	2	3.32781	NA	glutamyl-trna cytoplasmic
Pp1s372_8V6.1	wt.vs.d-smg1	down	1	0	1	2	-3.31968	NA	MKA23.10; calmodulin-binding family protein [Arabidopsis thaliana]
Pp1s149_107V6.2	wt.vs.d-smg1	down	1	0	1	2	-3.31903	NA	polygalacturonase inhibitor protein precursor
Pp1s62_78V6.1	wt.vs.d-smg1	up	1	0	1	2	3.31552	NA	NA
Pp1s199_105V6.1	wt.vs.d-smg1	down	1	0	1	2	-3.31401	NA	hypothetical protein [Dictyostelium discoideum]
Pp1s107_3R6.1	wt.vs.d-smg1	down	1	0	1	2	-3.3022	NA	NA
Pp1s20_162V6.1	wt.vs.d-smg1	up	1	0	1	2	3.30097	NA	pho1-like protein
Pp1s104_43V6.1	wt.vs.d-smg1	up	1	0	1	2	3.30097	NA	NA
Pp1s223_126V6.1	wt.vs.d-smg1	down	1	0	1	2	-3.30055	NA	expression site-associated gene 8 protein
Pp1s319_5V6.1	wt.vs.d-smg1	down	1	0	1	2	-3.29888	bp	hemolytic toxin
Pp1s35_200V6.1	wt.vs.d-smg1	down	1	0	1	2	-3.29533	NA	NA
Pp1s317_23V6.1	wt.vs.d-smg1	down	1	0	1	2	-3.2937	NA	NA
Pp1s11_70V6.1	wt.vs.d-smg1	down	1	0	1	2	-3.29197	NA	NA
Pp1s51_165V6.2	wt.vs.d-smg1	down	1	0	1	2	-3.28694	NA	NA
Pp1s35_242V6.2	wt.vs.d-smg1	down	1	0	1	2	-3.28207	NA	NA
Pp1s127_40V6.1	wt.vs.d-smg1	up	1	0	1	2	3.28141	NA	F26K24.3; expressed protein
Pp1s6_72V6.1	wt.vs.d-smg1	down	1	0	1	2	-3.27467	NA	NA
Pp1s160_65V6.1	wt.vs.d-smg1	down	1	0	1	2	-3.26762	NA	pimt2 (protein-l-isoaspartate methyltransferase 2) protein-l-isoaspartate (d-aspartate) o-methyltransferase
Pp1s52_199V6.1	wt.vs.d-smg1	down	1	0	1	2	-3.26572	NA	Calmodulin-binding protein phosphatase
Pp1s91_235V6.1	wt.vs.d-smg1	up	1	0	1	2	3.26462	NA	NA
Pp1s36_353V6.2	wt.vs.d-smg1	down	1	0	1	2	-3.25455	NA	MOE17.12; transcription factor jumonji (jmjC) domain-containing protein [Arabidopsis thaliana]
Pp1s36_353V6.1	wt.vs.d-smg1	down	1	0	1	2	-3.25142	NA	MOE17.12; transcription factor jumonji (jmjC) domain-containing protein [Arabidopsis thaliana]
Pp1s63_8V6.1	wt.vs.d-smg1	up	1	0	1	2	3.24264	NA	glutaredoxin
Pp1s80_27V6.1	wt.vs.d-smg1	down	1	0	1	2	-3.24158	NA	gras family transcription factor
Pp1s18_211V6.1	wt.vs.d-smg1	down	1	0	1	2	-3.24153	NA	polygalacturonase inhibitor protein precursor
Pp1s141_56V6.1	wt.vs.d-smg1	down	1	0	1	2	-3.23945	NA	F6N18.8; zinc-binding family protein [Arabidopsis thaliana]
Pp1s43_154V6.1	wt.vs.d-smg1	down	1	0	1	2	-3.23384	NA	peroxidase precursor
Pp1s99_188V6.1	wt.vs.d-smg1	down	1	0	1	2	-3.23182	NA	zinc finger
Pp1s99_188V6.2	wt.vs.d-smg1	down	1	0	1	2	-3.23182	NA	zinc finger
Pp1s2_143V6.1	wt.vs.d-smg1	up	1	0	1	2	3.2315	NA	gtp-binding protein
Pp1s102_16V6.2	wt.vs.d-smg1	up	1	0	1	2	3.22988	NA	NA
Pp1s13_9V6.2	wt.vs.d-smg1	up	1	0	1	2	3.22672	plc4	phosphoinositide-specific phospholipase c
Pp1s74_206V6.2	wt.vs.d-smg1	down	1	0	1	2	-3.22611	NA	Xyloglucan 6-xylosyltransferase, putative
Pp1s25_366V6.1	wt.vs.d-smg1	down	1	0	1	2	-3.22519	NA	NA
Pp1s11_29V6.1	wt.vs.d-smg1	up	1	0	1	2	3.22397	NA	expansin 2
Pp1s13_9V6.1	wt.vs.d-smg1	up	1	0	1	2	3.22235	plc4	phospholipase c
Pp1s364_22V6.1	wt.vs.d-smg1	up	1	0	1	2	3.22073	NA	Epstein-Barr nuclear antigen 1 (EBV nuclear antigen 1) (EBNA-1) [Human herpesvirus 4 (strain B95-8)]
Pp1s2_270V6.1	wt.vs.d-smg1	down	1	0	1	2	-3.21653	NA	NA
Pp1s259_94V6.1	wt.vs.d-smg1	up	1	0	1	2	3.21541	NA	ap2 erf domain-containing transcription factor
Pp1s189_104V6.2	wt.vs.d-smg1	up	1	0	1	2	3.2126	NA	light-inducible protein cprf-2
Pp1s239_28V6.1	wt.vs.d-smg1	down	1	0	1	2	-3.21257	NA	atp binding
Pp1s75_17V6.1	wt.vs.d-smg1	up	1	0	1	2	3.21234	NA	NA
Pp1s246_108V6.1	wt.vs.d-smg1	down	1	0	1	2	-3.21182	NA	NA
Pp1s191_40V6.1	wt.vs.d-smg1	down	1	0	1	2	-3.21148	NA	alpha expansin xpa5
Pp1s7_225V6.1	wt.vs.d-smg1	down	1	0	1	2	-3.206	NA	F7K24.40; esterase/lipase/thioesterase family [Arabidopsis thaliana]
Pp1s78_30V6.1	wt.vs.d-smg1	down	1	0	1	2	-3.20388	NA	NA
Pp1s149_107V6.1	wt.vs.d-smg1	down	1	0	1	2	-3.2026	NA	polygalacturonase inhibitor protein precursor
PhpapaCp084	wt.vs.d-smg1	down	1	0	1	2	-3.20153	chlN	light-independent protochlorophyllide reductase subunit N
Pp1s44_75V6.1	wt.vs.d-smg1	down	1	0	1	2	-3.19508	NA	protein fun34
silva_LSU_ABEU01017050_2_963_8	wt.vs.d-smg1	down	1	0	1	2	-3.18947	NA	NA
Pp1s234_21V6.1	wt.vs.d-smg1	down	1	0	1	2	-3.18929	NA	NA
Pp1s50_205R6.1	wt.vs.d-smg1	down	1	0	1	2	-3.1761	NA	NA
Pp1s117_116V6.1	wt.vs.d-smg1	up	1	0	1	2	3.17558	NA	NA
Pp1s47_66V6.1	wt.vs.d-smg1	up	1	0	1	2	3.16317	NA	T23A1.11; expressed protein [Arabidopsis thaliana]
Pp1s350_29V6.1	wt.vs.d-smg1	down	1	0	1	2	-3.16056	NA	NA
Pp1s26_75V6.1	wt.vs.d-smg1	down	1	0	1	2	-3.15365	NA	small nuclear ribonucleoprotein e
Pp1s3_581V6.1	wt.vs.d-smg1	up	1	0	1	2	3.14792	NA	short chain
Pp1s375_3V6.1	wt.vs.d-smg1	down	1	0	1	2	-3.14317	NA	NA
Pp1s90_202V6.1	wt.vs.d-smg1	down	1	0	1	2	-3.14016	NA	T23A1.9; phosphate-responsive 1 family protein [Arabidopsis thaliana]
Pp1s176_38V6.1	wt.vs.d-smg1	down	1	0	1	2	-3.13806	NA	NA
Pp1s33_153V6.1	wt.vs.d-smg1	down	1	0	1	2	-3.13593	NA	mitochondrial carrier
Pp1s165_33V6.1	wt.vs.d-smg1	down	1	0	1	2	-3.12877	NA	glyoxysomal fatty acid beta-oxidation multifunctional protein mfp-a
Pp1s31_214V6.2	wt.vs.d-smg1	down	1	0	1	2	-3.12394	NA	T31B5.60; expressed protein
Pp1s218_136V6.1	wt.vs.d-smg1	down	1	0	1	2	-3.11451	NA	NA
Pp1s353_18V6.1	wt.vs.d-smg1	down	1	0	1	2	-3.11019	erl1a	leucine-rich repeat protein kinase
Pp1s77_13V6.1	wt.vs.d-smg1	down	1	0	1	2	-3.10756	NA	NA
Pp1s14_129V6.1	wt.vs.d-smg1	up	1	0	1	2	3.10603	NA	F24B22.100; proton-dependent oligopeptide transport (POT) family protein
Pp1s396_43V6.1	wt.vs.d-smg1	down	1	0	1	2	-3.0964	NA	tetratricopeptide repeat family
Pp1s82_104V6.1	wt.vs.d-smg1	up	1	0	1	2	3.09481	NA	at4g37300 c7a10_60
Pp1s174_49V6.1	wt.vs.d-smg1	up	1	0	1	2	3.09092	NA	40s ribosomal protein s3a
Pp1s62_197V6.1	wt.vs.d-smg1	up	1	0	1	2	3.08963	NA	tetratricopeptide tpr_2 repeat protein
Pp1s204_57V6.1	wt.vs.d-smg1	down	1	0	1	2	-3.0881	NA	NA
Pp1s26_107V6.1	wt.vs.d-smg1	up	1	0	1	2	3.08225	NA	copper amine
Pp1s298_46V6.1	wt.vs.d-smg1	up	1	0	1	2	3.07605	NA	Arabinogalactan endo-1,4-beta-galactosidase
Pp1s23_27V6.1	wt.vs.d-smg1	down	1	0	1	2	-3.06422	NA	dreb-like protein 1
Pp1s18_342V6.1	wt.vs.d-smg1	up	1	0	1	2	3.04919	NA	T22I11.1; expressed protein [Arabidopsis thaliana]
Pp1s79_179V6.1	wt.vs.d-smg1	up	1	0	1	2	3.04769	NA	mrna transport regulator
Pp1s30_103V6.1	wt.vs.d-smg1	down	1	0	1	2	-3.04604	NA	NA
Pp1s61_19V6.1	wt.vs.d-smg1	down	1	0	1	2	-3.03354	NA	Hypothetical protein T20B6.3 [Caenorhabditis elegans]
Pp1s145_10V6.1	wt.vs.d-smg1	down	1	0	1	2	-3.02765	NA	ap2 erf domain-containing transcription factor
Pp1s36_289V6.1	wt.vs.d-smg1	down	1	0	1	2	-3.02674	NA	NA
Pp1s182_50V6.2	wt.vs.d-smg1	down	1	0	1	2	-3.02606	NA	hypothetical protein similar to Arabidopsis thaliana chromosome 2, At2g26180 [Oryza sativa (japonica cultivar-group)]
Pp1s61_210V6.1	wt.vs.d-smg1	down	1	0	1	2	-3.02162	NA	lrr receptor protein
Pp1s248_5V6.1	wt.vs.d-smg1	down	1	0	1	2	-3.0207	NA	NA
Pp1s68_284V6.1	wt.vs.d-smg1	up	1	0	1	2	3.02041	NA	gibberellin 20 oxidase
Pp1s93_32V6.1	wt.vs.d-smg1	down	1	0	1	2	-3.01636	NA	root phototropism
Pp1s182_50V6.1	wt.vs.d-smg1	down	1	0	1	2	-3.01598	NA	hypothetical protein similar to Arabidopsis thaliana chromosome 2, At2g26180 [Oryza sativa (japonica cultivar-group)]
Pp1s219_85V6.1	wt.vs.d-smg1	down	1	0	1	2	-3.01375	NA	NA
Pp1s65_285V6.1	wt.vs.d-smg1	up	1	0	1	2	3.01147	NA	amino acid peptide transporter
Pp1s43_131V6.1	wt.vs.d-smg1	up	1	0	1	2	3.01058	NA	phosphoenolpyruvate carboxylase
Pp1s6_436V6.1	wt.vs.d-smg1	down	1	0	1	2	-3.007	NA	F3L17.110; exocyst subunit EXO70 family protein (EXO70-G1) [KO:K07195]
Pp1s152_57V6.1	wt.vs.d-smg1	down	1	0	1	2	-2.99853	NA	F28O16.17; nodulin, putative [Arabidopsis thaliana]
Pp1s25_366V6.2	wt.vs.d-smg1	down	1	0	1	2	-2.99377	NA	NA
Pp1s57_94V6.2	wt.vs.d-smg1	up	1	0	1	2	2.98694	NA	NA
Pp1s167_46V6.1	wt.vs.d-smg1	up	1	0	1	2	2.98578	NA	histone acetyltransferase
Pp1s31_39V6.1	wt.vs.d-smg1	up	1	0	1	2	2.98527	NA	kiaa1622 protein
Pp1s26_77V6.1	wt.vs.d-smg1	up	1	0	1	2	2.97978	NA	peroxidase
Pp1s249_80V6.1	wt.vs.d-smg1	up	1	0	1	2	2.97962	NA	ap2 erf domain-containing transcription factor
Pp1s221_18V6.1	wt.vs.d-smg1	up	1	0	1	2	2.9753	NA	T1E22.7; expressed protein [Arabidopsis thaliana]
Pp1s264_64V6.1	wt.vs.d-smg1	up	1	0	1	2	2.97088	NA	ubiquitin ligase protein
Pp1s198_73V6.2	wt.vs.d-smg1	up	1	0	1	2	2.96858	NA	at5g65000 mxk3_23
Pp1s6_439V6.1	wt.vs.d-smg1	up	1	0	1	2	2.96808	NA	NA
Pp1s198_73V6.1	wt.vs.d-smg1	up	1	0	1	2	2.96695	NA	at5g65000 mxk3_23
Pp1s315_29V6.1	wt.vs.d-smg1	down	1	0	1	2	-2.96537	NA	cinnamic acid 4-hydroxylase
Pp1s15_297V6.1	wt.vs.d-smg1	up	1	0	1	2	2.95599	NA	mus81 endonuclease homolog
Pp1s249_80V6.2	wt.vs.d-smg1	up	1	0	1	2	2.95136	NA	ap2 erf domain-containing transcription factor
Pp1s165_20V6.1	wt.vs.d-smg1	down	1	0	1	2	-2.95104	NA	MTH12.21; expressed protein [Arabidopsis thaliana]
Pp1s26_42V6.1	wt.vs.d-smg1	down	1	0	1	2	-2.94907	NA	thermostable pectinesterase
Pp1s14_62V6.1	wt.vs.d-smg1	up	1	0	1	2	2.94541	NA	lysophosphatidic acid
Pp1s260_39V6.1	wt.vs.d-smg1	down	1	0	1	2	-2.94241	NA	NA
Pp1s210_74V6.1	wt.vs.d-smg1	up	1	0	1	2	2.93859	NA	nucleic acid binding
Pp1s47_116V6.1	wt.vs.d-smg1	down	1	0	1	2	-2.93369	NA	NA
Pp1s13_230V6.1	wt.vs.d-smg1	down	1	0	1	2	-2.93316	NA	NA
Pp1s14_256V6.1	wt.vs.d-smg1	down	1	0	1	2	-2.92742	NA	NA
Pp1s17_356V6.1	wt.vs.d-smg1	down	1	0	1	2	-2.91884	NA	esterase precursor
Pp1s51_165V6.1	wt.vs.d-smg1	down	1	0	1	2	-2.91664	NA	NA
Pp1s194_44V6.1	wt.vs.d-smg1	up	1	0	1	2	2.91441	NA	NA
Pp1s2_147V6.1	wt.vs.d-smg1	down	1	0	1	2	-2.91317	NA	flavonoid 3-monooxygenase
Pp1s2_147V6.2	wt.vs.d-smg1	down	1	0	1	2	-2.91317	NA	flavonoid 3-monooxygenase
Pp1s51_251V6.1	wt.vs.d-smg1	up	1	0	1	2	2.90623	NA	extremely serine rich protein [Candida albicans SC5314]
Pp1s173_27V6.1	wt.vs.d-smg1	down	1	0	1	2	-2.90442	NA	hypothetical protein [Dictyostelium discoideum]
Pp1s34_443V6.1	wt.vs.d-smg1	down	1	0	1	2	-2.90063	NA	cytochrome p450 reductase
Pp1s352_13V6.1	wt.vs.d-smg1	up	1	0	1	2	2.89762	NA	NA
Pp1s30_335V6.1	wt.vs.d-smg1	down	1	0	1	2	-2.89313	NA	beta-ketoacyl-coa synthase family protein
Pp1s201_138V6.1	wt.vs.d-smg1	down	1	0	1	2	-2.88556	NA	sigma factor sigb regulation protein
Pp1s47_162V6.1	wt.vs.d-smg1	up	1	0	1	2	2.88405	NA	NA
Pp1s35_242V6.1	wt.vs.d-smg1	down	1	0	1	2	-2.8775	NA	NA
Pp1s204_58V6.1	wt.vs.d-smg1	up	1	0	1	2	2.87274	NA	NA
Pp1s324_6V6.1	wt.vs.d-smg1	down	1	0	1	2	-2.87099	NA	hypothetical protein [Oryza sativa (japonica cultivar-group)]
Pp1s41_22V6.1	wt.vs.d-smg1	down	1	0	1	2	-2.8682	NA	NA
Pp1s11_46V6.1	wt.vs.d-smg1	up	1	0	1	2	2.86507	NA	aspartic proteinase asp1 precursor
Pp1s31_106V6.1	wt.vs.d-smg1	up	1	0	1	2	2.86493	NA	3-deoxy-manno-octulosonate cytidylyltransferase
Pp1s160_119V6.2	wt.vs.d-smg1	down	1	0	1	2	-2.86358	NA	NA
Pp1s2_220V6.1	wt.vs.d-smg1	up	1	0	1	2	2.85973	NA	dihydrolipoyllysine-residue succinyltransferase component of 2-oxoglutarate dehydrogenase complex
Pp1s65_285V6.2	wt.vs.d-smg1	up	1	0	1	2	2.85657	NA	proton peptide symporter family protein
Pp1s226_14V6.1	wt.vs.d-smg1	down	1	0	1	2	-2.85187	NA	Light-sensor Protein kinase [Includes: Phytochrome; Protein kinase ]
Pp1s81_109V6.1	wt.vs.d-smg1	up	1	0	1	2	2.84969	NA	NA
Pp1s180_38V6.1	wt.vs.d-smg1	up	1	0	1	2	2.84805	NA	methyltransferase type 11
Pp1s51_182V6.1	wt.vs.d-smg1	up	1	0	1	2	2.84406	NA	NA
Pp1s8_163V6.1	wt.vs.d-smg1	up	1	0	1	2	2.84347	NA	glutamate decarboxylase
Pp1s178_139V6.1	wt.vs.d-smg1	down	1	0	1	2	-2.84005	NA	MKA23.10; calmodulin-binding family protein [Arabidopsis thaliana]
Pp1s160_119V6.1	wt.vs.d-smg1	down	1	0	1	2	-2.83923	NA	NA
Pp1s396_44V6.1	wt.vs.d-smg1	down	1	0	1	2	-2.83845	NA	NA
Pp1s135_69V6.1	wt.vs.d-smg1	down	1	0	1	2	-2.83354	NA	ap2 domain-containing transcription factor
Pp1s298_26V6.1	wt.vs.d-smg1	up	1	0	1	2	2.83234	NA	heat shock protein 70
Pp1s71_47V6.1	wt.vs.d-smg1	down	1	0	1	2	-2.83194	NA	NA
Pp1s71_51V6.1	wt.vs.d-smg1	down	1	0	1	2	-2.83053	NA	NA
Pp1s107_173V6.1	wt.vs.d-smg1	up	1	0	1	2	2.82401	NA	polcalcin jun o 2
Pp1s148_130V6.1	wt.vs.d-smg1	up	1	0	1	2	2.81978	NA	hypothetical protein BRAFLDRAFT_275521 [Branchiostoma floridae]
Pp1s278_39V6.1	wt.vs.d-smg1	up	1	0	1	2	2.81778	NA	viviparous 1
Pp1s278_39V6.2	wt.vs.d-smg1	up	1	0	1	2	2.81778	NA	viviparous 1
Pp1s31_388V6.2	wt.vs.d-smg1	up	1	0	1	2	2.81669	NA	heat shock transcription factor 1
Pp1s278_39V6.3	wt.vs.d-smg1	up	1	0	1	2	2.81533	NA	viviparous 1
Pp1s88_108V6.1	wt.vs.d-smg1	down	1	0	1	2	-2.81201	NA	NA
Pp1s87_48V6.4	wt.vs.d-smg1	up	1	0	1	2	2.80553	NA	cbs domain-containing protein octicosapeptide phox bemp1 domain-containing protein
Pp1s433_18V6.1	wt.vs.d-smg1	up	1	0	1	2	2.8054	NA	NA
Pp1s6_371V6.2	wt.vs.d-smg1	up	1	0	1	2	2.80101	NA	T7F6.22; hydroxyproline-rich glycoprotein family protein [Arabidopsis thaliana]
Pp1s97_57V6.1	wt.vs.d-smg1	down	1	0	1	2	-2.79953	glp7	glp7 gene for putative germin-like protein GLP7a
Pp1s31_214V6.1	wt.vs.d-smg1	down	1	0	1	2	-2.79793	NA	T31B5.60; expressed protein [Arabidopsis thaliana]
Pp1s99_118V6.1	wt.vs.d-smg1	up	1	0	1	2	2.79624	NA	atp binding
Pp1s159_10V6.1	wt.vs.d-smg1	down	1	0	1	2	-2.79532	NA	unknown [Picea sitchensis]
Pp1s47_278V6.1	wt.vs.d-smg1	down	1	0	1	2	-2.7938	NA	exocyst componenet
Pp1s98_59V6.1	wt.vs.d-smg1	down	1	0	1	2	-2.78564	NA	NA
Pp1s68_283V6.1	wt.vs.d-smg1	down	1	0	1	2	-2.7848	NA	NA
Pp1s292_16V6.1	wt.vs.d-smg1	down	1	0	1	2	-2.78387	NA	leucine rich repeat containing 50
Pp1s83_176V6.1	wt.vs.d-smg1	up	1	0	1	2	2.78009	NA	NA
Pp1s198_164V6.1	wt.vs.d-smg1	down	1	0	1	2	-2.77675	NA	NA
Pp1s10_17V6.1	wt.vs.d-smg1	down	1	0	1	2	-2.77611	pina	auxin efflux carrier component
Pp1s109_123V6.1	wt.vs.d-smg1	up	1	0	1	2	2.77061	wrky11	wrky11 - superfamily of tfs having wrky and zinc finger domains
Pp1s277_59V6.1	wt.vs.d-smg1	up	1	0	1	2	2.77029	NA	NA
Pp1s252_1V6.1	wt.vs.d-smg1	down	1	0	1	2	-2.7693	NA	pyruvate orthophosphate dikinase
Pp1s58_70V6.1	wt.vs.d-smg1	down	1	0	1	2	-2.76694	NA	dna binding
Pp1s89_51V6.2	wt.vs.d-smg1	up	1	0	1	2	2.7654	NA	auxin efflux carrier auxin transport protein
Pp1s201_97V6.1	wt.vs.d-smg1	up	1	0	1	2	2.76449	NA	MFG13.17; trehalose-6-phosphate phosphatase (TPPA)
Pp1s423_24V6.1	wt.vs.d-smg1	up	1	0	1	2	2.76063	NA	NA
Pp1s2_225V6.1	wt.vs.d-smg1	down	1	0	1	2	-2.75768	NA	serine-threonine protein kinase, plant-type, putative
Pp1s89_51V6.1	wt.vs.d-smg1	up	1	0	1	2	2.75436	NA	auxin efflux carrier auxin transport protein
Pp1s94_158V6.2	wt.vs.d-smg1	up	1	0	1	2	2.75224	NA	Corticosteroid 11-beta-dehydrogenase, putative
Pp1s210_68V6.1	wt.vs.d-smg1	up	1	0	1	2	2.74839	NA	caleosin clo1-7
Pp1s35_333V6.1	wt.vs.d-smg1	down	1	0	1	2	-2.74608	NA	endo-1,4-beta-glucanase, putative
Pp1s156_69V6.1	wt.vs.d-smg1	down	1	0	1	2	-2.74496	NA	Subtilisin-like protease precursor (Cucumisin-like serine protease)
Pp1s189_85V6.1	wt.vs.d-smg1	up	1	0	1	2	2.74337	NA	cyclic nucleotide-gated ion
Pp1s211_125V6.1	wt.vs.d-smg1	down	1	0	1	2	-2.74264	NA	NA
Pp1s8_240V6.2	wt.vs.d-smg1	down	1	0	1	2	-2.74245	NA	short chain alcohol
Pp1s155_13V6.1	wt.vs.d-smg1	up	1	0	1	2	2.74095	NA	MNJ7.7; expressed protein [Arabidopsis thaliana]
Pp1s277_58V6.1	wt.vs.d-smg1	up	1	0	1	2	2.73527	NA	fad binding catalytic trna dihydrouridine synthase
Pp1s8_240V6.1	wt.vs.d-smg1	down	1	0	1	2	-2.7344	NA	short chain alcohol
Pp1s196_44V6.2	wt.vs.d-smg1	up	1	0	1	2	2.73159	NA	phosphoglycerate mutase
Pp1s103_24V6.1	wt.vs.d-smg1	down	1	0	1	2	-2.7282	NA	polcalcin jun o 2
Pp1s74_201V6.1	wt.vs.d-smg1	down	1	0	1	2	-2.72745	NA	proline transporter
Pp1s252_11V6.1	wt.vs.d-smg1	down	1	0	1	2	-2.72577	NA	F19G10.14; disease resistance-responsive family protein [Arabidopsis thaliana]
Pp1s339_30V6.1	wt.vs.d-smg1	down	1	0	1	2	-2.72531	NA	NA
Pp1s63_120V6.1	wt.vs.d-smg1	up	1	0	1	2	2.7251	NA	tubulin tyrosine ligase
Pp1s71_175V6.1	wt.vs.d-smg1	down	1	0	1	2	-2.72318	NA	NA
Pp1s1_310V6.1	wt.vs.d-smg1	down	1	0	1	2	-2.72184	NA	T8F5.7; expressed protein [Arabidopsis thaliana]
Pp1s444_11V6.1	wt.vs.d-smg1	up	1	0	1	2	2.7212	NA	polyphosphate kinase
Pp1s27_201V6.1	wt.vs.d-smg1	up	1	0	1	2	2.72111	NA	profilin
Pp1s15_266V6.1	wt.vs.d-smg1	up	1	0	1	2	2.72034	NA	NA
Pp1s12_96V6.1	wt.vs.d-smg1	up	1	0	1	2	2.71821	NA	NA
Pp1s13_276V6.1	wt.vs.d-smg1	up	1	0	1	2	2.71493	NA	protein serine threonine kinase
Pp1s57_94V6.1	wt.vs.d-smg1	up	1	0	1	2	2.714	NA	NA
Pp1s94_158V6.1	wt.vs.d-smg1	up	1	0	1	2	2.70995	NA	steroleosin-A
Pp1s24_109V6.1	wt.vs.d-smg1	down	1	0	1	2	-2.70945	NA	NA
Pp1s105_191V6.1	wt.vs.d-smg1	down	1	0	1	2	-2.70889	NA	novel plant
Pp1s105_191V6.2	wt.vs.d-smg1	down	1	0	1	2	-2.70889	NA	novel plant
Pp1s45_12V6.1	wt.vs.d-smg1	up	1	0	1	2	2.70723	NA	NA
Pp1s74_170V6.1	wt.vs.d-smg1	down	1	0	1	2	-2.70518	NA	eukaryotic translation initiation factor 3 subunit 1 35kda
Pp1s74_170V6.2	wt.vs.d-smg1	down	1	0	1	2	-2.70518	NA	eukaryotic translation initiation factor 3 subunit 1 35kda
Pp1s122_120V6.1	wt.vs.d-smg1	up	1	0	1	2	2.7031	NA	mitochondrial carrier family
Pp1s40_9V6.1	wt.vs.d-smg1	up	1	0	1	2	2.69798	NA	malate synthase a
Pp1s196_44V6.1	wt.vs.d-smg1	up	1	0	1	2	2.69323	NA	phosphoglycerate mutase
Pp1s36_170V6.1	wt.vs.d-smg1	up	1	0	1	2	2.69289	NA	MYN21.10; hypothetical protein [Arabidopsis thaliana]
Pp1s6_359V6.1	wt.vs.d-smg1	up	1	0	1	2	2.69206	NA	NA
Pp1s6_359V6.2	wt.vs.d-smg1	up	1	0	1	2	2.69206	NA	NA
silva_LSU_ABEU01017050_2_963_11	wt.vs.d-smg1	down	1	0	1	2	-2.68905	NA	NA
Pp1s177_42V6.1	wt.vs.d-smg1	down	1	0	1	2	-2.68491	NA	F11L15.3; protease inhibitor/seed storage/lipid transfer protein (LTP) family protein [Arabidopsis thaliana]
Pp1s97_57V6.2	wt.vs.d-smg1	down	1	0	1	2	-2.68101	glp7	glp7 gene for germin-like protein variant GLP7a
Pp1s328_30V6.1	wt.vs.d-smg1	up	1	0	1	2	2.68015	NA	MUJ8.9; ABC1 family protein
Pp1s61_109V6.1	wt.vs.d-smg1	down	1	0	1	2	-2.68007	NA	NA
silva_LSU_ABEU01017050_2_963_22	wt.vs.d-smg1	down	1	0	1	2	-2.6784	NA	NA
Pp1s27_207V6.1	wt.vs.d-smg1	up	1	0	1	2	2.67602	prfc	profilin
Pp1s59_251V6.1	wt.vs.d-smg1	down	1	0	1	2	-2.67522	NA	NA
silva_LSU_ABEU01018416_1_1227_22	wt.vs.d-smg1	down	1	0	1	2	-2.67451	NA	NA
Pp1s262_60V6.1	wt.vs.d-smg1	up	1	0	1	2	2.67289	NA	NA
Pp1s88_162V6.1	wt.vs.d-smg1	up	1	0	1	2	2.67247	NA	F4P9.34; expressed protein [Arabidopsis thaliana]
Pp1s275_1V6.1	wt.vs.d-smg1	down	1	0	1	2	-2.66794	NA	NA
Pp1s6_371V6.1	wt.vs.d-smg1	up	1	0	1	2	2.66746	NA	T7F6.22; hydroxyproline-rich glycoprotein family protein [Arabidopsis thaliana]
Pp1s23_47V6.2	wt.vs.d-smg1	down	1	0	1	2	-2.66692	NA	NA
silva_LSU_ABEU01016257_1_1525_11	wt.vs.d-smg1	down	1	0	1	2	-2.66559	NA	NA
Pp1s177_42V6.2	wt.vs.d-smg1	down	1	0	1	2	-2.66548	NA	F11L15.3; protease inhibitor/seed storage/lipid transfer protein (LTP) family protein [Arabidopsis thaliana]
Pp1s177_42V6.3	wt.vs.d-smg1	down	1	0	1	2	-2.66548	NA	F11L15.3; protease inhibitor/seed storage/lipid transfer protein (LTP) family protein [Arabidopsis thaliana]
silva_LSU_ABEU01018221_1_975_9	wt.vs.d-smg1	down	1	0	1	2	-2.66385	NA	NA
silva_LSU_ABEU01016094_2_1262_18	wt.vs.d-smg1	down	1	0	1	2	-2.66357	NA	NA
Pp1s281_13V6.1	wt.vs.d-smg1	down	1	0	1	2	-2.66032	NA	F3N23.28; leucine-rich repeat transmembrane protein kinase, putative [Arabidopsis thaliana]
silva_LSU_ABEU01016094_2_1262_25	wt.vs.d-smg1	down	1	0	1	2	-2.65889	NA	NA
Pp1s214_10V6.1	wt.vs.d-smg1	down	1	0	1	2	-2.65806	NA	T32F12.1; expressed protein [Arabidopsis thaliana]
silva_LSU_ABEU01015582_1_1666_28	wt.vs.d-smg1	down	1	0	1	2	-2.65782	NA	NA
Pp1s13_207R6.1	wt.vs.d-smg1	down	1	0	1	2	-2.65617	NA	NA
Pp1s18_255V6.1	wt.vs.d-smg1	down	1	0	1	2	-2.65582	NA	calmodulin
Pp1s165_112V6.1	wt.vs.d-smg1	down	1	0	1	2	-2.65372	NA	NA
Pp1s177_42V6.9	wt.vs.d-smg1	down	1	0	1	2	-2.65358	NA	F11L15.3; protease inhibitor/seed storage/lipid transfer protein (LTP) family protein [Arabidopsis thaliana]
Pp1s177_42V6.6	wt.vs.d-smg1	down	1	0	1	2	-2.65234	NA	F11L15.3; protease inhibitor/seed storage/lipid transfer protein (LTP) family protein [Arabidopsis thaliana]
Pp1s177_42V6.7	wt.vs.d-smg1	down	1	0	1	2	-2.65234	NA	F11L15.3; protease inhibitor/seed storage/lipid transfer protein (LTP) family protein [Arabidopsis thaliana]
silva_LSU_ABEU01015580_73_999_5	wt.vs.d-smg1	down	1	0	1	2	-2.65162	NA	NA
Pp1s141_142V6.1	wt.vs.d-smg1	down	1	0	1	2	-2.65004	NA	patatin t5
Pp1s16_216V6.1	wt.vs.d-smg1	down	1	0	1	2	-2.64906	NA	NA
Pp1s41_270V6.1	wt.vs.d-smg1	down	1	0	1	2	-2.64746	NA	zinc finger (c3hc4-type ring finger) family protein
Pp1s147_127V6.1	wt.vs.d-smg1	down	1	0	1	2	-2.64622	NA	NA
Pp1s177_42V6.5	wt.vs.d-smg1	down	1	0	1	2	-2.64553	NA	F11L15.3; protease inhibitor/seed storage/lipid transfer protein (LTP) family protein [Arabidopsis thaliana]
Pp1s177_42V6.4	wt.vs.d-smg1	down	1	0	1	2	-2.64321	NA	F11L15.3; protease inhibitor/seed storage/lipid transfer protein (LTP) family protein [Arabidopsis thaliana]
silva_LSU_ABEU01015582_1_1666_22	wt.vs.d-smg1	down	1	0	1	2	-2.6365	NA	NA
Pp1s22_34V6.1	wt.vs.d-smg1	down	1	0	1	2	-2.63493	NA	NA
Pp1s41_238V6.1	wt.vs.d-smg1	down	1	0	1	2	-2.63428	NA	alpha-glucosidase ii
silva_LSU_ABEU01016257_1_1525_26	wt.vs.d-smg1	down	1	0	1	2	-2.63326	NA	NA
Pp1s27_307V6.1	wt.vs.d-smg1	down	1	0	1	2	-2.63118	NA	mitochondrial carrier
Pp1s526_2V6.1	wt.vs.d-smg1	down	1	0	1	2	-2.62961	NA	heat shock protein 70
Pp1s14_149V6.1	wt.vs.d-smg1	down	1	0	1	2	-2.62863	NA	proteophosphoglycan ppg4
Pp1s356_46V6.1	wt.vs.d-smg1	up	1	0	1	2	2.62803	NA	phosphatidylinositol transfer membrane-associated isoform cra_a
silva_LSU_ABEU01017050_2_963_23	wt.vs.d-smg1	down	1	0	1	2	-2.62245	NA	NA
Pp1s41_104V6.1	wt.vs.d-smg1	up	1	0	1	2	2.62074	NA	T16L1.80; hypothetical protein [Arabidopsis thaliana]
Pp1s19_4R6.1_miRNA.1	wt.vs.d-smg1	up	1	0	1	2	2.62033	NA	NA
Pp1s19_4R6.1_miRNA.1-1	wt.vs.d-smg1	up	1	0	1	2	2.62033	NA	NA
Pp1s79_243V6.1	wt.vs.d-smg1	down	1	0	1	2	-2.6202	NA	F24G16.180; expressed protein [Arabidopsis thaliana]
silva_LSU_ABEU01017050_2_963_26	wt.vs.d-smg1	down	1	0	1	2	-2.61668	NA	NA
Pp1s7_472V6.1	wt.vs.d-smg1	up	1	0	1	2	2.61517	NA	ap2 erf domain-containing transcription factor
silva_LSU_ABEU01018416_1_1227_28	wt.vs.d-smg1	down	1	0	1	2	-2.61511	NA	NA
silva_LSU_ABEU01018416_1_1227_24	wt.vs.d-smg1	down	1	0	1	2	-2.61478	NA	NA
Pp1s202_102V6.1	wt.vs.d-smg1	down	1	0	1	2	-2.61446	NA	NA
Pp1s160_146V6.1	wt.vs.d-smg1	down	1	0	1	2	-2.61108	NA	wd-40 repeat protein
Pp1s115_133V6.1	wt.vs.d-smg1	up	1	0	1	2	2.60969	NA	NA
Pp1s1618_1V6.1	wt.vs.d-smg1	up	1	0	1	2	2.60917	NA	UPF0027 protein MMP1392 [no tax name]
silva_LSU_ABEU01017050_2_963_27	wt.vs.d-smg1	down	1	0	1	2	-2.60642	NA	NA
silva_LSU_ABEU01018416_1_1227_29	wt.vs.d-smg1	down	1	0	1	2	-2.60401	NA	NA
silva_LSU_ABEU01016257_1_1525_33	wt.vs.d-smg1	down	1	0	1	2	-2.60392	NA	NA
Pp1s86_61V6.1	wt.vs.d-smg1	down	1	0	1	2	-2.6023	NA	laccase (diphenol oxidase)-like protein
Pp1s124_164V6.1	wt.vs.d-smg1	up	1	0	1	2	2.60108	NA	NA
Pp1s60_190V6.1	wt.vs.d-smg1	up	1	0	1	2	2.59992	NA	protein binding protein
silva_LSU_ABEU01015580_73_999_14	wt.vs.d-smg1	down	1	0	1	2	-2.59979	NA	NA
Pp1s30_301V6.1	wt.vs.d-smg1	up	1	0	1	2	2.59978	NA	NA
Pp1s86_61V6.2	wt.vs.d-smg1	down	1	0	1	2	-2.59915	NA	laccase (diphenol oxidase)-like protein
silva_LSU_ABEU01016257_1_1525_34	wt.vs.d-smg1	down	1	0	1	2	-2.59471	NA	NA
Pp1s27_190V6.1	wt.vs.d-smg1	down	1	0	1	2	-2.5935	NA	Vitellogenin-2 precursor (Vitellogenin II) (Major vitellogenin) [Contains: Lipovitellin-1 (Lipovitellin I) (LVI); Phosvitin (PV); Lipovitellin-2 (Lipovitellin II) (LVII); YGP40]
silva_LSU_ABEU01016257_1_1525_27	wt.vs.d-smg1	down	1	0	1	2	-2.59324	NA	NA
silva_LSU_ABEU01016257_1_1525_15	wt.vs.d-smg1	down	1	0	1	2	-2.59254	NA	NA
silva_LSU_ABEU01018416_1_1227_13	wt.vs.d-smg1	down	1	0	1	2	-2.59254	NA	NA
Pp1s2_660R6.1	wt.vs.d-smg1	down	1	0	1	2	-2.5917	NA	NA
Pp1s154_115V6.1	wt.vs.d-smg1	down	1	0	1	2	-2.58757	NA	gamma-glutamyl transferase
Pp1s142_119V6.1	wt.vs.d-smg1	up	1	0	1	2	2.58517	NA	uridine 5 - monophosphate synthase
Pp1s69_144V6.1	wt.vs.d-smg1	down	1	0	1	2	-2.58109	NA	NA
Pp1s199_62V6.1	wt.vs.d-smg1	down	1	0	1	2	-2.57939	NA	zinc finger
Pp1s226_29V6.1	wt.vs.d-smg1	up	1	0	1	2	2.5752	NA	NA
Pp1s57_188V6.2	wt.vs.d-smg1	down	1	0	1	2	-2.57462	NA	NA
Pp1s4_213V6.1	wt.vs.d-smg1	down	1	0	1	2	-2.57232	NA	MYF24.8; VQ motif-containing protein [Arabidopsis thaliana]
Pp1s309_61V6.5	wt.vs.d-smg1	up	1	0	1	2	2.57204	NA	F24J13.5; expressed protein [Arabidopsis thaliana]
Pp1s309_61V6.1	wt.vs.d-smg1	up	1	0	1	2	2.57115	NA	F24J13.5; expressed protein [Arabidopsis thaliana]
Pp1s309_61V6.2	wt.vs.d-smg1	up	1	0	1	2	2.56608	NA	F24J13.5; expressed protein [Arabidopsis thaliana]
Pp1s23_94V6.1	wt.vs.d-smg1	down	1	0	1	2	-2.56598	NA	NA
Pp1s309_61V6.7	wt.vs.d-smg1	up	1	0	1	2	2.56584	NA	F24J13.5; expressed protein [Arabidopsis thaliana]
silva_LSU_ABEU01013391_3_1490_6	wt.vs.d-smg1	down	1	0	1	2	-2.56575	NA	NA
Pp1s309_61V6.6	wt.vs.d-smg1	up	1	0	1	2	2.564	NA	F24J13.5; expressed protein [Arabidopsis thaliana]
Pp1s309_61V6.3	wt.vs.d-smg1	up	1	0	1	2	2.56242	NA	F24J13.5; expressed protein [Arabidopsis thaliana]
Pp1s69_214V6.1	wt.vs.d-smg1	down	1	0	1	2	-2.56236	NA	NA
Pp1s177_42V6.8	wt.vs.d-smg1	down	1	0	1	2	-2.56193	NA	F11L15.3; protease inhibitor/seed storage/lipid transfer protein (LTP) family protein [Arabidopsis thaliana]
Pp1s309_61V6.4	wt.vs.d-smg1	up	1	0	1	2	2.56118	NA	F24J13.5; expressed protein [Arabidopsis thaliana]
Pp1s43_134V6.1	wt.vs.d-smg1	up	1	0	1	2	2.56052	NA	bifunctional protein
Pp1s309_61V6.8	wt.vs.d-smg1	up	1	0	1	2	2.55983	NA	F24J13.5; expressed protein [Arabidopsis thaliana]
Pp1s24_153V6.1	wt.vs.d-smg1	up	1	0	1	2	2.55449	NA	zinc binding
Pp1s309_61V6.9	wt.vs.d-smg1	up	1	0	1	2	2.55234	NA	F24J13.5; expressed protein [Arabidopsis thaliana]
Pp1s25_160V6.1	wt.vs.d-smg1	up	1	0	1	2	2.55062	NA	unknown protein [Arabidopsis thaliana]
Pp1s32_140V6.1	wt.vs.d-smg1	up	1	0	1	2	2.55	NA	NA
Pp1s58_17V6.1	wt.vs.d-smg1	down	1	0	1	2	-2.5488	NA	NA
Pp1s105_77V6.1	wt.vs.d-smg1	up	1	0	1	2	2.54862	NA	NA
Pp1s140_111V6.1	wt.vs.d-smg1	down	1	0	1	2	-2.54458	NA	omega-3 fatty acid desaturase
Pp1s346_1V6.1	wt.vs.d-smg1	up	1	0	1	2	2.54377	NA	NA
Pp1s82_66V6.1	wt.vs.d-smg1	up	1	0	1	2	2.54338	NA	MYH19.13; expressed protein [Arabidopsis thaliana]
Pp1s26_28V6.1	wt.vs.d-smg1	up	1	0	1	2	2.54136	NA	alliin lyase
Pp1s53_183V6.1	wt.vs.d-smg1	down	1	0	1	2	-2.54135	NA	atp binding
Pp1s14_421V6.1	wt.vs.d-smg1	down	1	0	1	2	-2.54017	max3	max3
silva_LSU_ABEU01018221_1_975_14	wt.vs.d-smg1	down	1	0	1	2	-2.53783	NA	NA
silva_LSU_ABEU01018302_1_973_13	wt.vs.d-smg1	down	1	0	1	2	-2.53783	NA	NA
Pp1s134_164V6.1	wt.vs.d-smg1	up	1	0	1	2	2.53363	NA	MJK13.21; expressed protein
Pp1s222_68V6.1	wt.vs.d-smg1	down	1	0	1	2	-2.52943	NA	cytokinin oxidase
Pp1s273_43V6.1	wt.vs.d-smg1	down	1	0	1	2	-2.52868	NA	thioredoxin
Pp1s169_24V6.1	wt.vs.d-smg1	down	1	0	1	2	-2.52806	NA	kinesin light chain
Pp1s178_86V6.1	wt.vs.d-smg1	up	1	0	1	2	2.52477	NA	NA
Pp1s318_70V6.1	wt.vs.d-smg1	up	1	0	1	2	2.52402	NA	contains ESTs C98722(E3004),C98723(E3004) [Oryza sativa (japonica cultivar-group)]
Pp1s184_10V6.1	wt.vs.d-smg1	up	1	0	1	2	2.52276	NA	inner membrane protein
Pp1s64_163V6.1	wt.vs.d-smg1	up	1	0	1	2	2.51875	NA	proline dehydrogenase
Pp1s230_31V6.1	wt.vs.d-smg1	up	1	0	1	2	2.51675	NA	NA
Pp1s273_43V6.2	wt.vs.d-smg1	down	1	0	1	2	-2.51193	NA	thioredoxin
Pp1s17_260V6.1	wt.vs.d-smg1	up	1	0	1	2	2.50617	NA	F17A14.2; expressed protein [Arabidopsis thaliana]
Pp1s251_32V6.1	wt.vs.d-smg1	down	1	0	1	2	-2.50401	NA	NA
Pp1s37_124V6.3	wt.vs.d-smg1	down	1	0	1	2	-2.50332	NA	m6 family metalloprotease domain protein
Pp1s15_78V6.1	wt.vs.d-smg1	down	1	0	1	2	-2.49971	NA	NA
Pp1s172_4V6.1	wt.vs.d-smg1	up	1	0	1	2	2.49607	NA	NA
Pp1s69_7V6.1	wt.vs.d-smg1	down	1	0	1	2	-2.49306	NA	NA
Pp1s106_166V6.1	wt.vs.d-smg1	down	1	0	1	2	-2.49086	NA	high affinity nitrate transporter
Pp1s251_31V6.1	wt.vs.d-smg1	down	1	0	1	2	-2.48965	NA	lipase class 3 family protein
Pp1s184_114V6.1	wt.vs.d-smg1	up	1	0	1	2	2.48885	NA	NA
Pp1s77_166V6.1	wt.vs.d-smg1	down	1	0	1	2	-2.48761	NA	NA
Pp1s124_155V6.1	wt.vs.d-smg1	down	1	0	1	2	-2.48145	NA	phosphoglucomutase
Pp1s237_18V6.1	wt.vs.d-smg1	up	1	0	1	2	2.47965	NA	chromosome-associated kinesin
Pp1s172_4V6.3	wt.vs.d-smg1	up	1	0	1	2	2.47682	NA	NA
Pp1s38_161V6.1	wt.vs.d-smg1	up	1	0	1	2	2.47422	NA	anion exchanger family protein
Pp1s36_138V6.1	wt.vs.d-smg1	up	1	0	1	2	2.47222	NA	isoaspartyl dipeptidase
Pp1s88_153V6.1	wt.vs.d-smg1	up	1	0	1	2	2.47146	NA	alliin lyase
Pp1s783_2V6.1	wt.vs.d-smg1	down	1	0	1	2	-2.47096	NA	tir-nbs-lrr resistance protein
Pp1s199_61V6.1	wt.vs.d-smg1	up	1	0	1	2	2.47003	NA	pyrophosphate-fructose-6-phosphate 1-phosphotransferase
Pp1s100_79V6.1	wt.vs.d-smg1	down	1	0	1	2	-2.46941	NA	NA
Pp1s1_183V6.1	wt.vs.d-smg1	up	1	0	1	2	2.46607	NA	membrane bound o-acyl transferase family protein
Pp1s401_6V6.2	wt.vs.d-smg1	down	1	0	1	2	-2.46308	NA	F14F8.90; F-box protein family [Arabidopsis thaliana]
Pp1s257_108V6.1	wt.vs.d-smg1	down	1	0	1	2	-2.46245	NA	urea transporter
Pp1s60_228V6.1	wt.vs.d-smg1	down	1	0	1	2	-2.46165	NA	dehydration responsive element-binding protein 1
Pp1s37_124V6.1	wt.vs.d-smg1	down	1	0	1	2	-2.4614	NA	m6 family metalloprotease domain protein
Pp1s46_43V6.1	wt.vs.d-smg1	down	1	0	1	2	-2.46126	NA	auxin-induced protein
Pp1s8_201V6.1	wt.vs.d-smg1	down	1	0	1	2	-2.45904	NA	blue copper protein
Pp1s46_43V6.4	wt.vs.d-smg1	down	1	0	1	2	-2.45835	NA	auxin-induced protein
Pp1s46_43V6.3	wt.vs.d-smg1	down	1	0	1	2	-2.45835	NA	auxin-induced protein
Pp1s8_127V6.1	wt.vs.d-smg1	down	1	0	1	2	-2.45638	NA	transcriptional factor
Pp1s23_94V6.2	wt.vs.d-smg1	down	1	0	1	2	-2.45375	NA	NA
Pp1s7_93V6.1	wt.vs.d-smg1	up	1	0	1	2	2.45229	NA	formyltetrahydrofolate deformylase
Pp1s58_283V6.2	wt.vs.d-smg1	up	1	0	1	2	2.45176	NA	BC019977; cDNA sequence BC019977 [Mus musculus]
Pp1s10_390V6.1	wt.vs.d-smg1	up	1	0	1	2	2.45083	NA	NA
Pp1s8_127V6.2	wt.vs.d-smg1	down	1	0	1	2	-2.44998	NA	transcriptional factor
Pp1s97_57V6.3	wt.vs.d-smg1	down	1	0	1	2	-2.44988	glp7	germin-like protein
Pp1s426_1V6.1	wt.vs.d-smg1	down	1	0	1	2	-2.4497	NA	NA
Pp1s8_186V6.1	wt.vs.d-smg1	down	1	0	1	2	-2.44601	NA	peroxidase 12
Pp1s40_267V6.1	wt.vs.d-smg1	down	1	0	1	2	-2.4444	NA	NA
Pp1s37_124V6.2	wt.vs.d-smg1	down	1	0	1	2	-2.44387	NA	m6 family metalloprotease domain protein
Pp1s237_47V6.1	wt.vs.d-smg1	up	1	0	1	2	2.44324	NA	T24G5.120; glucose-1-phosphate adenylyltransferase, large subunit 1, chloroplast (ADP-glucose pyrophosphorylase) (ADG2) (APL1) [EC:2.7.7.27] [KO:K00975]
Pp1s262_92V6.1	wt.vs.d-smg1	up	1	0	1	2	2.44317	NA	heat shock protein atpase subunit
Pp1s58_283V6.1	wt.vs.d-smg1	up	1	0	1	2	2.44033	NA	BC019977; cDNA sequence BC019977 [Mus musculus]
Pp1s183_113V6.1	wt.vs.d-smg1	up	1	0	1	2	2.43938	NA	family with sequence similaritymember a
silva_LSU_ABEU01016257_1_1525_2	wt.vs.d-smg1	down	1	0	1	2	-2.43896	NA	NA
Pp1s8_201V6.2	wt.vs.d-smg1	down	1	0	1	2	-2.43869	NA	blue copper protein
Pp1s118_147V6.1	wt.vs.d-smg1	down	1	0	1	2	-2.43846	NA	receptor-like kinase
Pp1s118_147V6.2	wt.vs.d-smg1	down	1	0	1	2	-2.43846	NA	receptor-like kinase
Pp1s360_50V6.1	wt.vs.d-smg1	up	1	0	1	2	2.43434	NA	NA
Pp1s38_338V6.1	wt.vs.d-smg1	up	1	0	1	2	2.43396	NA	small heat shock protein
Pp1s81_165V6.2	wt.vs.d-smg1	up	1	0	1	2	2.43265	NA	6-phosphofructokinase 2
Pp1s307_16V6.1	wt.vs.d-smg1	up	1	0	1	2	2.43245	NA	sec14 cytosolic phosphoglyceride transfer
Pp1s81_165V6.4	wt.vs.d-smg1	up	1	0	1	2	2.43202	NA	6-phosphofructokinase 2
Pp1s144_25V6.1	wt.vs.d-smg1	up	1	0	1	2	2.42827	NA	NA
Pp1s294_65V6.1	wt.vs.d-smg1	down	1	0	1	2	-2.42608	NA	NA
Pp1s309_63V6.1	wt.vs.d-smg1	up	1	0	1	2	2.42524	NA	truncated hemoglobin
Pp1s176_111V6.1	wt.vs.d-smg1	up	1	0	1	2	2.42302	NA	serine endopeptidase
Pp1s46_43V6.2	wt.vs.d-smg1	down	1	0	1	2	-2.42214	NA	auxin-induced protein
Pp1s52_105V6.1	wt.vs.d-smg1	down	1	0	1	2	-2.42183	NA	FCAALL.430; expressed protein [Arabidopsis thaliana]
Pp1s57_150V6.1	wt.vs.d-smg1	up	1	0	1	2	2.42028	NA	Dspp; dentin sialophosphoprotein [Rattus norvegicus]
Pp1s76_113V6.1	wt.vs.d-smg1	up	1	0	1	2	2.41906	NA	NA
Pp1s234_21R6.1	wt.vs.d-smg1	down	1	0	1	2	-2.4181	NA	NA
Pp1s455_4V6.1	wt.vs.d-smg1	down	1	0	1	2	-2.41217	NA	polyphenol oxidase
Pp1s455_4V6.2	wt.vs.d-smg1	down	1	0	1	2	-2.41217	NA	polyphenol oxidase
Pp1s143_153V6.1	wt.vs.d-smg1	up	1	0	1	2	2.40991	NA	hypothetical protein, conserved [Trypanosoma brucei]
Pp1s149_88V6.1	wt.vs.d-smg1	up	0	1	1	2	2.40803	NA	MYH19.150; N-acetylglucosaminyltransferase family (Core-2/I-Branching enzyme family)
Pp1s43_67V6.1	wt.vs.d-smg1	down	1	0	1	2	-2.4077	NA	phenylalanine ammonia-lyase
Pp1s127_19V6.1	wt.vs.d-smg1	up	1	0	1	2	2.40665	NA	T4D2.1; expressed protein [Arabidopsis thaliana]
Pp1s494_12V6.1	wt.vs.d-smg1	up	1	0	1	2	2.40491	NA	LOC488900; similar to glutaredoxin - bovine [Canis familiaris]
Pp1s61_134V6.1	wt.vs.d-smg1	down	1	0	1	2	-2.40438	NA	glucan -beta-glucosidase 2
Pp1s86_56V6.2	wt.vs.d-smg1	up	1	0	1	2	2.40332	NA	NA
Pp1s60_201V6.1	wt.vs.d-smg1	up	1	0	1	2	2.40307	NA	ankyrin repeat-containing
Pp1s183_44V6.1	wt.vs.d-smg1	down	1	0	1	2	-2.40185	NA	NA
Pp1s81_165V6.1	wt.vs.d-smg1	up	1	0	1	2	2.40179	NA	6-phosphofructokinase 2
Pp1s3_273V6.1	wt.vs.d-smg1	up	1	0	1	2	2.39994	NA	alliin lyase
Pp1s26_104V6.1	wt.vs.d-smg1	down	1	0	1	2	-2.39844	NA	proteophosphoglycan ppg4 [Leishmania major]
Pp1s164_49V6.1	wt.vs.d-smg1	up	1	0	1	2	2.39797	NA	NA
Pp1s45_211V6.1	wt.vs.d-smg1	down	1	0	1	2	-2.39635	NA	F18N11.160; exostosin family protein
Pp1s339_29V6.1	wt.vs.d-smg1	down	1	0	1	2	-2.39383	NA	indole-3-acetic acid-induced protein
Pp1s81_165V6.3	wt.vs.d-smg1	up	1	0	1	2	2.39329	NA	6-phosphofructokinase 2
Pp1s43_79V6.1	wt.vs.d-smg1	down	1	0	1	2	-2.39269	NA	phenylalanine ammonia-lyase
Pp1s104_66V6.1	wt.vs.d-smg1	up	1	0	1	2	2.39004	NA	NA
Pp1s25_84V6.1	wt.vs.d-smg1	down	1	0	1	2	-2.38977	NA	HYDIN
Pp1s245_90V6.1	wt.vs.d-smg1	up	1	0	1	2	2.38726	NA	giy-yig domain containing 2
Pp1s101_64V6.1	wt.vs.d-smg1	down	1	0	1	2	-2.38576	NA	NA
Pp1s221_54V6.1	wt.vs.d-smg1	down	1	0	1	2	-2.38438	NA	NA
Pp1s4_33V6.1	wt.vs.d-smg1	up	1	0	1	2	2.38237	NA	K14A3.10; expressed protein [Arabidopsis thaliana]
Pp1s272_29V6.3	wt.vs.d-smg1	up	1	0	1	2	2.3817	NA	F2N1.11; BTB/POZ domain-containing protein
Pp1s355_11V6.1	wt.vs.d-smg1	down	1	0	1	2	-2.3796	NA	NA
Pp1s64_135V6.1	wt.vs.d-smg1	down	1	0	1	2	-2.37911	ppipt4	isopentenyl transferase
Pp1s37_32V6.3	wt.vs.d-smg1	down	1	0	1	2	-2.37896	glp2	gibberellin receptor
Pp1s97_260V6.1	wt.vs.d-smg1	down	1	0	1	2	-2.3786	NA	phd finger protein 15
Pp1s51_3V6.1	wt.vs.d-smg1	up	1	0	1	2	2.37853	NA	MAE1.11; UVB-resistance protein UVR8 - like [Arabidopsis thaliana]
Pp1s425_11V6.1	wt.vs.d-smg1	up	1	0	1	2	2.37839	NA	phenylalanine ammonia-lyase
Pp1s19_11V6.1	wt.vs.d-smg1	down	1	0	1	2	-2.37789	NA	NA
Pp1s236_78V6.1	wt.vs.d-smg1	up	1	0	1	2	2.37722	NA	dna repair and recombination protein
Pp1s96_224V6.1	wt.vs.d-smg1	down	1	0	1	2	-2.37649	NA	4-coumarate:coenzyme a ligase 2
Pp1s92_91V6.1	wt.vs.d-smg1	up	1	0	1	2	2.37555	NA	uncharacterized protein kiaa0406
Pp1s415_4V6.1	wt.vs.d-smg1	up	1	0	1	2	2.37427	NA	T9J23.16; serine/threonine protein kinase (RFK3)
Pp1s272_29V6.2	wt.vs.d-smg1	up	1	0	1	2	2.37082	NA	F2N1.11; BTB/POZ domain-containing protein
Pp1s222_123V6.1	wt.vs.d-smg1	down	1	0	1	2	-2.36971	NA	pa-phosphatase related protein
Pp1s222_123V6.2	wt.vs.d-smg1	down	1	0	1	2	-2.36971	NA	pa-phosphatase related protein
Pp1s272_29V6.1	wt.vs.d-smg1	up	1	0	1	2	2.36791	NA	F2N1.11; BTB/POZ domain-containing protein
Pp1s60_266V6.1	wt.vs.d-smg1	up	1	0	1	2	2.36639	NA	phosphoenolpyruvate carboxykinase
Pp1s415_15V6.1	wt.vs.d-smg1	up	1	0	1	2	2.36427	NA	T11A7.20; zinc finger (C2H2 type, AN1-like) family protein
Pp1s18_231V6.1	wt.vs.d-smg1	up	1	0	1	2	2.36382	NA	oxysterol-binding family protein
Pp1s173_31V6.1	wt.vs.d-smg1	up	1	0	1	2	2.36368	NA	NA
Pp1s66_106V6.1	wt.vs.d-smg1	up	1	0	1	2	2.36339	NA	rnf8-b-prov; ring finger protein (C3HC4 type) 8
Pp1s37_284R6.1	wt.vs.d-smg1	down	1	0	1	2	-2.36109	NA	NA
Pp1s235_57V6.1	wt.vs.d-smg1	up	1	0	1	2	2.35838	NA	NA
Pp1s12_71V6.1	wt.vs.d-smg1	down	1	0	1	2	-2.35616	NA	calmodulin binding
Pp1s36_159V6.2	wt.vs.d-smg1	up	1	0	1	2	2.35358	NA	NA
Pp1s144_147V6.1	wt.vs.d-smg1	down	1	0	1	2	-2.35315	NA	DSPP, DFNA39, DGI1; dentin sialophosphoprotein
Pp1s97_260V6.2	wt.vs.d-smg1	down	1	0	1	2	-2.35237	NA	phd finger protein 17
Pp1s235_88V6.1	wt.vs.d-smg1	up	1	0	1	2	2.35201	NA	peptide chain release factor 2
Pp1s111_8V6.1	wt.vs.d-smg1	up	1	0	1	2	2.35082	NA	lethal leaf spot 1-like protein
Pp1s374_47V6.1	wt.vs.d-smg1	down	1	0	1	2	-2.35076	NA	Polygalacturonase non-catalytic subunit AroGP3 precursor [no tax name]
Pp1s122_52V6.1	wt.vs.d-smg1	down	1	0	1	2	-2.35059	NA	mitochondrial nad-dependent malate dehydrogenase
Pp1s365_24V6.1	wt.vs.d-smg1	down	1	0	1	2	-2.34859	NA	chalcone synthase
Pp1s134_72V6.1	wt.vs.d-smg1	up	1	0	1	2	2.34841	NA	mitochondrial phosphate carrier protein
Pp1s212_41V6.1	wt.vs.d-smg1	up	1	0	1	2	2.34675	NA	dna repair and recombination protein rad54b (rad54 homolog b)
Pp1s165_21V6.1	wt.vs.d-smg1	down	1	0	1	2	-2.34443	NA	NA
Pp1s365_22V6.1	wt.vs.d-smg1	down	1	0	1	2	-2.34431	NA	chalcone synthase
Pp1s202_81V6.1	wt.vs.d-smg1	up	1	0	1	2	2.344	NA	hypothetical protein [Trypanosoma cruzi]
Pp1s154_118V6.1	wt.vs.d-smg1	up	1	0	1	2	2.33986	NA	FCAALL.226; histidine triad family protein / HIT family protein
Pp1s228_25V6.1	wt.vs.d-smg1	down	1	0	1	2	-2.33652	NA	chalcone synthase
Pp1s309_9V6.1	wt.vs.d-smg1	down	1	0	1	2	-2.33326	NA	lipid transfer protein
Pp1s170_63V6.1	wt.vs.d-smg1	up	1	0	1	2	2.33243	NA	dna binding
Pp1s148_84V6.1	wt.vs.d-smg1	up	1	0	1	2	2.33164	NA	ring zinc finger protein
Pp1s37_32V6.1	wt.vs.d-smg1	down	1	0	1	2	-2.33077	glp2	gibberellin receptor
Pp1s37_32V6.2	wt.vs.d-smg1	down	1	0	1	2	-2.33077	glp2	gibberellin receptor
Pp1s37_32V6.4	wt.vs.d-smg1	down	1	0	1	2	-2.33077	glp2	gibberellin receptor
Pp1s33_313V6.1	wt.vs.d-smg1	up	1	0	1	2	2.32946	NA	NA
Pp1s32_20V6.1	wt.vs.d-smg1	up	1	0	1	2	2.32751	NA	f-actin capping protein alpha subunit
Pp1s267_71V6.1	wt.vs.d-smg1	down	1	0	1	2	-2.32703	NA	Probable signal peptidase complex subunit 1 (Microsomal signal peptidase 12 kDa subunit) (SPase 12 kDa subunit) [Arabidopsis thaliana]
Pp1s39_255V6.1	wt.vs.d-smg1	up	1	0	1	2	2.32581	NA	F27H5.100; expressed protein [Arabidopsis thaliana]
Pp1s196_45V6.1	wt.vs.d-smg1	up	1	0	1	2	2.32409	NA	carboxylesterase-like protein
Pp1s154_58V6.1	wt.vs.d-smg1	down	1	0	1	2	-2.32232	NA	NA
Pp1s143_26V6.1	wt.vs.d-smg1	up	1	0	1	2	2.32108	NA	mad2 mitotic arrest deficient-like 2
silva_SSU_ABEU01015588_1_1020_36	wt.vs.d-smg1	down	1	0	1	2	-2.31969	NA	NA
silva_SSU_ABEU01015592_216_1655_44	wt.vs.d-smg1	down	1	0	1	2	-2.31969	NA	NA
silva_SSU_ABEU01015608_966_2424_40	wt.vs.d-smg1	down	1	0	1	2	-2.31969	NA	NA
silva_SSU_ABEU01016043_541_1593_30	wt.vs.d-smg1	down	1	0	1	2	-2.31969	NA	NA
silva_SSU_ABEU01016310_5_1005_35	wt.vs.d-smg1	down	1	0	1	2	-2.31969	NA	NA
silva_SSU_ABEU01016458_1_1287_36	wt.vs.d-smg1	down	1	0	1	2	-2.31969	NA	NA
silva_SSU_ABEU01018081_55_1659_45	wt.vs.d-smg1	down	1	0	1	2	-2.31969	NA	NA
silva_SSU_ABEU01018334_1_1422_44	wt.vs.d-smg1	down	1	0	1	2	-2.31969	NA	NA
silva_SSU_AF223015_1_1706_61	wt.vs.d-smg1	down	1	0	1	2	-2.31969	NA	NA
[truncated: 39,095 more rows]

## Sheet: Supplemental Table S5
leftwtPair	Left	Right	Direction	Ontology	GOid	Annotated_genes	Differential_genes	Expected_differential_genes	p-value	q-value	term	genes
wt.vs.d-smg1	wt	d-smg1	up	MF	GO:0005524	2189	176	133.48	3.62e-05	3.62e-05	ATP binding	Pp1s27_248V6,Pp1s30_162V6,Pp1s75_50V6,Pp1s46_159V6,Pp1s298_26V6,Pp1s274_30V6,Pp1s63_27V6,Pp1s177_129V6,Pp1s161_36V6,Pp1s73_202V6,Pp1s415_4V6,Pp1s136_94V6,Pp1s4_493V6,Pp1s217_11V6,Pp1s336_17V6,Pp1s129_113V6,Pp1s118_90V6,Pp1s18_59V6,Pp1s183_47V6,Pp1s87_152V6,Pp1s78_226V6,Pp1s293_34V6,Pp1s479_14V6,Pp1s2_476V6,Pp1s173_103V6,Pp1s4_245V6,Pp1s1_60V6,Pp1s202_44V6,Pp1s72_306V6,Pp1s143_48V6,Pp1s59_264V6,Pp…
wt.vs.d-smg1	wt	d-smg1	up	CC	GO:0005739	1988	136	105.3	0.000836836	0.000155608	mitochondrion	Pp1s154_118V6,Pp1s77_97V6,Pp1s442_7V6,Pp1s14_106V6,Pp1s235_88V6,Pp1s136_94V6,Pp1s241_59V6,Pp1s83_84V6,Pp1s185_7V6,Pp1s70_55V6,Pp1s183_47V6,Pp1s442_25V6,Pp1s45_85V6,Pp1s464_11V6,Pp1s54_14V6,Pp1s183_11V6,Pp1s165_126V6,Pp1s479_14V6,Pp1s10_64V6,Pp1s189_85V6,Pp1s37_343V6,Pp1s304_1V6,Pp1s7_93V6,Pp1s36_206V6,Pp1s69_127V6,Pp1s152_137V6,Pp1s77_290V6,Pp1s288_43V6,Pp1s538_1V6,Pp1s95_92V6,Pp1s28_268V6,Pp1s25…
wt.vs.d-smg1	wt	d-smg1	up	MF	GO:0008559	6	4	0.37	0.000186463	0.000186463	xenobiotic-transporting ATPase activity	Pp1s188_78V6,Pp1s209_119V6,Pp1s391_45V6,Pp1s249_41V6
wt.vs.d-smg1	wt	d-smg1	up	MF	GO:0008236	169	19	10.31	0.00724424	0.00023223	serine-type peptidase activity	Pp1s350_37V6,Pp1s304_1V6,Pp1s7_309V6,Pp1s190_85V6,Pp1s180_15V6,Pp1s10_253V6,Pp1s79_92V6,Pp1s196_44V6,Pp1s41_58V6,Pp1s232_23V6,Pp1s176_111V6,Pp1s197_46V6,Pp1s176_87V6,Pp1s36_358V6,Pp1s199_127V6,Pp1s9_440V6,Pp1s7_237V6,Pp1s139_36V6
wt.vs.d-smg1	wt	d-smg1	up	BP	GO:0006310	43	10	2.56	0.00016554	0.000674531	DNA recombination	Pp1s78_226V6,Pp1s59_186V6,Pp1s72_196V6,Pp1s184_45V6,Pp1s152_88V6,Pp1s93_66V6,Pp1s290_9V6,Pp1s144_87V6
wt.vs.d-smg1	wt	d-smg1	up	BP	GO:0008361	66	12	3.93	0.000450038	0.000781396	regulation of cell size	Pp1s26_271V6,Pp1s252_67V6,Pp1s152_63V6,Pp1s121_11V6
wt.vs.d-smg1	wt	d-smg1	up	BP	GO:0006139	2436	168	144.92	0.0148364	0.000885892	nucleobase, nucleoside, nucleotide and nucleic acid metabolic process	Pp1s91_143V6,Pp1s38_222V6,Pp1s32_350V6,Pp1s80_86V6,Pp1s318_65V6,Pp1s135_65V6,Pp1s429_32V6,Pp1s29_135V6
wt.vs.d-smg1	wt	d-smg1	up	BP	GO:0006424	5	3	0.3	0.00191436	0.00191436	glutamyl-tRNA aminoacylation	Pp1s46_159V6,Pp1s4_245V6,Pp1s156_104V6
wt.vs.d-smg1	wt	d-smg1	up	BP	GO:0009958	10	4	0.59	0.00195221	0.00195221	positive gravitropism	Pp1s3_273V6,Pp1s252_67V6,Pp1s121_11V6,Pp1s26_28V6
wt.vs.d-smg1	wt	d-smg1	up	BP	GO:0048767	10	4	0.59	0.00195221	0.00195221	root hair elongation	Pp1s188_78V6,Pp1s391_45V6,Pp1s111_50V6,Pp1s111_71V6
wt.vs.d-smg1	wt	d-smg1	up	MF	GO:0004818	5	3	0.3	0.00205856	0.00205856	glutamate-tRNA ligase activity	Pp1s46_159V6,Pp1s4_245V6,Pp1s156_104V6
wt.vs.d-smg1	wt	d-smg1	up	MF	GO:0017150	10	4	0.61	0.0021424	0.0021424	tRNA dihydrouridine synthase activity	Pp1s277_58V6,Pp1s652_2V6,Pp1s249_96V6,Pp1s2_239V6
wt.vs.d-smg1	wt	d-smg1	up	MF	GO:0004713	178	21	10.85	0.00278154	0.00278154	protein tyrosine kinase activity	Pp1s30_162V6,Pp1s136_94V6,Pp1s118_90V6,Pp1s479_13V6,Pp1s133_62V6,Pp1s43_196V6,Pp1s232_44V6,Pp1s489_9V6,Pp1s21_330V6,Pp1s489_1V6,Pp1s34_221V6,Pp1s28_184V6,Pp1s130_99V6,Pp1s262_67V6,Pp1s17_36V6,Pp1s31_260V6,Pp1s173_136V6,Pp1s178_86V6,Pp1s126_60V6,Pp1s489_2V6,Pp1s231_75V6
wt.vs.d-smg1	wt	d-smg1	up	CC	GO:0005654	591	44	31.3	0.0141699	0.00298363	nucleoplasm	Pp1s141_102V6,Pp1s48_101V6,Pp1s200_88V6,Pp1s183_112V6,Pp1s107_45V6,Pp1s213_13V6,Pp1s47_331V6,Pp1s249_80V6,Pp1s37_293V6,Pp1s163_73V6,Pp1s80_34V6,Pp1s225_102V6,Pp1s267_56V6,Pp1s215_60V6,Pp1s117_32V6,Pp1s7_481V6,Pp1s13_457V6,Pp1s74_86V6,Pp1s109_123V6,Pp1s199_50V6,Pp1s227_100V6,Pp1s296_69V6,Pp1s259_58V6,Pp1s2_410V6,Pp1s45_12V6,Pp1s259_94V6,Pp1s17_332V6,Pp1s374_26V6,Pp1s450_8V6,Pp1s25_13V6,Pp1s447_20V…
wt.vs.d-smg1	wt	d-smg1	up	MF	GO:0004003	15	6	0.91	0.000156874	0.00318024	ATP-dependent DNA helicase activity	Pp1s72_196V6,Pp1s3_567V6,Pp1s95_66V6,Pp1s93_66V6,Pp1s290_9V6,Pp1s145_26V6
wt.vs.d-smg1	wt	d-smg1	up	BP	GO:0010315	2	2	0.12	0.00353398	0.00353398	auxin efflux	Pp1s188_78V6,Pp1s391_45V6
wt.vs.d-smg1	wt	d-smg1	up	BP	GO:0010540	2	2	0.12	0.00353398	0.00353398	basipetal auxin transport	Pp1s188_78V6,Pp1s391_45V6
wt.vs.d-smg1	wt	d-smg1	up	BP	GO:0030655	2	2	0.12	0.00353398	0.00353398	beta-lactam antibiotic catabolic process	Pp1s81_194V6,Pp1s326_23V6
wt.vs.d-smg1	wt	d-smg1	up	BP	GO:0042538	6	3	0.36	0.00365967	0.00365967	hyperosmotic salinity response	Pp1s20_72V6,Pp1s442_22V6,Pp1s71_227V6
wt.vs.d-smg1	wt	d-smg1	up	MF	GO:0004526	2	2	0.12	0.00371399	0.00371399	ribonuclease P activity	Pp1s7_432V6,Pp1s7_433V6
wt.vs.d-smg1	wt	d-smg1	up	BP	GO:0006754	163	14	9.7	0.106053	0.0048521	ATP biosynthetic process	Pp1s87_152V6,Pp1s290_16V6,Pp1s232_44V6,Pp1s25_162V6,Pp1s184_10V6,Pp1s347_9V6,Pp1s248_28V6,Pp1s35_224V6,Pp1s253_31V6,Pp1s83_69V6,Pp1s296_62V6,Pp1s268_6V6,Pp1s698_1V6,Pp1s40_228V6
wt.vs.d-smg1	wt	d-smg1	up	BP	GO:0030036	41	7	2.44	0.00977374	0.00535553	actin cytoskeleton organization	Pp1s241_59V6,Pp1s217_11V6,Pp1s32_20V6,Pp1s27_207V6,Pp1s27_201V6
wt.vs.d-smg1	wt	d-smg1	up	MF	GO:0022891	581	47	35.43	0.028452	0.00573921	substrate-specific transmembrane transporter activity	Pp1s72_306V6,Pp1s188_78V6,Pp1s391_45V6,Pp1s36_257V6,Pp1s159_1V6
wt.vs.d-smg1	wt	d-smg1	up	BP	GO:0006397	59	11	3.51	0.00061805	0.00618748	mRNA processing	Pp1s81_194V6,Pp1s34_189V6,Pp1s98_130V6,Pp1s14_328V6,Pp1s505_13V6,Pp1s79_75V6,Pp1s207_105V6,Pp1s270_44V6,Pp1s332_30V6,Pp1s98_7V6,Pp1s326_23V6
wt.vs.d-smg1	wt	d-smg1	up	MF	GO:0004805	7	3	0.43	0.00656811	0.00656811	trehalose-phosphatase activity	Pp1s201_97V6,Pp1s47_110V6,Pp1s333_42V6
wt.vs.d-smg1	wt	d-smg1	up	BP	GO:0009664	39	7	2.32	0.00740853	0.00740853	plant-type cell wall organization	Pp1s34_7V6,Pp1s466_13V6,Pp1s466_14V6,Pp1s11_29V6,Pp1s48_6V6,Pp1s48_7V6,Pp1s34_1V6
wt.vs.d-smg1	wt	d-smg1	up	CC	GO:0008290	3	2	0.16	0.00811119	0.00811119	F-actin capping protein complex	Pp1s241_59V6,Pp1s32_20V6
wt.vs.d-smg1	wt	d-smg1	up	CC	GO:0009376	3	2	0.16	0.00811119	0.00811119	HslUV protease complex	Pp1s262_92V6,Pp1s526_5V6
wt.vs.d-smg1	wt	d-smg1	up	CC	GO:0043025	3	2	0.16	0.00811119	0.00811119	neuronal cell body	Pp1s72_196V6,Pp1s178_144V6
wt.vs.d-smg1	wt	d-smg1	up	BP	GO:0001522	22	5	1.31	0.00828521	0.00828521	pseudouridine synthesis	Pp1s334_88V6,Pp1s165_126V6,Pp1s31_80V6,Pp1s27_285V6,Pp1s213_114V6
wt.vs.d-smg1	wt	d-smg1	up	MF	GO:0009982	22	5	1.34	0.00919304	0.00919304	pseudouridine synthase activity	Pp1s334_88V6,Pp1s165_126V6,Pp1s31_80V6,Pp1s27_285V6,Pp1s213_114V6
wt.vs.d-smg1	wt	d-smg1	up	BP	GO:0005992	15	4	0.89	0.00999963	0.00999963	trehalose biosynthetic process	Pp1s201_97V6,Pp1s47_110V6,Pp1s333_42V6,Pp1s46_31V6
wt.vs.d-smg1	wt	d-smg1	up	MF	GO:0004008	8	3	0.49	0.0100361	0.0100361	copper-exporting ATPase activity	Pp1s347_9V6,Pp1s83_69V6,Pp1s698_1V6
wt.vs.d-smg1	wt	d-smg1	up	BP	GO:0051260	4	3	0.24	0.000801225	0.0101531	protein homooligomerization	Pp1s72_196V6,Pp1s178_144V6,Pp1s231_32V6
wt.vs.d-smg1	wt	d-smg1	up	BP	GO:0009684	3	2	0.18	0.0101827	0.0101827	indoleacetic acid biosynthetic process	Pp1s3_273V6,Pp1s26_28V6
wt.vs.d-smg1	wt	d-smg1	up	BP	GO:0043481	3	2	0.18	0.0101827	0.0101827	anthocyanin accumulation in tissues in response to UV light	Pp1s252_67V6,Pp1s121_11V6
wt.vs.d-smg1	wt	d-smg1	up	MF	GO:0000150	3	2	0.18	0.0106901	0.0106901	recombinase activity	Pp1s59_186V6,Pp1s144_87V6
wt.vs.d-smg1	wt	d-smg1	up	MF	GO:0004357	3	2	0.18	0.0106901	0.0106901	glutamate-cysteine ligase activity	Pp1s479_14V6,Pp1s28_268V6
wt.vs.d-smg1	wt	d-smg1	up	MF	GO:0004451	3	2	0.18	0.0106901	0.0106901	isocitrate lyase activity	Pp1s136_199V6,Pp1s136_203V6
wt.vs.d-smg1	wt	d-smg1	up	MF	GO:0010329	3	2	0.18	0.0106901	0.0106901	auxin efflux transmembrane transporter activity	Pp1s252_67V6,Pp1s121_11V6
wt.vs.d-smg1	wt	d-smg1	up	MF	GO:0070529	3	2	0.18	0.0106901	0.0106901	L-tryptophan aminotransferase activity	Pp1s3_273V6,Pp1s26_28V6
wt.vs.d-smg1	wt	d-smg1	up	MF	GO:0017111	871	78	53.11	0.000351976	0.0118268	nucleoside-triphosphatase activity	Pp1s27_248V6,Pp1s33_163V6,Pp1s63_27V6,Pp1s293_34V6,Pp1s202_44V6,Pp1s143_48V6,Pp1s171_84V6,Pp1s22_359V6,Pp1s28_198V6,Pp1s3_208V6,Pp1s262_92V6,Pp1s121_11V6,Pp1s256_75V6,Pp1s3_534V6,Pp1s212_41V6,Pp1s115_120V6,Pp1s300_28V6,Pp1s236_78V6,Pp1s286_51V6,Pp1s21_257V6,Pp1s5_169V6,Pp1s55_124V6,Pp1s91_37V6,Pp1s45_94V6,Pp1s526_5V6,Pp1s296_62V6,Pp1s154_2V6,Pp1s411_7V6,Pp1s28_203V6
wt.vs.d-smg1	wt	d-smg1	up	BP	GO:0006816	16	4	0.95	0.0127167	0.0127167	calcium ion transport	Pp1s290_16V6,Pp1s7_388V6,Pp1s248_28V6,Pp1s79_95V6
wt.vs.d-smg1	wt	d-smg1	up	BP	GO:0008295	9	3	0.54	0.013435	0.013435	spermidine biosynthetic process	Pp1s144_139V6,Pp1s187_30V6,Pp1s335_22V6
wt.vs.d-smg1	wt	d-smg1	up	BP	GO:0006950	831	65	49.44	0.0128892	0.0146229	response to stress	Pp1s298_26V6,Pp1s183_47V6,Pp1s26_77V6,Pp1s341_28V6,Pp1s27_332V6,Pp1s6_180V6,Pp1s30_234V6,Pp1s275_35V6,Pp1s249_80V6,Pp1s256_80V6,Pp1s442_22V6,Pp1s258_52V6,Pp1s178_39V6,Pp1s111_50V6,Pp1s256_84V6,Pp1s215_49V6,Pp1s153_74V6,Pp1s159_150V6,Pp1s212_41V6,Pp1s183_56V6,Pp1s111_71V6,Pp1s116_98V6,Pp1s27_331V6,Pp1s25_218V6,Pp1s34_294V6,Pp1s91_37V6,Pp1s156_1V6,Pp1s162_22V6,Pp1s31_388V6,Pp1s181_3V6,Pp1s114_172V6…
wt.vs.d-smg1	wt	d-smg1	up	CC	GO:0010005	4	2	0.21	0.0156534	0.0156534	cortical microtubule, transverse to long axis	Pp1s136_188V6,Pp1s31_77V6
wt.vs.d-smg1	wt	d-smg1	up	BP	GO:0009846	17	4	1.01	0.0158627	0.0158627	pollen germination	Pp1s326_1V6,Pp1s111_71V6,Pp1s81_184V6,Pp1s166_60V6
wt.vs.d-smg1	wt	d-smg1	up	BP	GO:0006855	35	6	2.08	0.0160283	0.0160283	multidrug transport	Pp1s143_165V6,Pp1s15_137V6,Pp1s36_257V6,Pp1s68_104V6,Pp1s143_166V6,Pp1s10_36V6
wt.vs.d-smg1	wt	d-smg1	up	BP	GO:0009926	12	5	0.71	0.00040908	0.0182103	auxin polar transport	Pp1s188_78V6,Pp1s252_67V6,Pp1s391_45V6,Pp1s121_11V6,Pp1s54_259V6
wt.vs.d-smg1	wt	d-smg1	up	BP	GO:0006825	10	3	0.59	0.0183562	0.0183562	copper ion transport	Pp1s347_9V6,Pp1s83_69V6,Pp1s698_1V6
wt.vs.d-smg1	wt	d-smg1	up	BP	GO:0006355	602	47	35.81	0.0326201	0.0188976	regulation of transcription, DNA-dependent	Pp1s4_493V6,Pp1s48_101V6,Pp1s183_112V6,Pp1s107_45V6,Pp1s213_13V6,Pp1s47_331V6,Pp1s249_80V6,Pp1s37_293V6,Pp1s163_73V6,Pp1s225_102V6,Pp1s267_56V6,Pp1s117_32V6,Pp1s7_481V6,Pp1s13_457V6,Pp1s74_86V6,Pp1s184_45V6,Pp1s109_123V6,Pp1s42_132V6,Pp1s199_50V6,Pp1s1_786V6,Pp1s296_69V6,Pp1s15_189V6,Pp1s2_410V6,Pp1s278_39V6,Pp1s170_63V6,Pp1s259_94V6,Pp1s17_332V6,Pp1s176_87V6,Pp1s450_8V6,Pp1s207_51V6,Pp1s34_152V6…
wt.vs.d-smg1	wt	d-smg1	up	MF	GO:0008131	10	3	0.61	0.0196232	0.0196232	amine oxidase activity	Pp1s363_39V6,Pp1s9_129V6,Pp1s26_107V6
wt.vs.d-smg1	wt	d-smg1	up	MF	GO:0042626	152	22	9.27	0.000133467	0.0203796	ATPase activity, coupled to transmembrane movement of substances	Pp1s73_202V6,Pp1s1_60V6,Pp1s72_306V6,Pp1s188_78V6,Pp1s209_119V6,Pp1s252_67V6,Pp1s391_45V6,Pp1s15_137V6,Pp1s36_257V6,Pp1s121_149V6,Pp1s249_41V6,Pp1s352_50V6
wt.vs.d-smg1	wt	d-smg1	up	MF	GO:0008320	27	4	1.65	0.0789357	0.0204888	protein transmembrane transporter activity	Pp1s538_1V6,Pp1s376_32V6,Pp1s78_15V6,Pp1s88_51V6
wt.vs.d-smg1	wt	d-smg1	up	MF	GO:0004693	4	2	0.24	0.0205175	0.0205175	cyclin-dependent protein kinase activity	Pp1s34_221V6,Pp1s173_136V6
wt.vs.d-smg1	wt	d-smg1	up	BP	GO:0006508	627	41	37.3	0.283599	0.0293098	proteolysis	Pp1s201_97V6,Pp1s11_46V6,Pp1s315_1V6,Pp1s350_37V6,Pp1s304_1V6,Pp1s7_309V6,Pp1s190_85V6,Pp1s180_15V6,Pp1s10_253V6,Pp1s79_92V6,Pp1s1_478V6,Pp1s196_44V6,Pp1s41_58V6,Pp1s3_478V6,Pp1s232_23V6,Pp1s47_110V6,Pp1s162_1V6,Pp1s333_42V6,Pp1s46_31V6,Pp1s93_116V6,Pp1s41_163V6,Pp1s176_111V6,Pp1s197_46V6,Pp1s176_87V6,Pp1s36_358V6,Pp1s38_390V6,Pp1s199_127V6,Pp1s814_3V6,Pp1s9_440V6,Pp1s165_128V6,Pp1s406_7V6,Pp1s7_…
wt.vs.d-smg1	wt	d-smg1	up	BP	GO:0046677	12	3	0.71	0.0307968	0.0307968	response to antibiotic	Pp1s138_41V6,Pp1s81_194V6,Pp1s326_23V6
wt.vs.d-smg1	wt	d-smg1	up	BP	GO:0006750	5	2	0.3	0.0313307	0.0313307	glutathione biosynthetic process	Pp1s479_14V6,Pp1s28_268V6
wt.vs.d-smg1	wt	d-smg1	up	BP	GO:0010078	5	2	0.3	0.0313307	0.0313307	maintenance of root meristem identity	Pp1s3_273V6,Pp1s26_28V6
wt.vs.d-smg1	wt	d-smg1	up	BP	GO:0010588	5	2	0.3	0.0313307	0.0313307	cotyledon vascular tissue pattern formation	Pp1s3_273V6,Pp1s26_28V6
wt.vs.d-smg1	wt	d-smg1	up	BP	GO:0048510	5	2	0.3	0.0313307	0.0313307	regulation of timing of transition from vegetative to reproductive phase	Pp1s30_190V6,Pp1s59_249V6
wt.vs.d-smg1	wt	d-smg1	up	BP	GO:0080022	5	2	0.3	0.0313307	0.0313307	primary root development	Pp1s3_273V6,Pp1s26_28V6
wt.vs.d-smg1	wt	d-smg1	up	MF	GO:0005319	18	4	1.1	0.0211406	0.0327329	lipid transporter activity	Pp1s19_32V6,Pp1s121_149V6
wt.vs.d-smg1	wt	d-smg1	up	MF	GO:0016407	88	8	5.37	0.167406	0.0327525	acetyltransferase activity	Pp1s130_277V6,Pp1s275_15V6,Pp1s99_26V6,Pp1s217_12V6,Pp1s160_107V6
wt.vs.d-smg1	wt	d-smg1	up	MF	GO:0004324	5	2	0.3	0.0328235	0.0328235	ferredoxin-NADP+ reductase activity	Pp1s302_37V6,Pp1s174_107V6
wt.vs.d-smg1	wt	d-smg1	up	MF	GO:0008800	5	2	0.3	0.0328235	0.0328235	beta-lactamase activity	Pp1s81_194V6,Pp1s326_23V6
wt.vs.d-smg1	wt	d-smg1	up	BP	GO:0006281	199	18	11.84	0.0497581	0.0345976	DNA repair	Pp1s69_54V6,Pp1s59_186V6,Pp1s345_42V6,Pp1s72_196V6,Pp1s80_34V6,Pp1s65_111V6,Pp1s184_45V6,Pp1s30_339V6,Pp1s31_24V6,Pp1s127_102V6,Pp1s93_66V6,Pp1s73_2V6,Pp1s245_90V6,Pp1s290_9V6,Pp1s15_297V6,Pp1s145_26V6
wt.vs.d-smg1	wt	d-smg1	up	MF	GO:0004437	24	5	1.46	0.0134163	0.035683	inositol or phosphatidylinositol phosphatase activity	Pp1s275_35V6,Pp1s3_527V6,Pp1s27_356V6,Pp1s228_26V6,Pp1s254_26V6
wt.vs.d-smg1	wt	d-smg1	up	BP	GO:0009308	432	28	25.7	0.345437	0.0382922	amine metabolic process	Pp1s363_39V6,Pp1s222_49V6,Pp1s9_129V6,Pp1s26_107V6
wt.vs.d-smg1	wt	d-smg1	up	CC	GO:0030173	15	3	0.79	0.0418153	0.0418153	integral to Golgi membrane	Pp1s111_50V6,Pp1s1_786V6,Pp1s111_71V6
wt.vs.d-smg1	wt	d-smg1	up	BP	GO:0016568	80	7	4.76	0.197469	0.0448928	chromatin modification	Pp1s174_93V6,Pp1s17_392V6,Pp1s523_9V6,Pp1s59_346V6,Pp1s38_167V6,Pp1s11_231V6
wt.vs.d-smg1	wt	d-smg1	up	BP	GO:0010087	9	3	0.54	0.013435	0.0450586	phloem or xylem histogenesis	Pp1s3_273V6,Pp1s26_28V6
wt.vs.d-smg1	wt	d-smg1	up	BP	GO:0019932	22	3	1.31	0.139664	0.0451598	second-messenger-mediated signaling	Pp1s288_2V6,Pp1s67_169V6
wt.vs.d-smg1	wt	d-smg1	up	BP	GO:0006597	6	2	0.36	0.0451662	0.0451662	spermine biosynthetic process	Pp1s187_30V6,Pp1s335_22V6
wt.vs.d-smg1	wt	d-smg1	up	BP	GO:0006949	6	2	0.36	0.0451662	0.0451662	syncytium formation	Pp1s313_58V6,Pp1s94_154V6
wt.vs.d-smg1	wt	d-smg1	up	BP	GO:0010152	6	2	0.36	0.0451662	0.0451662	pollen maturation	Pp1s288_2V6,Pp1s67_169V6
wt.vs.d-smg1	wt	d-smg1	up	MF	GO:0004014	6	2	0.37	0.04727	0.04727	adenosylmethionine decarboxylase activity	Pp1s187_30V6,Pp1s335_22V6
wt.vs.d-smg1	wt	d-smg1	up	MF	GO:0004089	14	3	0.85	0.0496534	0.0496534	carbonate dehydratase activity	Pp1s30_234V6,Pp1s4821_1V6,Pp1s1722_1V6
wt.vs.d-smg1	wt	d-smg1	up	CC	GO:0005881	10	3	0.53	0.0134264	0.0528695	cytoplasmic microtubule	Pp1s208_168V6
wt.vs.d-smg1	wt	d-smg1	up	CC	GO:0030426	1	1	0.05	0.0529693	0.0529693	growth cone	Pp1s72_196V6
wt.vs.d-smg1	wt	d-smg1	up	CC	GO:0032797	1	1	0.05	0.0529693	0.0529693	SMN complex	Pp1s72_196V6
wt.vs.d-smg1	wt	d-smg1	up	MF	GO:0008353	24	4	1.46	0.0550808	0.0550808	RNA polymerase II carboxy-terminal domain kinase activity	Pp1s479_13V6,Pp1s34_221V6,Pp1s28_184V6,Pp1s173_136V6
wt.vs.d-smg1	wt	d-smg1	up	MF	GO:0008026	126	18	7.68	0.000619739	0.0557275	ATP-dependent helicase activity	Pp1s177_129V6,Pp1s36_206V6,Pp1s427_10V6,Pp1s65_202V6,Pp1s69_14V6,Pp1s353_57V6,Pp1s3_567V6,Pp1s152_88V6,Pp1s23_24V6,Pp1s86_142V6,Pp1s201_62V6,Pp1s357_45V6,Pp1s42_89V6,Pp1s95_66V6,Pp1s290_9V6,Pp1s145_26V6
wt.vs.d-smg1	wt	d-smg1	up	CC	GO:0031224	1000	62	52.97	0.108082	0.056517	intrinsic to membrane	Pp1s73_202V6,Pp1s87_152V6,Pp1s21_109V6,Pp1s183_11V6,Pp1s1_60V6,Pp1s150_88V6,Pp1s139_48V6,Pp1s20_72V6,Pp1s188_78V6,Pp1s290_16V6,Pp1s308_15V6,Pp1s19_106V6,Pp1s1_478V6,Pp1s202_47V6,Pp1s663_3V6,Pp1s209_119V6,Pp1s7_388V6,Pp1s252_67V6,Pp1s391_45V6,Pp1s163_19V6,Pp1s284_48V6,Pp1s150_45V6,Pp1s20_162V6,Pp1s19_32V6,Pp1s24_172V6,Pp1s184_10V6,Pp1s159_1V6,Pp1s121_11V6,Pp1s114_91V6,Pp1s78_15V6,Pp1s68_296V6,Pp1s…
wt.vs.d-smg1	wt	d-smg1	up	BP	GO:0051259	5	4	0.3	5.91e-05	0.0592321	protein oligomerization	Pp1s72_196V6,Pp1s231_32V6,Pp1s156_1V6
wt.vs.d-smg1	wt	d-smg1	up	BP	GO:0019252	4	2	0.24	0.0195642	0.0594143	starch biosynthetic process	Pp1s62_201V6,Pp1s23_50V6
wt.vs.d-smg1	wt	d-smg1	up	BP	GO:0001682	1	1	0.06	0.0594914	0.0594914	tRNA 5'-leader removal	Pp1s7_433V6
wt.vs.d-smg1	wt	d-smg1	up	BP	GO:0006567	1	1	0.06	0.0594914	0.0594914	threonine catabolic process	Pp1s102_20V6
wt.vs.d-smg1	wt	d-smg1	up	BP	GO:0006696	1	1	0.06	0.0594914	0.0594914	ergosterol biosynthetic process	Pp1s2_33V6
wt.vs.d-smg1	wt	d-smg1	up	BP	GO:0007409	1	1	0.06	0.0594914	0.0594914	axonogenesis	Pp1s167_46V6
wt.vs.d-smg1	wt	d-smg1	up	BP	GO:0009395	1	1	0.06	0.0594914	0.0594914	phospholipid catabolic process	Pp1s25_162V6
wt.vs.d-smg1	wt	d-smg1	up	BP	GO:0009439	1	1	0.06	0.0594914	0.0594914	cyanate metabolic process	Pp1s272_13V6
wt.vs.d-smg1	wt	d-smg1	up	BP	GO:0010493	1	1	0.06	0.0594914	0.0594914	Lewis a epitope biosynthetic process	Pp1s251_37V6
wt.vs.d-smg1	wt	d-smg1	up	BP	GO:0010569	1	1	0.06	0.0594914	0.0594914	regulation of double-strand break repair via homologous recombination	Pp1s3_567V6
wt.vs.d-smg1	wt	d-smg1	up	BP	GO:0015703	1	1	0.06	0.0594914	0.0594914	chromate transport	Pp1s24_14V6
wt.vs.d-smg1	wt	d-smg1	up	BP	GO:0018107	1	1	0.06	0.0594914	0.0594914	peptidyl-threonine phosphorylation	Pp1s217_11V6
wt.vs.d-smg1	wt	d-smg1	up	BP	GO:0018348	1	1	0.06	0.0594914	0.0594914	protein amino acid geranylgeranylation	Pp1s23_341V6
wt.vs.d-smg1	wt	d-smg1	up	BP	GO:0019310	1	1	0.06	0.0594914	0.0594914	inositol catabolic process	Pp1s94_154V6
wt.vs.d-smg1	wt	d-smg1	up	BP	GO:0019746	1	1	0.06	0.0594914	0.0594914	hopanoid biosynthetic process	Pp1s45_126V6
wt.vs.d-smg1	wt	d-smg1	up	BP	GO:0021522	1	1	0.06	0.0594914	0.0594914	spinal cord motor neuron differentiation	Pp1s72_196V6
wt.vs.d-smg1	wt	d-smg1	up	BP	GO:0021983	1	1	0.06	0.0594914	0.0594914	pituitary gland development	Pp1s200_88V6
wt.vs.d-smg1	wt	d-smg1	up	BP	GO:0030010	1	1	0.06	0.0594914	0.0594914	establishment of cell polarity	Pp1s152_63V6
wt.vs.d-smg1	wt	d-smg1	up	BP	GO:0032148	1	1	0.06	0.0594914	0.0594914	activation of protein kinase B activity	Pp1s217_11V6
wt.vs.d-smg1	wt	d-smg1	up	BP	GO:0032496	1	1	0.06	0.0594914	0.0594914	response to lipopolysaccharide	Pp1s178_144V6
wt.vs.d-smg1	wt	d-smg1	up	BP	GO:0032869	1	1	0.06	0.0594914	0.0594914	cellular response to insulin stimulus	Pp1s217_11V6
wt.vs.d-smg1	wt	d-smg1	up	BP	GO:0035058	1	1	0.06	0.0594914	0.0594914	sensory cilium assembly	Pp1s152_63V6
wt.vs.d-smg1	wt	d-smg1	up	BP	GO:0042462	1	1	0.06	0.0594914	0.0594914	eye photoreceptor cell development	Pp1s152_63V6
wt.vs.d-smg1	wt	d-smg1	up	BP	GO:0042770	1	1	0.06	0.0594914	0.0594914	DNA damage response, signal transduction	Pp1s135_65V6
wt.vs.d-smg1	wt	d-smg1	up	BP	GO:0042866	1	1	0.06	0.0594914	0.0594914	pyruvate biosynthetic process	Pp1s178_144V6
wt.vs.d-smg1	wt	d-smg1	up	BP	GO:0045494	1	1	0.06	0.0594914	0.0594914	photoreceptor cell maintenance	Pp1s152_63V6
wt.vs.d-smg1	wt	d-smg1	up	BP	GO:0046886	1	1	0.06	0.0594914	0.0594914	positive regulation of hormone biosynthetic process	Pp1s200_88V6
wt.vs.d-smg1	wt	d-smg1	up	BP	GO:0046949	1	1	0.06	0.0594914	0.0594914	fatty-acyl-CoA biosynthetic process	Pp1s130_277V6
wt.vs.d-smg1	wt	d-smg1	up	BP	GO:0048041	1	1	0.06	0.0594914	0.0594914	focal adhesion assembly	Pp1s217_11V6
wt.vs.d-smg1	wt	d-smg1	up	BP	GO:0051289	1	1	0.06	0.0594914	0.0594914	protein homotetramerization	Pp1s178_144V6
wt.vs.d-smg1	wt	d-smg1	up	BP	GO:0070179	1	1	0.06	0.0594914	0.0594914	D-serine biosynthetic process	Pp1s178_144V6
wt.vs.d-smg1	wt	d-smg1	up	BP	GO:0090004	1	1	0.06	0.0594914	0.0594914	positive regulation of establishment of protein localization in plasma membrane	Pp1s217_11V6
wt.vs.d-smg1	wt	d-smg1	up	BP	GO:0009630	17	6	1.01	0.000304238	0.0601967	gravitropism	Pp1s188_78V6,Pp1s3_273V6,Pp1s252_67V6,Pp1s391_45V6,Pp1s121_11V6,Pp1s26_28V6
wt.vs.d-smg1	wt	d-smg1	up	BP	GO:0000103	7	2	0.42	0.0607837	0.0607837	sulfate assimilation	Pp1s336_17V6,Pp1s166_97V6
wt.vs.d-smg1	wt	d-smg1	up	BP	GO:0048467	7	2	0.42	0.0607837	0.0607837	gynoecium development	Pp1s3_273V6,Pp1s26_28V6
wt.vs.d-smg1	wt	d-smg1	up	BP	GO:0048825	7	2	0.42	0.0607837	0.0607837	cotyledon development	Pp1s3_273V6,Pp1s26_28V6
wt.vs.d-smg1	wt	d-smg1	up	MF	GO:0000234	1	1	0.06	0.0609774	0.0609774	phosphoethanolamine N-methyltransferase activity	Pp1s60_199V6
wt.vs.d-smg1	wt	d-smg1	up	MF	GO:0003721	1	1	0.06	0.0609774	0.0609774	telomeric template RNA reverse transcriptase activity	Pp1s295_27V6
wt.vs.d-smg1	wt	d-smg1	up	MF	GO:0003975	1	1	0.06	0.0609774	0.0609774	UDP-N-acetylglucosamine-dolichyl-phosphate N-acetylglucosaminephosphotransferase activity	Pp1s281_35V6
wt.vs.d-smg1	wt	d-smg1	up	MF	GO:0004000	1	1	0.06	0.0609774	0.0609774	adenosine deaminase activity	Pp1s219_54V6
wt.vs.d-smg1	wt	d-smg1	up	MF	GO:0004147	1	1	0.06	0.0609774	0.0609774	dihydrolipoamide branched chain acyltransferase activity	Pp1s130_277V6
wt.vs.d-smg1	wt	d-smg1	up	MF	GO:0004474	1	1	0.06	0.0609774	0.0609774	malate synthase activity	Pp1s40_9V6
wt.vs.d-smg1	wt	d-smg1	up	MF	GO:0004610	1	1	0.06	0.0609774	0.0609774	phosphoacetylglucosamine mutase activity	Pp1s211_20V6
wt.vs.d-smg1	wt	d-smg1	up	MF	GO:0004658	1	1	0.06	0.0609774	0.0609774	propionyl-CoA carboxylase activity	Pp1s47_126V6
wt.vs.d-smg1	wt	d-smg1	up	MF	GO:0004677	1	1	0.06	0.0609774	0.0609774	DNA-dependent protein kinase activity	Pp1s78_226V6
wt.vs.d-smg1	wt	d-smg1	up	MF	GO:0004793	1	1	0.06	0.0609774	0.0609774	threonine aldolase activity	Pp1s102_20V6
wt.vs.d-smg1	wt	d-smg1	up	MF	GO:0005087	1	1	0.06	0.0609774	0.0609774	Ran guanyl-nucleotide exchange factor activity	Pp1s208_168V6
wt.vs.d-smg1	wt	d-smg1	up	MF	GO:0005149	1	1	0.06	0.0609774	0.0609774	interleukin-1 receptor binding	Pp1s78_167V6
wt.vs.d-smg1	wt	d-smg1	up	MF	GO:0005158	1	1	0.06	0.0609774	0.0609774	insulin receptor binding	Pp1s217_11V6
wt.vs.d-smg1	wt	d-smg1	up	MF	GO:0005391	1	1	0.06	0.0609774	0.0609774	sodium:potassium-exchanging ATPase activity	Pp1s253_31V6
wt.vs.d-smg1	wt	d-smg1	up	MF	GO:0005432	1	1	0.06	0.0609774	0.0609774	calcium:sodium antiporter activity	Pp1s7_388V6
wt.vs.d-smg1	wt	d-smg1	up	MF	GO:0008824	1	1	0.06	0.0609774	0.0609774	cyanate hydratase activity	Pp1s272_13V6
wt.vs.d-smg1	wt	d-smg1	up	MF	GO:0009029	1	1	0.06	0.0609774	0.0609774	tetraacyldisaccharide 4'-kinase activity	Pp1s208_172V6
wt.vs.d-smg1	wt	d-smg1	up	MF	GO:0010488	1	1	0.06	0.0609774	0.0609774	UDP-galactose:N-glycan beta-1,3-galactosyltransferase activity	Pp1s251_37V6
wt.vs.d-smg1	wt	d-smg1	up	MF	GO:0015109	1	1	0.06	0.0609774	0.0609774	chromate transmembrane transporter activity	Pp1s24_14V6
wt.vs.d-smg1	wt	d-smg1	up	MF	GO:0016594	1	1	0.06	0.0609774	0.0609774	glycine binding	Pp1s178_144V6
wt.vs.d-smg1	wt	d-smg1	up	MF	GO:0018114	1	1	0.06	0.0609774	0.0609774	threonine racemase activity	Pp1s178_144V6
wt.vs.d-smg1	wt	d-smg1	up	MF	GO:0019166	1	1	0.06	0.0609774	0.0609774	trans-2-enoyl-CoA reductase (NADPH) activity	Pp1s24_153V6
wt.vs.d-smg1	wt	d-smg1	up	MF	GO:0019237	1	1	0.06	0.0609774	0.0609774	centromeric DNA binding	Pp1s30_339V6
wt.vs.d-smg1	wt	d-smg1	up	MF	GO:0030165	1	1	0.06	0.0609774	0.0609774	PDZ domain binding	Pp1s178_144V6
wt.vs.d-smg1	wt	d-smg1	up	MF	GO:0030378	1	1	0.06	0.0609774	0.0609774	serine racemase activity	Pp1s178_144V6
wt.vs.d-smg1	wt	d-smg1	up	MF	GO:0032542	1	1	0.06	0.0609774	0.0609774	sulfiredoxin activity	Pp1s153_74V6
wt.vs.d-smg1	wt	d-smg1	up	MF	GO:0032575	1	1	0.06	0.0609774	0.0609774	ATP-dependent 5'-3' RNA helicase activity	Pp1s72_196V6
wt.vs.d-smg1	wt	d-smg1	up	MF	GO:0033699	1	1	0.06	0.0609774	0.0609774	DNA 5'-adenosine monophosphate hydrolase activity	Pp1s80_34V6
wt.vs.d-smg1	wt	d-smg1	up	MF	GO:0033925	1	1	0.06	0.0609774	0.0609774	mannosyl-glycoprotein endo-beta-N-acetylglucosaminidase activity	Pp1s13_33V6
wt.vs.d-smg1	wt	d-smg1	up	MF	GO:0043141	1	1	0.06	0.0609774	0.0609774	ATP-dependent 5'-3' DNA helicase activity	Pp1s72_196V6
wt.vs.d-smg1	wt	d-smg1	up	MF	GO:0043754	1	1	0.06	0.0609774	0.0609774	dihydrolipoyllysine-residue (2-methylpropanoyl)transferase activity	Pp1s130_277V6
wt.vs.d-smg1	wt	d-smg1	up	MF	GO:0045431	1	1	0.06	0.0609774	0.0609774	flavonol synthase activity	Pp1s50_26V6
wt.vs.d-smg1	wt	d-smg1	up	MF	GO:0046403	1	1	0.06	0.0609774	0.0609774	polynucleotide 3'-phosphatase activity	Pp1s80_34V6
wt.vs.d-smg1	wt	d-smg1	up	MF	GO:0050113	1	1	0.06	0.0609774	0.0609774	inositol oxygenase activity	Pp1s94_154V6
wt.vs.d-smg1	wt	d-smg1	up	MF	GO:0050242	1	1	0.06	0.0609774	0.0609774	pyruvate, phosphate dikinase activity	Pp1s23_50V6
wt.vs.d-smg1	wt	d-smg1	up	MF	GO:0015197	21	2	1.28	0.369418	0.0609938	peptide transporter activity	Pp1s65_285V6
wt.vs.d-smg1	wt	d-smg1	up	CC	GO:0005829	874	52	46.3	0.207009	0.0623061	cytosol	Pp1s91_112V6,Pp1s274_30V6,Pp1s217_11V6,Pp1s18_52V6,Pp1s81_188V6,Pp1s479_13V6,Pp1s372_62V6,Pp1s30_234V6,Pp1s43_196V6,Pp1s53_43V6,Pp1s442_22V6,Pp1s60_199V6,Pp1s23_306V6,Pp1s34_41V6,Pp1s124_70V6,Pp1s50_26V6,Pp1s130_99V6,Pp1s95_144V6,Pp1s22_18V6,Pp1s134_65V6,Pp1s22_429V6,Pp1s100_144V6,Pp1s3_334V6,Pp1s159_166V6,Pp1s2_33V6,Pp1s43_50V6,Pp1s68_57V6,Pp1s3_238V6,Pp1s312_47V6,Pp1s38_355V6,Pp1s46_232V6,Pp1s2…
wt.vs.d-smg1	wt	d-smg1	up	CC	GO:0042995	52	4	2.75	0.296258	0.0634807	cell projection	Pp1s152_63V6,Pp1s63_120V6,Pp1s91_98V6
wt.vs.d-smg1	wt	d-smg1	up	MF	GO:0043022	7	2	0.43	0.0635507	0.0635507	ribosome binding	Pp1s403_39V6,Pp1s72_196V6
wt.vs.d-smg1	wt	d-smg1	up	BP	GO:0000398	26	4	1.55	0.065493	0.065493	nuclear mRNA splicing, via spliceosome	Pp1s505_13V6,Pp1s79_75V6,Pp1s270_44V6,Pp1s98_7V6
wt.vs.d-smg1	wt	d-smg1	up	CC	GO:0005886	1354	83	71.72	0.0872719	0.0670217	plasma membrane	Pp1s530_5V6,Pp1s73_202V6,Pp1s185_7V6,Pp1s87_152V6,Pp1s60_45V6,Pp1s117_148V6,Pp1s72_221V6,Pp1s1_60V6,Pp1s72_306V6,Pp1s143_48V6,Pp1s139_48V6,Pp1s39_394V6,Pp1s4_440V6,Pp1s51_326V6,Pp1s20_72V6,Pp1s188_78V6,Pp1s290_16V6,Pp1s143_101V6,Pp1s94_158V6,Pp1s35_272V6,Pp1s34_189V6,Pp1s232_44V6,Pp1s19_106V6,Pp1s1_478V6,Pp1s360_36V6,Pp1s199_82V6,Pp1s663_3V6,Pp1s252_67V6,Pp1s19_33V6,Pp1s391_45V6,Pp1s895_1V6,Pp1s1…
wt.vs.d-smg1	wt	d-smg1	up	BP	GO:0006468	928	66	55.21	0.0700572	0.0675819	protein amino acid phosphorylation	Pp1s30_162V6,Pp1s274_30V6,Pp1s161_36V6,Pp1s415_4V6,Pp1s136_94V6,Pp1s4_493V6,Pp1s217_11V6,Pp1s129_113V6,Pp1s118_90V6,Pp1s59_264V6,Pp1s479_13V6,Pp1s51_326V6,Pp1s133_62V6,Pp1s43_196V6,Pp1s34_189V6,Pp1s232_44V6,Pp1s66_234V6,Pp1s99_118V6,Pp1s1_782V6,Pp1s199_82V6,Pp1s5_324V6,Pp1s30_295V6,Pp1s1_213V6,Pp1s370_45V6,Pp1s489_9V6,Pp1s88_186V6,Pp1s21_330V6,Pp1s59_259V6,Pp1s489_1V6,Pp1s34_221V6,Pp1s28_184V6,Pp…
wt.vs.d-smg1	wt	d-smg1	up	BP	GO:0042742	61	7	3.63	0.0689952	0.0689952	defense response to bacterium	Pp1s30_234V6,Pp1s98_130V6,Pp1s15_137V6,Pp1s79_75V6,Pp1s102_126V6,Pp1s270_44V6,Pp1s116_98V6
wt.vs.d-smg1	wt	d-smg1	up	BP	GO:0065007	2196	140	130.64	0.184461	0.0757842	biological regulation	Pp1s78_226V6,Pp1s429_32V6,Pp1s194_178V6
wt.vs.d-smg1	wt	d-smg1	up	CC	GO:0009524	19	3	1.01	0.0762494	0.0762494	phragmoplast	Pp1s652_2V6,Pp1s22_429V6,Pp1s2_239V6
wt.vs.d-smg1	wt	d-smg1	up	BP	GO:0008104	428	18	25.46	0.957343	0.0799537	protein localization	Pp1s253_31V6,Pp1s17_376V6
wt.vs.d-smg1	wt	d-smg1	up	MF	GO:0004719	8	2	0.49	0.0813889	0.0813889	protein-L-isoaspartate (D-aspartate) O-methyltransferase activity	Pp1s53_43V6,Pp1s429_23V6
wt.vs.d-smg1	wt	d-smg1	up	MF	GO:0050378	8	2	0.49	0.0813889	0.0813889	UDP-glucuronate 4-epimerase activity	Pp1s91_143V6,Pp1s38_222V6
wt.vs.d-smg1	wt	d-smg1	up	CC	GO:0005576	544	32	28.82	0.293625	0.0832942	extracellular region	Pp1s78_167V6,Pp1s34_7V6,Pp1s466_13V6,Pp1s466_14V6,Pp1s30_234V6,Pp1s20_72V6,Pp1s241_102V6,Pp1s94_158V6,Pp1s49_2V6,Pp1s11_29V6,Pp1s256_80V6,Pp1s48_6V6,Pp1s48_7V6,Pp1s33_52V6,Pp1s178_39V6,Pp1s34_1V6,Pp1s685_4V6,Pp1s313_58V6,Pp1s182_83V6,Pp1s814_3V6,Pp1s19_295V6,Pp1s309_36V6,Pp1s165_128V6,Pp1s162_22V6,Pp1s149_10V6,Pp1s6_359V6,Pp1s37_355V6,Pp1s77_215V6,Pp1s166_60V6,Pp1s57_207V6,Pp1s215_2V6,Pp1s247_40V6
wt.vs.d-smg1	wt	d-smg1	up	BP	GO:0042221	603	45	35.87	0.0665336	0.0854064	response to chemical stimulus	Pp1s138_41V6,Pp1s26_77V6,Pp1s341_28V6,Pp1s81_194V6,Pp1s256_80V6,Pp1s178_39V6,Pp1s256_84V6,Pp1s215_49V6,Pp1s153_74V6,Pp1s102_126V6,Pp1s159_150V6,Pp1s115_120V6,Pp1s326_23V6,Pp1s256_82V6,Pp1s855_1V6
wt.vs.d-smg1	wt	d-smg1	up	BP	GO:0006812	432	30	25.7	0.211875	0.0859331	cation transport	Pp1s95_92V6,Pp1s23_306V6,Pp1s232_52V6,Pp1s23_336V6,Pp1s76_98V6,Pp1s81_75V6,Pp1s162_22V6,Pp1s23_332V6,Pp1s169_140V6,Pp1s20_68V6,Pp1s268_6V6,Pp1s40_228V6
wt.vs.d-smg1	wt	d-smg1	up	MF	GO:0003676	2889	183	176.16	0.287431	0.08618	nucleic acid binding	Pp1s77_97V6,Pp1s415_15V6,Pp1s10_90V6,Pp1s191_100V6,Pp1s390_26V6,Pp1s177_129V6,Pp1s56_226V6,Pp1s334_88V6,Pp1s154_11V6,Pp1s288_45V6,Pp1s78_226V6,Pp1s293_34V6,Pp1s165_126V6,Pp1s64_207V6,Pp1s47_181V6,Pp1s202_44V6,Pp1s31_80V6,Pp1s36_206V6,Pp1s51_234V6,Pp1s533_4V6,Pp1s190_85V6,Pp1s59_186V6,Pp1s27_285V6,Pp1s33_131V6,Pp1s81_194V6,Pp1s427_10V6,Pp1s23_254V6,Pp1s27_9V6,Pp1s255_25V6,Pp1s132_67V6,Pp1s28_325V6…
wt.vs.d-smg1	wt	d-smg1	up	MF	GO:0004252	128	12	7.81	0.0906262	0.0906262	serine-type endopeptidase activity	Pp1s350_37V6,Pp1s304_1V6,Pp1s7_309V6,Pp1s190_85V6,Pp1s180_15V6,Pp1s79_92V6,Pp1s196_44V6,Pp1s232_23V6,Pp1s176_111V6,Pp1s176_87V6,Pp1s36_358V6,Pp1s7_237V6
wt.vs.d-smg1	wt	d-smg1	up	MF	GO:0048038	18	3	1.1	0.0930985	0.0930985	quinone binding	Pp1s363_39V6,Pp1s9_129V6,Pp1s26_107V6
wt.vs.d-smg1	wt	d-smg1	up	MF	GO:0005488	9460	606	576.85	0.0113541	0.0936639	binding	Pp1s27_248V6,Pp1s77_97V6,Pp1s191_100V6,Pp1s78_76V6,Pp1s390_26V6,Pp1s177_129V6,Pp1s161_36V6,Pp1s102_12V6,Pp1s169_16V6,Pp1s62_197V6,Pp1s26_271V6,Pp1s154_11V6,Pp1s60_45V6,Pp1s464_11V6,Pp1s288_45V6,Pp1s295_6V6,Pp1s64_207V6,Pp1s202_44V6,Pp1s304_1V6,Pp1s59_264V6,Pp1s92_91V6,Pp1s36_206V6,Pp1s14_61V6,Pp1s46_106V6,Pp1s51_234V6,Pp1s533_4V6,Pp1s21_413V6,Pp1s64_46V6,Pp1s272_29V6,Pp1s30_234V6,Pp1s180_15V6,Pp1…
wt.vs.d-smg1	wt	d-smg1	up	BP	GO:0007010	80	11	4.76	0.0074813	0.095092	cytoskeleton organization	Pp1s241_59V6,Pp1s217_11V6,Pp1s208_168V6,Pp1s32_20V6,Pp1s27_207V6,Pp1s136_188V6,Pp1s52_58V6,Pp1s27_201V6,Pp1s31_77V6
wt.vs.d-smg1	wt	d-smg1	up	BP	GO:0006268	9	2	0.54	0.0963479	0.0963479	DNA unwinding during replication	Pp1s475_4V6,Pp1s196_105V6
wt.vs.d-smg1	wt	d-smg1	up	BP	GO:0006537	9	2	0.54	0.0963479	0.0963479	glutamate biosynthetic process	Pp1s64_163V6,Pp1s58_117V6
wt.vs.d-smg1	wt	d-smg1	up	BP	GO:0009294	9	2	0.54	0.0963479	0.0963479	DNA mediated transformation	Pp1s255_25V6,Pp1s167_46V6
wt.vs.d-smg1	wt	d-smg1	up	BP	GO:0010119	9	2	0.54	0.0963479	0.0963479	regulation of stomatal movement	Pp1s231_32V6,Pp1s116_98V6
wt.vs.d-smg1	wt	d-smg1	up	MF	GO:0015297	69	8	4.21	0.0579475	0.0967274	antiporter activity	Pp1s143_165V6,Pp1s68_104V6,Pp1s143_166V6,Pp1s10_36V6
wt.vs.d-smg1	wt	d-smg1	up	MF	GO:0030170	143	13	8.72	0.096833	0.096833	pyridoxal phosphate binding	Pp1s88_125V6,Pp1s13_150V6,Pp1s100_238V6,Pp1s102_20V6,Pp1s91_106V6,Pp1s3_273V6,Pp1s176_89V6,Pp1s39_322V6,Pp1s178_144V6,Pp1s88_153V6,Pp1s8_163V6,Pp1s86_237V6,Pp1s26_28V6
wt.vs.d-smg1	wt	d-smg1	up	BP	GO:0055114	874	56	52	0.295884	0.0996873	oxidation reduction	Pp1s298_26V6,Pp1s102_12V6,Pp1s183_47V6,Pp1s277_78V6,Pp1s26_77V6,Pp1s41_228V6,Pp1s183_11V6,Pp1s6_180V6,Pp1s64_46V6,Pp1s363_39V6,Pp1s256_80V6,Pp1s43_131V6,Pp1s160_47V6,Pp1s228_14V6,Pp1s111_8V6,Pp1s326_1V6,Pp1s277_58V6,Pp1s3_581V6,Pp1s652_2V6,Pp1s178_39V6,Pp1s164_52V6,Pp1s60_266V6,Pp1s50_26V6,Pp1s228_6V6,Pp1s256_84V6,Pp1s302_37V6,Pp1s87_117V6,Pp1s174_107V6,Pp1s58_117V6,Pp1s153_74V6,Pp1s249_96V6,Pp1s…
wt.vs.d-smg1	wt	d-smg1	up	BP	GO:0010090	19	3	1.13	0.0999336	0.0999336	trichome morphogenesis	Pp1s21_208V6,Pp1s159_42V6,Pp1s39_129V6
wt.vs.d-smg1	wt	d-smg1	up	MF	GO:0003917	9	2	0.55	0.100535	0.100535	DNA topoisomerase type I activity	Pp1s475_4V6,Pp1s196_105V6
wt.vs.d-smg1	wt	d-smg1	up	MF	GO:0008889	9	2	0.55	0.100535	0.100535	glycerophosphodiester phosphodiesterase activity	Pp1s70_55V6,Pp1s87_48V6
wt.vs.d-smg1	wt	d-smg1	up	MF	GO:0016274	9	2	0.55	0.100535	0.100535	protein-arginine N-methyltransferase activity	Pp1s429_32V6,Pp1s11_231V6
wt.vs.d-smg1	wt	d-smg1	up	CC	GO:0005666	2	1	0.11	0.103136	0.103136	DNA-directed RNA polymerase III complex	Pp1s30_300V6
wt.vs.d-smg1	wt	d-smg1	up	CC	GO:0009358	2	1	0.11	0.103136	0.103136	polyphosphate kinase complex	Pp1s444_11V6
wt.vs.d-smg1	wt	d-smg1	up	CC	GO:0030424	2	1	0.11	0.103136	0.103136	axon	Pp1s72_196V6
wt.vs.d-smg1	wt	d-smg1	up	CC	GO:0032039	2	1	0.11	0.103136	0.103136	integrator complex	Pp1s127_102V6
wt.vs.d-smg1	wt	d-smg1	up	CC	GO:0070876	2	1	0.11	0.103136	0.103136	SOSS complex	Pp1s127_102V6
wt.vs.d-smg1	wt	d-smg1	up	MF	GO:0003684	30	4	1.83	0.107081	0.107081	damaged DNA binding	Pp1s69_54V6,Pp1s345_42V6,Pp1s80_34V6,Pp1s30_339V6
wt.vs.d-smg1	wt	d-smg1	up	MF	GO:0018024	30	4	1.83	0.107081	0.107081	histone-lysine N-methyltransferase activity	Pp1s174_93V6,Pp1s523_9V6,Pp1s102_150V6,Pp1s169_140V6
wt.vs.d-smg1	wt	d-smg1	up	CC	GO:0005622	10600	580	561.47	0.0780978	0.109515	intracellular	Pp1s174_93V6,Pp1s191_100V6,Pp1s210_74V6,Pp1s33_131V6,Pp1s304_51V6,Pp1s19_33V6,Pp1s307_16V6,Pp1s318_65V6,Pp1s24_172V6,Pp1s33_92V6,Pp1s30_190V6,Pp1s167_139V6,Pp1s181_13V6,Pp1s72_298V6,Pp1s429_32V6,Pp1s5_169V6,Pp1s412_32V6,Pp1s17_96V6,Pp1s269_3V6,Pp1s29_135V6,Pp1s229_59V6,Pp1s59_249V6,Pp1s245_90V6,Pp1s173_64V6,Pp1s123_46V6,Pp1s160_107V6
wt.vs.d-smg1	wt	d-smg1	up	MF	GO:0000166	3021	229	184.21	9.23e-05	0.109874	nucleotide binding	Pp1s390_26V6,Pp1s26_271V6,Pp1s64_207V6,Pp1s6_180V6,Pp1s81_194V6,Pp1s21_218V6,Pp1s202_82V6,Pp1s98_130V6,Pp1s326_1V6,Pp1s65_111V6,Pp1s22_359V6,Pp1s234_5V6,Pp1s270_54V6,Pp1s169_60V6,Pp1s302_37V6,Pp1s326_44V6,Pp1s87_117V6,Pp1s174_107V6,Pp1s79_75V6,Pp1s58_117V6,Pp1s3_238V6,Pp1s207_105V6,Pp1s49_96V6,Pp1s36_358V6,Pp1s270_44V6,Pp1s77_164V6,Pp1s332_30V6,Pp1s246_94V6,Pp1s81_184V6,Pp1s326_23V6,Pp1s175_104V6
wt.vs.d-smg1	wt	d-smg1	up	MF	GO:0003779	42	5	2.56	0.110434	0.110434	actin binding	Pp1s241_59V6,Pp1s32_20V6,Pp1s27_207V6,Pp1s27_201V6,Pp1s159_42V6
wt.vs.d-smg1	wt	d-smg1	up	BP	GO:0000012	2	1	0.12	0.115449	0.115449	single strand break repair	Pp1s80_34V6
wt.vs.d-smg1	wt	d-smg1	up	BP	GO:0006097	2	1	0.12	0.115449	0.115449	glyoxylate cycle	Pp1s40_9V6
wt.vs.d-smg1	wt	d-smg1	up	BP	GO:0006469	2	1	0.12	0.115449	0.115449	negative regulation of protein kinase activity	Pp1s217_11V6
wt.vs.d-smg1	wt	d-smg1	up	BP	GO:0006799	2	1	0.12	0.115449	0.115449	polyphosphate biosynthetic process	Pp1s444_11V6
wt.vs.d-smg1	wt	d-smg1	up	BP	GO:0007368	2	1	0.12	0.115449	0.115449	determination of left/right symmetry	Pp1s152_63V6
wt.vs.d-smg1	wt	d-smg1	up	BP	GO:0009229	2	1	0.12	0.115449	0.115449	thiamin diphosphate biosynthetic process	Pp1s231_32V6
wt.vs.d-smg1	wt	d-smg1	up	BP	GO:0009296	2	1	0.12	0.115449	0.115449	flagellum assembly	Pp1s152_63V6
wt.vs.d-smg1	wt	d-smg1	up	BP	GO:0010029	2	1	0.12	0.115449	0.115449	regulation of seed germination	Pp1s231_32V6
wt.vs.d-smg1	wt	d-smg1	up	BP	GO:0010036	2	1	0.12	0.115449	0.115449	response to boron	Pp1s38_161V6
wt.vs.d-smg1	wt	d-smg1	up	BP	GO:0010288	2	1	0.12	0.115449	0.115449	response to lead ion	Pp1s81_188V6
wt.vs.d-smg1	wt	d-smg1	up	BP	GO:0010553	2	1	0.12	0.115449	0.115449	negative regulation of gene-specific transcription from RNA polymerase II promoter	Pp1s200_88V6
wt.vs.d-smg1	wt	d-smg1	up	BP	GO:0016180	2	1	0.12	0.115449	0.115449	snRNA processing	Pp1s127_102V6
wt.vs.d-smg1	wt	d-smg1	up	BP	GO:0019295	2	1	0.12	0.115449	0.115449	coenzyme M biosynthetic process	Pp1s251_75V6
wt.vs.d-smg1	wt	d-smg1	up	BP	GO:0030007	2	1	0.12	0.115449	0.115449	cellular potassium ion homeostasis	Pp1s231_32V6
wt.vs.d-smg1	wt	d-smg1	up	BP	GO:0030217	2	1	0.12	0.115449	0.115449	T cell differentiation	Pp1s78_226V6
wt.vs.d-smg1	wt	d-smg1	up	BP	GO:0031101	2	1	0.12	0.115449	0.115449	fin regeneration	Pp1s69_14V6
wt.vs.d-smg1	wt	d-smg1	up	BP	GO:0031576	2	1	0.12	0.115449	0.115449	G2/M transition checkpoint	Pp1s127_102V6
wt.vs.d-smg1	wt	d-smg1	up	BP	GO:0032728	2	1	0.12	0.115449	0.115449	positive regulation of interferon-beta production	Pp1s12_286V6
wt.vs.d-smg1	wt	d-smg1	up	BP	GO:0042073	2	1	0.12	0.115449	0.115449	intraflagellar transport	Pp1s152_63V6
wt.vs.d-smg1	wt	d-smg1	up	BP	GO:0042256	2	1	0.12	0.115449	0.115449	mature ribosome assembly	Pp1s403_39V6
wt.vs.d-smg1	wt	d-smg1	up	BP	GO:0046713	2	1	0.12	0.115449	0.115449	boron transport	Pp1s38_161V6
wt.vs.d-smg1	wt	d-smg1	up	BP	GO:0006772	21	2	1.25	0.357877	0.115472	thiamin metabolic process	Pp1s181_13V6,Pp1s231_32V6
wt.vs.d-smg1	wt	d-smg1	up	BP	GO:0009825	10	2	0.59	0.115846	0.115846	multidimensional cell growth	Pp1s159_42V6,Pp1s39_129V6
wt.vs.d-smg1	wt	d-smg1	up	BP	GO:0030259	10	2	0.59	0.115846	0.115846	lipid glycosylation	Pp1s159_62V6,Pp1s245_59V6
wt.vs.d-smg1	wt	d-smg1	up	MF	GO:0015238	37	8	2.26	0.00146522	0.115936	drug transmembrane transporter activity	Pp1s188_78V6,Pp1s143_165V6,Pp1s209_119V6,Pp1s391_45V6,Pp1s68_104V6,Pp1s143_166V6,Pp1s10_36V6,Pp1s249_41V6
wt.vs.d-smg1	wt	d-smg1	up	BP	GO:0012501	124	5	7.38	0.868086	0.116031	programmed cell death	Pp1s78_226V6,Pp1s60_190V6,Pp1s202_47V6
wt.vs.d-smg1	wt	d-smg1	up	MF	GO:0015662	41	9	2.5	0.000666791	0.117542	ATPase activity, coupled to transmembrane movement of ions, phosphorylative mechanism	Pp1s87_152V6,Pp1s290_16V6,Pp1s248_28V6,Pp1s268_6V6,Pp1s40_228V6
wt.vs.d-smg1	wt	d-smg1	up	MF	GO:0015293	47	5	2.87	0.156556	0.118065	symporter activity	Pp1s65_285V6
wt.vs.d-smg1	wt	d-smg1	up	MF	GO:0003701	2	1	0.12	0.118241	0.118241	RNA polymerase I transcription factor activity	Pp1s185_107V6
wt.vs.d-smg1	wt	d-smg1	up	MF	GO:0003938	2	1	0.12	0.118241	0.118241	IMP dehydrogenase activity	Pp1s28_327V6
wt.vs.d-smg1	wt	d-smg1	up	MF	GO:0003941	2	1	0.12	0.118241	0.118241	L-serine ammonia-lyase activity	Pp1s178_144V6
wt.vs.d-smg1	wt	d-smg1	up	MF	GO:0003985	2	1	0.12	0.118241	0.118241	acetyl-CoA C-acetyltransferase activity	Pp1s2_33V6
wt.vs.d-smg1	wt	d-smg1	up	MF	GO:0004149	2	1	0.12	0.118241	0.118241	dihydrolipoyllysine-residue succinyltransferase activity	Pp1s2_220V6
wt.vs.d-smg1	wt	d-smg1	up	MF	GO:0004398	2	1	0.12	0.118241	0.118241	histidine decarboxylase activity	Pp1s13_150V6
wt.vs.d-smg1	wt	d-smg1	up	MF	GO:0004484	2	1	0.12	0.118241	0.118241	mRNA guanylyltransferase activity	Pp1s14_328V6
wt.vs.d-smg1	wt	d-smg1	up	MF	GO:0004557	2	1	0.12	0.118241	0.118241	alpha-galactosidase activity	Pp1s19_295V6
wt.vs.d-smg1	wt	d-smg1	up	MF	GO:0004571	2	1	0.12	0.118241	0.118241	mannosyl-oligosaccharide 1,2-alpha-mannosidase activity	Pp1s313_34V6
wt.vs.d-smg1	wt	d-smg1	up	MF	GO:0004588	2	1	0.12	0.118241	0.118241	orotate phosphoribosyltransferase activity	Pp1s142_119V6
wt.vs.d-smg1	wt	d-smg1	up	MF	GO:0004590	2	1	0.12	0.118241	0.118241	orotidine-5'-phosphate decarboxylase activity	Pp1s142_119V6
wt.vs.d-smg1	wt	d-smg1	up	MF	GO:0004649	2	1	0.12	0.118241	0.118241	poly(ADP-ribose) glycohydrolase activity	Pp1s161_12V6
wt.vs.d-smg1	wt	d-smg1	up	MF	GO:0004777	2	1	0.12	0.118241	0.118241	succinate-semialdehyde dehydrogenase activity	Pp1s6_180V6
wt.vs.d-smg1	wt	d-smg1	up	MF	GO:0004788	2	1	0.12	0.118241	0.118241	thiamin diphosphokinase activity	Pp1s231_32V6
wt.vs.d-smg1	wt	d-smg1	up	MF	GO:0004839	2	1	0.12	0.118241	0.118241	ubiquitin activating enzyme activity	Pp1s74_65V6
wt.vs.d-smg1	wt	d-smg1	up	MF	GO:0008240	2	1	0.12	0.118241	0.118241	tripeptidyl-peptidase activity	Pp1s304_1V6
wt.vs.d-smg1	wt	d-smg1	up	MF	GO:0008474	2	1	0.12	0.118241	0.118241	palmitoyl-(protein) hydrolase activity	Pp1s62_223V6
wt.vs.d-smg1	wt	d-smg1	up	MF	GO:0008864	2	1	0.12	0.118241	0.118241	formyltetrahydrofolate deformylase activity	Pp1s7_93V6
wt.vs.d-smg1	wt	d-smg1	up	MF	GO:0008976	2	1	0.12	0.118241	0.118241	polyphosphate kinase activity	Pp1s444_11V6
wt.vs.d-smg1	wt	d-smg1	up	MF	GO:0008987	2	1	0.12	0.118241	0.118241	quinolinate synthetase A activity	Pp1s20_135V6
wt.vs.d-smg1	wt	d-smg1	up	MF	GO:0009013	2	1	0.12	0.118241	0.118241	succinate-semialdehyde dehydrogenase [NAD(P)+] activity	Pp1s6_180V6
wt.vs.d-smg1	wt	d-smg1	up	MF	GO:0009378	2	1	0.12	0.118241	0.118241	four-way junction helicase activity	Pp1s93_66V6
wt.vs.d-smg1	wt	d-smg1	up	MF	GO:0010347	2	1	0.12	0.118241	0.118241	L-galactose-1-phosphate phosphatase activity	Pp1s275_35V6
wt.vs.d-smg1	wt	d-smg1	up	MF	GO:0015271	2	1	0.12	0.118241	0.118241	outward rectifier potassium channel activity	Pp1s231_32V6
wt.vs.d-smg1	wt	d-smg1	up	MF	GO:0015419	2	1	0.12	0.118241	0.118241	sulfate transmembrane-transporting ATPase activity	Pp1s18_59V6
wt.vs.d-smg1	wt	d-smg1	up	MF	GO:0016004	2	1	0.12	0.118241	0.118241	phospholipase activator activity	Pp1s28_112V6
wt.vs.d-smg1	wt	d-smg1	up	MF	GO:0047485	2	1	0.12	0.118241	0.118241	protein N-terminus binding	Pp1s80_34V6
wt.vs.d-smg1	wt	d-smg1	up	MF	GO:0080139	2	1	0.12	0.118241	0.118241	boron efflux transmembrane transporter activity	Pp1s38_161V6
wt.vs.d-smg1	wt	d-smg1	up	MF	GO:0008168	258	23	15.73	0.0433605	0.118666	methyltransferase activity	Pp1s10_64V6,Pp1s14_321V6,Pp1s47_222V6,Pp1s32_350V6,Pp1s39_322V6,Pp1s163_97V6,Pp1s19_292V6,Pp1s193_53V6,Pp1s35_326V6,Pp1s34_152V6,Pp1s180_38V6,Pp1s173_64V6
wt.vs.d-smg1	wt	d-smg1	up	MF	GO:0042803	43	5	2.62	0.119067	0.119067	protein homodimerization activity	Pp1s4_493V6,Pp1s178_144V6,Pp1s73_159V6,Pp1s194_178V6,Pp1s162_167V6
wt.vs.d-smg1	wt	d-smg1	up	MF	GO:0046982	20	3	1.22	0.11907	0.11907	protein heterodimerization activity	Pp1s48_101V6,Pp1s213_13V6,Pp1s189_104V6
wt.vs.d-smg1	wt	d-smg1	up	CC	GO:0043190	23	3	1.22	0.119564	0.119564	ATP-binding cassette (ABC) transporter complex	Pp1s73_202V6,Pp1s1_60V6,Pp1s252_67V6
wt.vs.d-smg1	wt	d-smg1	up	MF	GO:0015232	10	2	0.61	0.120762	0.120762	heme transporter activity	Pp1s209_119V6,Pp1s249_41V6
wt.vs.d-smg1	wt	d-smg1	up	MF	GO:0004386	191	24	11.65	0.00059247	0.126957	helicase activity	Pp1s293_34V6,Pp1s202_44V6,Pp1s256_75V6,Pp1s212_41V6,Pp1s236_78V6,Pp1s55_124V6
wt.vs.d-smg1	wt	d-smg1	up	CC	GO:0005737	8210	433	434.88	0.568704	0.127412	cytoplasm	Pp1s141_102V6,Pp1s46_159V6,Pp1s34_411V6,Pp1s118_90V6,Pp1s41_228V6,Pp1s295_6V6,Pp1s479_14V6,Pp1s37_343V6,Pp1s142_10V6,Pp1s81_188V6,Pp1s13_33V6,Pp1s208_168V6,Pp1s94_158V6,Pp1s43_141V6,Pp1s258_52V6,Pp1s275_67V6,Pp1s130_78V6,Pp1s326_1V6,Pp1s333_26V6,Pp1s652_2V6,Pp1s27_207V6,Pp1s368_19V6,Pp1s262_92V6,Pp1s283_9V6,Pp1s152_63V6,Pp1s74_9V6,Pp1s31_260V6,Pp1s22_429V6,Pp1s390_21V6,Pp1s135_65V6,Pp1s178_144V6,…
wt.vs.d-smg1	wt	d-smg1	up	MF	GO:0015079	21	3	1.28	0.132949	0.132949	potassium ion transmembrane transporter activity	Pp1s143_101V6,Pp1s118_70V6,Pp1s134_179V6
wt.vs.d-smg1	wt	d-smg1	up	BP	GO:0009640	11	2	0.65	0.136224	0.136224	photomorphogenesis	Pp1s252_67V6,Pp1s121_11V6
wt.vs.d-smg1	wt	d-smg1	up	BP	GO:0006869	32	4	1.9	0.119745	0.13947	lipid transport	Pp1s87_152V6,Pp1s19_32V6,Pp1s2_402V6,Pp1s121_149V6
wt.vs.d-smg1	wt	d-smg1	up	MF	GO:0003950	11	2	0.67	0.14187	0.14187	NAD+ ADP-ribosyltransferase activity	Pp1s341_28V6,Pp1s215_49V6
wt.vs.d-smg1	wt	d-smg1	up	MF	GO:0050662	379	28	23.11	0.16865	0.144517	coenzyme binding	Pp1s185_7V6,Pp1s6_180V6,Pp1s81_188V6,Pp1s64_46V6,Pp1s91_143V6,Pp1s38_222V6,Pp1s25_162V6,Pp1s663_3V6,Pp1s222_49V6,Pp1s277_58V6,Pp1s652_2V6,Pp1s302_37V6,Pp1s326_44V6,Pp1s87_117V6,Pp1s174_107V6,Pp1s58_117V6,Pp1s194_128V6,Pp1s249_96V6,Pp1s427_23V6,Pp1s3_238V6,Pp1s49_96V6,Pp1s75_227V6,Pp1s25_218V6,Pp1s225_76V6,Pp1s14_131V6,Pp1s2_239V6,Pp1s225_75V6,Pp1s175_104V6
wt.vs.d-smg1	wt	d-smg1	up	CC	GO:0043227	8934	486	473.23	0.184202	0.145589	membrane-bounded organelle	Pp1s142_10V6,Pp1s42_132V6,Pp1s368_19V6,Pp1s184_10V6,Pp1s135_65V6,Pp1s38_390V6,Pp1s65_274V6,Pp1s162_82V6,Pp1s69_76V6
wt.vs.d-smg1	wt	d-smg1	up	MF	GO:0016597	86	9	5.24	0.0780454	0.145927	amino acid binding	Pp1s43_196V6,Pp1s130_99V6,Pp1s87_117V6,Pp1s178_144V6,Pp1s5_168V6,Pp1s126_60V6
wt.vs.d-smg1	wt	d-smg1	up	MF	GO:0004197	46	5	2.8	0.146763	0.146763	cysteine-type endopeptidase activity	Pp1s201_97V6,Pp1s47_110V6,Pp1s333_42V6,Pp1s46_31V6,Pp1s406_7V6
wt.vs.d-smg1	wt	d-smg1	up	CC	GO:0000776	3	1	0.16	0.150649	0.150649	kinetochore	Pp1s113_202V6
wt.vs.d-smg1	wt	d-smg1	up	CC	GO:0009274	3	1	0.16	0.150649	0.150649	peptidoglycan-based cell wall	Pp1s138_41V6
wt.vs.d-smg1	wt	d-smg1	up	CC	GO:0042645	3	1	0.16	0.150649	0.150649	mitochondrial nucleoid	Pp1s130_277V6
wt.vs.d-smg1	wt	d-smg1	up	CC	GO:0045252	3	1	0.16	0.150649	0.150649	oxoglutarate dehydrogenase complex	Pp1s2_220V6
wt.vs.d-smg1	wt	d-smg1	up	BP	GO:0009408	35	4	2.08	0.152279	0.152279	response to heat	Pp1s6_180V6,Pp1s91_37V6,Pp1s156_1V6,Pp1s31_388V6
wt.vs.d-smg1	wt	d-smg1	up	BP	GO:0006396	264	28	15.71	0.00207556	0.156211	RNA processing	Pp1s190_85V6,Pp1s81_194V6,Pp1s34_189V6,Pp1s386_19V6,Pp1s98_130V6,Pp1s69_14V6,Pp1s336_48V6,Pp1s30_190V6,Pp1s207_105V6,Pp1s219_54V6,Pp1s332_30V6,Pp1s59_249V6,Pp1s326_23V6,Pp1s84_286V6
wt.vs.d-smg1	wt	d-smg1	up	BP	GO:0009245	12	2	0.71	0.15731	0.15731	lipid A biosynthetic process	Pp1s1_376V6,Pp1s208_172V6
wt.vs.d-smg1	wt	d-smg1	up	BP	GO:0015691	12	2	0.71	0.15731	0.15731	cadmium ion transport	Pp1s15_137V6,Pp1s79_95V6
wt.vs.d-smg1	wt	d-smg1	up	MF	GO:0050660	128	11	7.81	0.157637	0.157637	FAD binding	Pp1s64_46V6,Pp1s25_162V6,Pp1s663_3V6,Pp1s222_49V6,Pp1s277_58V6,Pp1s652_2V6,Pp1s302_37V6,Pp1s174_107V6,Pp1s58_117V6,Pp1s249_96V6,Pp1s2_239V6
wt.vs.d-smg1	wt	d-smg1	up	MF	GO:0005388	12	2	0.73	0.163674	0.163674	calcium-transporting ATPase activity	Pp1s290_16V6,Pp1s248_28V6
wt.vs.d-smg1	wt	d-smg1	up	MF	GO:0008017	12	2	0.73	0.163674	0.163674	microtubule binding	Pp1s136_188V6,Pp1s31_77V6
wt.vs.d-smg1	wt	d-smg1	up	MF	GO:0003700	991	68	60.43	0.164396	0.164396	transcription factor activity	Pp1s141_102V6,Pp1s174_93V6,Pp1s10_90V6,Pp1s191_100V6,Pp1s210_74V6,Pp1s48_101V6,Pp1s200_88V6,Pp1s183_112V6,Pp1s31_35V6,Pp1s107_45V6,Pp1s213_13V6,Pp1s47_331V6,Pp1s4_111V6,Pp1s249_80V6,Pp1s37_293V6,Pp1s20_86V6,Pp1s27_9V6,Pp1s163_73V6,Pp1s225_102V6,Pp1s304_51V6,Pp1s267_56V6,Pp1s215_60V6,Pp1s117_32V6,Pp1s7_481V6,Pp1s13_457V6,Pp1s74_86V6,Pp1s109_123V6,Pp1s134_164V6,Pp1s199_50V6,Pp1s519_13V6,Pp1s227_100…
wt.vs.d-smg1	wt	d-smg1	up	CC	GO:0005625	14	2	0.74	0.167687	0.167687	soluble fraction	Pp1s304_1V6,Pp1s178_144V6
wt.vs.d-smg1	wt	d-smg1	up	BP	GO:0006041	3	1	0.18	0.168082	0.168082	glucosamine metabolic process	Pp1s211_20V6
wt.vs.d-smg1	wt	d-smg1	up	BP	GO:0006177	3	1	0.18	0.168082	0.168082	GMP biosynthetic process	Pp1s28_327V6
wt.vs.d-smg1	wt	d-smg1	up	BP	GO:0006303	3	1	0.18	0.168082	0.168082	double-strand break repair via nonhomologous end joining	Pp1s78_226V6
wt.vs.d-smg1	wt	d-smg1	up	BP	GO:0006383	3	1	0.18	0.168082	0.168082	transcription from RNA polymerase III promoter	Pp1s30_300V6
wt.vs.d-smg1	wt	d-smg1	up	BP	GO:0006527	3	1	0.18	0.168082	0.168082	arginine catabolic process	Pp1s144_139V6
wt.vs.d-smg1	wt	d-smg1	up	BP	GO:0006663	3	1	0.18	0.168082	0.168082	platelet activating factor biosynthetic process	Pp1s38_220V6
wt.vs.d-smg1	wt	d-smg1	up	BP	GO:0006891	3	1	0.18	0.168082	0.168082	intra-Golgi vesicle-mediated transport	Pp1s1_786V6
wt.vs.d-smg1	wt	d-smg1	up	BP	GO:0007585	3	1	0.18	0.168082	0.168082	respiratory gaseous exchange	Pp1s183_11V6
wt.vs.d-smg1	wt	d-smg1	up	BP	GO:0008616	3	1	0.18	0.168082	0.168082	queuosine biosynthetic process	Pp1s238_57V6
wt.vs.d-smg1	wt	d-smg1	up	BP	GO:0009697	3	1	0.18	0.168082	0.168082	salicylic acid biosynthetic process	Pp1s102_126V6
wt.vs.d-smg1	wt	d-smg1	up	BP	GO:0010021	3	1	0.18	0.168082	0.168082	amylopectin biosynthetic process	Pp1s62_201V6
wt.vs.d-smg1	wt	d-smg1	up	BP	GO:0010337	3	1	0.18	0.168082	0.168082	regulation of salicylic acid metabolic process	Pp1s102_126V6
wt.vs.d-smg1	wt	d-smg1	up	BP	GO:0016447	3	1	0.18	0.168082	0.168082	somatic recombination of immunoglobulin gene segments	Pp1s30_339V6
wt.vs.d-smg1	wt	d-smg1	up	BP	GO:0035265	3	1	0.18	0.168082	0.168082	organ growth	Pp1s167_46V6
wt.vs.d-smg1	wt	d-smg1	up	BP	GO:0048759	3	1	0.18	0.168082	0.168082	vessel member cell differentiation	Pp1s54_259V6
wt.vs.d-smg1	wt	d-smg1	up	BP	GO:0080021	3	1	0.18	0.168082	0.168082	response to benzoic acid stimulus	Pp1s102_126V6
wt.vs.d-smg1	wt	d-smg1	up	BP	GO:0006857	23	2	1.37	0.4012	0.168129	oligopeptide transport	Pp1s14_129V6,Pp1s65_285V6
wt.vs.d-smg1	wt	d-smg1	up	CC	GO:0043229	9424	502	499.18	0.432625	0.168142	intracellular organelle	Pp1s142_10V6,Pp1s42_132V6,Pp1s368_19V6,Pp1s184_10V6,Pp1s135_65V6,Pp1s63_120V6,Pp1s38_390V6,Pp1s65_274V6,Pp1s91_98V6,Pp1s162_82V6,Pp1s69_76V6
wt.vs.d-smg1	wt	d-smg1	up	BP	GO:0006519	414	24	24.63	0.583911	0.168458	cellular amino acid and derivative metabolic process	Pp1s425_11V6
wt.vs.d-smg1	wt	d-smg1	up	BP	GO:0050896	1319	100	78.47	0.00547869	0.168727	response to stimulus	Pp1s298_26V6,Pp1s78_167V6,Pp1s183_47V6,Pp1s341_28V6,Pp1s27_332V6,Pp1s249_80V6,Pp1s258_52V6,Pp1s45_271V6,Pp1s215_49V6,Pp1s115_120V6,Pp1s183_56V6,Pp1s27_331V6,Pp1s162_22V6,Pp1s181_3V6,Pp1s377_28V6,Pp1s115_168V6
wt.vs.d-smg1	wt	d-smg1	up	MF	GO:0016887	485	53	29.57	2.45e-05	0.169356	ATPase activity	Pp1s63_27V6,Pp1s293_34V6,Pp1s143_48V6,Pp1s262_92V6,Pp1s121_11V6,Pp1s115_120V6,Pp1s21_257V6,Pp1s91_37V6,Pp1s526_5V6,Pp1s296_62V6
wt.vs.d-smg1	wt	d-smg1	up	MF	GO:0003876	3	1	0.18	0.172016	0.172016	AMP deaminase activity	Pp1s168_82V6
wt.vs.d-smg1	wt	d-smg1	up	MF	GO:0004046	3	1	0.18	0.172016	0.172016	aminoacylase activity	Pp1s3_478V6
wt.vs.d-smg1	wt	d-smg1	up	MF	GO:0004105	3	1	0.18	0.172016	0.172016	choline-phosphate cytidylyltransferase activity	Pp1s246_97V6
wt.vs.d-smg1	wt	d-smg1	up	MF	GO:0004310	3	1	0.18	0.172016	0.172016	farnesyl-diphosphate farnesyltransferase activity	Pp1s160_27V6
wt.vs.d-smg1	wt	d-smg1	up	MF	GO:0004326	3	1	0.18	0.172016	0.172016	tetrahydrofolylpolyglutamate synthase activity	Pp1s43_134V6
wt.vs.d-smg1	wt	d-smg1	up	MF	GO:0004455	3	1	0.18	0.172016	0.172016	ketol-acid reductoisomerase activity	Pp1s225_76V6
wt.vs.d-smg1	wt	d-smg1	up	MF	GO:0004555	3	1	0.18	0.172016	0.172016	alpha,alpha-trehalase activity	Pp1s137_159V6
wt.vs.d-smg1	wt	d-smg1	up	MF	GO:0004657	3	1	0.18	0.172016	0.172016	proline dehydrogenase activity	Pp1s64_163V6
wt.vs.d-smg1	wt	d-smg1	up	MF	GO:0004789	3	1	0.18	0.172016	0.172016	thiamin-phosphate diphosphorylase activity	Pp1s181_13V6
wt.vs.d-smg1	wt	d-smg1	up	MF	GO:0004819	3	1	0.18	0.172016	0.172016	glutamine-tRNA ligase activity	Pp1s46_159V6
wt.vs.d-smg1	wt	d-smg1	up	MF	GO:0004835	3	1	0.18	0.172016	0.172016	tubulin-tyrosine ligase activity	Pp1s63_120V6
wt.vs.d-smg1	wt	d-smg1	up	MF	GO:0005452	3	1	0.18	0.172016	0.172016	inorganic anion exchanger activity	Pp1s38_161V6
wt.vs.d-smg1	wt	d-smg1	up	MF	GO:0008479	3	1	0.18	0.172016	0.172016	queuine tRNA-ribosyltransferase activity	Pp1s238_57V6
wt.vs.d-smg1	wt	d-smg1	up	MF	GO:0008526	3	1	0.18	0.172016	0.172016	phosphatidylinositol transporter activity	Pp1s307_16V6
wt.vs.d-smg1	wt	d-smg1	up	MF	GO:0008531	3	1	0.18	0.172016	0.172016	riboflavin kinase activity	Pp1s56_240V6
wt.vs.d-smg1	wt	d-smg1	up	MF	GO:0008934	3	1	0.18	0.172016	0.172016	inositol-1(or 4)-monophosphatase activity	Pp1s275_35V6
wt.vs.d-smg1	wt	d-smg1	up	MF	GO:0009702	3	1	0.18	0.172016	0.172016	L-arabinokinase activity	Pp1s386_19V6
wt.vs.d-smg1	wt	d-smg1	up	MF	GO:0010487	3	1	0.18	0.172016	0.172016	thermospermine synthase activity	Pp1s54_259V6
wt.vs.d-smg1	wt	d-smg1	up	MF	GO:0010843	3	1	0.18	0.172016	0.172016	promoter binding	Pp1s200_88V6
wt.vs.d-smg1	wt	d-smg1	up	MF	GO:0015369	3	1	0.18	0.172016	0.172016	calcium:hydrogen antiporter activity	Pp1s79_95V6
wt.vs.d-smg1	wt	d-smg1	up	MF	GO:0016768	3	1	0.18	0.172016	0.172016	spermine synthase activity	Pp1s54_259V6
wt.vs.d-smg1	wt	d-smg1	up	MF	GO:0019156	3	1	0.18	0.172016	0.172016	isoamylase activity	Pp1s62_201V6
wt.vs.d-smg1	wt	d-smg1	up	MF	GO:0019901	3	1	0.18	0.172016	0.172016	protein kinase binding	Pp1s217_11V6
wt.vs.d-smg1	wt	d-smg1	up	MF	GO:0043140	3	1	0.18	0.172016	0.172016	ATP-dependent 3'-5' DNA helicase activity	Pp1s93_66V6
wt.vs.d-smg1	wt	d-smg1	up	MF	GO:0050379	3	1	0.18	0.172016	0.172016	UDP-glucuronate 5'-epimerase activity	Pp1s38_222V6
wt.vs.d-smg1	wt	d-smg1	up	CC	GO:0000786	71	6	3.76	0.173237	0.173237	nucleosome	Pp1s56_226V6,Pp1s47_181V6,Pp1s53_134V6,Pp1s188_35V6,Pp1s98_232V6,Pp1s34_255V6
wt.vs.d-smg1	wt	d-smg1	up	MF	GO:0004674	591	46	36.04	0.0518298	0.175401	protein serine/threonine kinase activity	Pp1s30_162V6,Pp1s161_36V6,Pp1s415_4V6,Pp1s217_11V6,Pp1s129_113V6,Pp1s118_90V6,Pp1s78_226V6,Pp1s59_264V6,Pp1s479_13V6,Pp1s51_326V6,Pp1s133_62V6,Pp1s43_196V6,Pp1s34_189V6,Pp1s232_44V6,Pp1s1_782V6,Pp1s1_213V6,Pp1s370_45V6,Pp1s59_259V6,Pp1s34_221V6,Pp1s28_184V6,Pp1s130_99V6,Pp1s134_154V6,Pp1s99_26V6,Pp1s262_67V6,Pp1s17_36V6,Pp1s31_260V6,Pp1s22_429V6,Pp1s202_94V6,Pp1s135_65V6,Pp1s173_136V6,Pp1s3_550V6…
wt.vs.d-smg1	wt	d-smg1	up	BP	GO:0009735	13	2	0.77	0.178946	0.178946	response to cytokinin stimulus	Pp1s188_78V6,Pp1s391_45V6
wt.vs.d-smg1	wt	d-smg1	up	BP	GO:0006479	34	3	2.02	0.329561	0.179057	protein amino acid methylation	Pp1s429_32V6,Pp1s11_231V6
wt.vs.d-smg1	wt	d-smg1	up	MF	GO:0016787	2656	195	161.96	0.0019291	0.184609	hydrolase activity	Pp1s40_53V6,Pp1s44_62V6,Pp1s21_182V6,Pp1s138_41V6,Pp1s304_50V6,Pp1s27_285V6,Pp1s241_102V6,Pp1s12_128V6,Pp1s253_48V6,Pp1s288_43V6,Pp1s345_42V6,Pp1s171_84V6,Pp1s38_207V6,Pp1s150_45V6,Pp1s99_13V6,Pp1s134_65V6,Pp1s74_198V6,Pp1s80_41V6,Pp1s36_138V6,Pp1s90_40V6,Pp1s88_217V6,Pp1s289_62V6,Pp1s412_38V6,Pp1s471_24V6,Pp1s173_64V6,Pp1s330_5V6,Pp1s2_143V6,Pp1s157_11V6
wt.vs.d-smg1	wt	d-smg1	up	CC	GO:0048471	4	1	0.21	0.195647	0.195647	perinuclear region of cytoplasm	Pp1s72_196V6
wt.vs.d-smg1	wt	d-smg1	up	BP	GO:0006879	14	2	0.83	0.200994	0.200994	cellular iron ion homeostasis	Pp1s209_119V6,Pp1s249_41V6
wt.vs.d-smg1	wt	d-smg1	up	BP	GO:0009624	14	2	0.83	0.200994	0.200994	response to nematode	Pp1s252_67V6,Pp1s121_11V6
wt.vs.d-smg1	wt	d-smg1	up	CC	GO:0009705	16	2	0.85	0.206703	0.206703	plant-type vacuole membrane	Pp1s296_62V6,Pp1s79_95V6
wt.vs.d-smg1	wt	d-smg1	up	BP	GO:0048731	221	27	13.15	0.0002859	0.213407	system development	Pp1s1_786V6,Pp1s68_175V6
wt.vs.d-smg1	wt	d-smg1	up	BP	GO:0005991	19	5	1.13	0.00424136	0.216616	trehalose metabolic process	Pp1s201_97V6,Pp1s137_159V6,Pp1s47_110V6,Pp1s333_42V6,Pp1s46_31V6
wt.vs.d-smg1	wt	d-smg1	up	BP	GO:0009103	16	3	0.95	0.065771	0.217186	lipopolysaccharide biosynthetic process	Pp1s31_106V6,Pp1s1_376V6,Pp1s208_172V6
wt.vs.d-smg1	wt	d-smg1	up	BP	GO:0007420	6	2	0.36	0.0451662	0.217313	brain development	Pp1s229_59V6
wt.vs.d-smg1	wt	d-smg1	up	BP	GO:0006021	4	1	0.24	0.217588	0.217588	inositol biosynthetic process	Pp1s275_35V6
wt.vs.d-smg1	wt	d-smg1	up	BP	GO:0006370	4	1	0.24	0.217588	0.217588	mRNA capping	Pp1s14_328V6
wt.vs.d-smg1	wt	d-smg1	up	BP	GO:0006540	4	1	0.24	0.217588	0.217588	glutamate decarboxylation to succinate	Pp1s6_180V6
wt.vs.d-smg1	wt	d-smg1	up	BP	GO:0006562	4	1	0.24	0.217588	0.217588	proline catabolic process	Pp1s64_163V6
wt.vs.d-smg1	wt	d-smg1	up	BP	GO:0009450	4	1	0.24	0.217588	0.217588	gamma-aminobutyric acid catabolic process	Pp1s6_180V6
wt.vs.d-smg1	wt	d-smg1	up	BP	GO:0010212	4	1	0.24	0.217588	0.217588	response to ionizing radiation	Pp1s127_102V6
wt.vs.d-smg1	wt	d-smg1	up	BP	GO:0014070	4	1	0.24	0.217588	0.217588	response to organic cyclic substance	Pp1s178_144V6
wt.vs.d-smg1	wt	d-smg1	up	BP	GO:0015671	4	1	0.24	0.217588	0.217588	oxygen transport	Pp1s309_63V6
wt.vs.d-smg1	wt	d-smg1	up	BP	GO:0019853	4	1	0.24	0.217588	0.217588	L-ascorbic acid biosynthetic process	Pp1s275_35V6
wt.vs.d-smg1	wt	d-smg1	up	BP	GO:0030150	4	1	0.24	0.217588	0.217588	protein import into mitochondrial matrix	Pp1s162_167V6
wt.vs.d-smg1	wt	d-smg1	up	BP	GO:0050435	4	1	0.24	0.217588	0.217588	beta-amyloid metabolic process	Pp1s194_178V6
wt.vs.d-smg1	wt	d-smg1	up	BP	GO:0051205	4	1	0.24	0.217588	0.217588	protein insertion into membrane	Pp1s184_10V6
wt.vs.d-smg1	wt	d-smg1	up	MF	GO:0000774	4	1	0.24	0.222516	0.222516	adenyl-nucleotide exchange factor activity	Pp1s162_167V6
wt.vs.d-smg1	wt	d-smg1	up	MF	GO:0004591	4	1	0.24	0.222516	0.222516	oxoglutarate dehydrogenase (succinyl-transferring) activity	Pp1s14_131V6
wt.vs.d-smg1	wt	d-smg1	up	MF	GO:0008536	4	1	0.24	0.222516	0.222516	Ran GTPase binding	Pp1s208_168V6
wt.vs.d-smg1	wt	d-smg1	up	MF	GO:0008658	4	1	0.24	0.222516	0.222516	penicillin binding	Pp1s138_41V6
wt.vs.d-smg1	wt	d-smg1	up	MF	GO:0008792	4	1	0.24	0.222516	0.222516	arginine decarboxylase activity	Pp1s144_139V6
wt.vs.d-smg1	wt	d-smg1	up	MF	GO:0009931	4	1	0.24	0.222516	0.222516	calcium-dependent protein serine/threonine kinase activity	Pp1s116_98V6
wt.vs.d-smg1	wt	d-smg1	up	MF	GO:0015269	4	1	0.24	0.222516	0.222516	calcium-activated potassium channel activity	Pp1s231_32V6
wt.vs.d-smg1	wt	d-smg1	up	MF	GO:0015326	4	1	0.24	0.222516	0.222516	cationic amino acid transmembrane transporter activity	Pp1s360_36V6
wt.vs.d-smg1	wt	d-smg1	up	MF	GO:0016040	4	1	0.24	0.222516	0.222516	glutamate synthase (NADH) activity	Pp1s58_117V6
wt.vs.d-smg1	wt	d-smg1	up	MF	GO:0016630	4	1	0.24	0.222516	0.222516	protochlorophyllide reductase activity	Pp1s111_8V6
wt.vs.d-smg1	wt	d-smg1	up	MF	GO:0030158	4	1	0.24	0.222516	0.222516	protein xylosyltransferase activity	Pp1s149_88V6
wt.vs.d-smg1	wt	d-smg1	up	MF	GO:0033807	4	1	0.24	0.222516	0.222516	icosanoyl-CoA synthase activity	Pp1s34_294V6
wt.vs.d-smg1	wt	d-smg1	up	MF	GO:0046524	4	1	0.24	0.222516	0.222516	sucrose-phosphate synthase activity	Pp1s66_227V6
wt.vs.d-smg1	wt	d-smg1	up	BP	GO:0006821	15	2	0.89	0.223328	0.223328	chloride transport	Pp1s139_48V6,Pp1s22_299V6
wt.vs.d-smg1	wt	d-smg1	up	BP	GO:0009231	15	2	0.89	0.223328	0.223328	riboflavin biosynthetic process	Pp1s56_240V6,Pp1s175_104V6
wt.vs.d-smg1	wt	d-smg1	up	CC	GO:0005681	17	2	0.9	0.226555	0.226555	spliceosomal complex	Pp1s505_13V6,Pp1s98_7V6
wt.vs.d-smg1	wt	d-smg1	up	CC	GO:0005795	17	2	0.9	0.226555	0.226555	Golgi stack	Pp1s38_220V6,Pp1s21_208V6
wt.vs.d-smg1	wt	d-smg1	up	CC	GO:0016021	962	57	50.96	0.203045	0.229295	integral to membrane	Pp1s73_202V6,Pp1s87_152V6,Pp1s21_109V6,Pp1s183_11V6,Pp1s1_60V6,Pp1s139_48V6,Pp1s20_72V6,Pp1s188_78V6,Pp1s290_16V6,Pp1s308_15V6,Pp1s19_106V6,Pp1s1_478V6,Pp1s663_3V6,Pp1s209_119V6,Pp1s7_388V6,Pp1s252_67V6,Pp1s391_45V6,Pp1s163_19V6,Pp1s284_48V6,Pp1s150_45V6,Pp1s20_162V6,Pp1s19_32V6,Pp1s24_172V6,Pp1s184_10V6,Pp1s159_1V6,Pp1s121_11V6,Pp1s114_91V6,Pp1s2_667V6,Pp1s78_15V6,Pp1s68_296V6,Pp1s65_285V6,Pp1s1…
wt.vs.d-smg1	wt	d-smg1	up	BP	GO:0010467	2330	121	138.61	0.965199	0.231174	gene expression	Pp1s190_85V6,Pp1s23_254V6,Pp1s72_196V6,Pp1s386_19V6,Pp1s360_36V6,Pp1s69_14V6,Pp1s336_48V6,Pp1s174_49V6,Pp1s80_86V6,Pp1s101_227V6,Pp1s164_64V6,Pp1s2_667V6,Pp1s30_190V6,Pp1s219_54V6,Pp1s429_32V6,Pp1s196_105V6,Pp1s59_249V6,Pp1s84_286V6
wt.vs.d-smg1	wt	d-smg1	up	MF	GO:0008324	358	24	21.83	0.344432	0.231255	cation transmembrane transporter activity	Pp1s95_92V6,Pp1s360_36V6,Pp1s232_52V6,Pp1s76_98V6,Pp1s20_68V6
wt.vs.d-smg1	wt	d-smg1	up	CC	GO:0005634	2563	152	135.76	0.0655335	0.233431	nucleus	Pp1s77_97V6,Pp1s91_112V6,Pp1s141_102V6,Pp1s174_93V6,Pp1s241_59V6,Pp1s56_226V6,Pp1s34_411V6,Pp1s74_123V6,Pp1s48_101V6,Pp1s78_226V6,Pp1s295_6V6,Pp1s341_28V6,Pp1s47_181V6,Pp1s183_112V6,Pp1s34_408V6,Pp1s42_185V6,Pp1s107_45V6,Pp1s18_52V6,Pp1s81_188V6,Pp1s213_13V6,Pp1s21_413V6,Pp1s47_331V6,Pp1s4_111V6,Pp1s183_113V6,Pp1s249_80V6,Pp1s37_293V6,Pp1s442_22V6,Pp1s27_9V6,Pp1s163_73V6,Pp1s225_102V6,Pp1s267_56V…
wt.vs.d-smg1	wt	d-smg1	up	CC	GO:0009434	5	1	0.26	0.238264	0.238264	microtubule-based flagellum	Pp1s152_63V6
wt.vs.d-smg1	wt	d-smg1	up	BP	GO:0016043	671	44	39.92	0.268453	0.243999	cellular component organization	Pp1s23_254V6,Pp1s429_32V6
wt.vs.d-smg1	wt	d-smg1	up	BP	GO:0048443	16	2	0.95	0.245837	0.245837	stamen development	Pp1s252_67V6,Pp1s121_11V6
wt.vs.d-smg1	wt	d-smg1	up	BP	GO:0008033	55	7	3.27	0.0433446	0.249599	tRNA processing	Pp1s277_58V6,Pp1s652_2V6,Pp1s249_96V6,Pp1s5_169V6,Pp1s7_433V6,Pp1s2_239V6
wt.vs.d-smg1	wt	d-smg1	up	MF	GO:0016846	29	3	1.77	0.258756	0.258756	carbon-sulfur lyase activity	Pp1s3_273V6,Pp1s88_153V6,Pp1s26_28V6
wt.vs.d-smg1	wt	d-smg1	up	BP	GO:0006730	116	9	6.9	0.252828	0.262614	one-carbon metabolic process	Pp1s32_350V6,Pp1s4821_1V6,Pp1s176_89V6,Pp1s163_97V6,Pp1s1722_1V6
wt.vs.d-smg1	wt	d-smg1	up	BP	GO:0000075	7	2	0.42	0.0607837	0.263829	cell cycle checkpoint	Pp1s135_65V6,Pp1s127_102V6
wt.vs.d-smg1	wt	d-smg1	up	BP	GO:0048870	15	2	0.89	0.223328	0.264003	cell motility	Pp1s152_63V6,Pp1s121_149V6
wt.vs.d-smg1	wt	d-smg1	up	BP	GO:0009186	5	1	0.3	0.264152	0.264152	deoxyribonucleoside diphosphate metabolic process	Pp1s41_228V6
wt.vs.d-smg1	wt	d-smg1	up	BP	GO:0010815	5	1	0.3	0.264152	0.264152	bradykinin catabolic process	Pp1s194_178V6
wt.vs.d-smg1	wt	d-smg1	up	BP	GO:0045089	5	1	0.3	0.264152	0.264152	positive regulation of innate immune response	Pp1s12_286V6
wt.vs.d-smg1	wt	d-smg1	up	BP	GO:0046854	5	1	0.3	0.264152	0.264152	phosphoinositide phosphorylation	Pp1s93_76V6
wt.vs.d-smg1	wt	d-smg1	up	CC	GO:0015629	32	5	1.7	0.025256	0.265477	actin cytoskeleton	Pp1s241_59V6,Pp1s32_20V6,Pp1s27_207V6,Pp1s27_201V6,Pp1s159_42V6
wt.vs.d-smg1	wt	d-smg1	up	CC	GO:0008287	48	4	2.54	0.248593	0.267855	protein serine/threonine phosphatase complex	Pp1s88_186V6,Pp1s13_212V6,Pp1s138_11V6,Pp1s207_71V6
wt.vs.d-smg1	wt	d-smg1	up	BP	GO:0009832	17	2	1.01	0.268419	0.268419	plant-type cell wall biogenesis	Pp1s111_50V6,Pp1s111_71V6
wt.vs.d-smg1	wt	d-smg1	up	BP	GO:0032313	17	2	1.01	0.268419	0.268419	regulation of Rab GTPase activity	Pp1s167_139V6,Pp1s17_96V6
wt.vs.d-smg1	wt	d-smg1	up	MF	GO:0042578	277	21	16.89	0.178071	0.268933	phosphoric ester hydrolase activity	Pp1s100_145V6
wt.vs.d-smg1	wt	d-smg1	up	MF	GO:0004004	6	2	0.37	0.04727	0.269668	ATP-dependent RNA helicase activity	Pp1s72_196V6,Pp1s42_89V6
wt.vs.d-smg1	wt	d-smg1	up	BP	GO:0006979	127	9	7.56	0.343271	0.269852	response to oxidative stress	Pp1s26_77V6,Pp1s256_80V6,Pp1s178_39V6,Pp1s256_84V6,Pp1s153_74V6,Pp1s159_150V6,Pp1s256_82V6,Pp1s855_1V6
wt.vs.d-smg1	wt	d-smg1	up	MF	GO:0004001	5	1	0.3	0.269939	0.269939	adenosine kinase activity	Pp1s69_127V6
wt.vs.d-smg1	wt	d-smg1	up	MF	GO:0004321	5	1	0.3	0.269939	0.269939	fatty-acyl-CoA synthase activity	Pp1s12_59V6
wt.vs.d-smg1	wt	d-smg1	up	MF	GO:0004351	5	1	0.3	0.269939	0.269939	glutamate decarboxylase activity	Pp1s8_163V6
wt.vs.d-smg1	wt	d-smg1	up	MF	GO:0004612	5	1	0.3	0.269939	0.269939	phosphoenolpyruvate carboxykinase (ATP) activity	Pp1s60_266V6
wt.vs.d-smg1	wt	d-smg1	up	MF	GO:0004617	5	1	0.3	0.269939	0.269939	phosphoglycerate dehydrogenase activity	Pp1s87_117V6
wt.vs.d-smg1	wt	d-smg1	up	MF	GO:0004781	5	1	0.3	0.269939	0.269939	sulfate adenylyltransferase (ATP) activity	Pp1s166_97V6
wt.vs.d-smg1	wt	d-smg1	up	MF	GO:0008835	5	1	0.3	0.269939	0.269939	diaminohydroxyphosphoribosylaminopyrimidine deaminase activity	Pp1s175_104V6
wt.vs.d-smg1	wt	d-smg1	up	MF	GO:0015377	5	1	0.3	0.269939	0.269939	cation:chloride symporter activity	Pp1s139_48V6
wt.vs.d-smg1	wt	d-smg1	up	MF	GO:0050307	5	1	0.3	0.269939	0.269939	sucrose-phosphatase activity	Pp1s18_326V6
wt.vs.d-smg1	wt	d-smg1	up	BP	GO:0006334	74	6	4.4	0.276891	0.276891	nucleosome assembly	Pp1s56_226V6,Pp1s47_181V6,Pp1s53_134V6,Pp1s188_35V6,Pp1s98_232V6,Pp1s34_255V6
wt.vs.d-smg1	wt	d-smg1	up	MF	GO:0005097	17	2	1.04	0.278016	0.278016	Rab GTPase activator activity	Pp1s167_139V6,Pp1s17_96V6
wt.vs.d-smg1	wt	d-smg1	up	CC	GO:0000325	22	3	1.17	0.108007	0.278281	plant-type vacuole	Pp1s296_62V6,Pp1s79_95V6,Pp1s352_50V6
wt.vs.d-smg1	wt	d-smg1	up	CC	GO:0005952	6	1	0.32	0.278626	0.278626	cAMP-dependent protein kinase complex	Pp1s88_186V6
wt.vs.d-smg1	wt	d-smg1	up	CC	GO:0031209	6	1	0.32	0.278626	0.278626	SCAR complex	Pp1s39_129V6
wt.vs.d-smg1	wt	d-smg1	up	BP	GO:0009414	31	3	1.84	0.279767	0.279767	response to water deprivation	Pp1s442_22V6,Pp1s116_98V6,Pp1s114_172V6
wt.vs.d-smg1	wt	d-smg1	up	MF	GO:0016829	349	29	21.28	0.0556907	0.284831	lyase activity	Pp1s130_5V6,Pp1s130_37V6,Pp1s40_9V6,Pp1s3_273V6,Pp1s425_11V6,Pp1s251_75V6,Pp1s88_153V6,Pp1s26_28V6
wt.vs.d-smg1	wt	d-smg1	up	BP	GO:0007067	18	2	1.07	0.290988	0.290988	mitosis	Pp1s143_26V6,Pp1s143_27V6
wt.vs.d-smg1	wt	d-smg1	up	BP	GO:0009911	18	2	1.07	0.290988	0.290988	positive regulation of flower development	Pp1s398_25V6,Pp1s19_295V6
wt.vs.d-smg1	wt	d-smg1	up	MF	GO:0005351	31	3	1.89	0.292566	0.292566	sugar:hydrogen symporter activity	Pp1s185_107V6,Pp1s198_73V6,Pp1s180_143V6
wt.vs.d-smg1	wt	d-smg1	up	BP	GO:0009723	32	3	1.9	0.296321	0.296321	response to ethylene stimulus	Pp1s141_102V6,Pp1s3_273V6,Pp1s26_28V6
wt.vs.d-smg1	wt	d-smg1	up	BP	GO:0006813	61	5	3.63	0.296584	0.296584	potassium ion transport	Pp1s143_101V6,Pp1s118_70V6,Pp1s248_84V6,Pp1s134_179V6,Pp1s253_31V6
wt.vs.d-smg1	wt	d-smg1	up	MF	GO:0004527	58	7	3.54	0.0616197	0.299829	exonuclease activity	Pp1s33_131V6,Pp1s65_111V6,Pp1s318_65V6,Pp1s323_69V6,Pp1s29_135V6
wt.vs.d-smg1	wt	d-smg1	up	MF	GO:0030976	18	2	1.1	0.301131	0.301131	thiamin pyrophosphate binding	Pp1s25_218V6,Pp1s14_131V6
wt.vs.d-smg1	wt	d-smg1	up	BP	GO:0016049	62	9	3.69	0.0105645	0.306003	cell growth	Pp1s26_271V6,Pp1s54_259V6,Pp1s159_42V6,Pp1s39_129V6
wt.vs.d-smg1	wt	d-smg1	up	BP	GO:0009617	69	9	4.1	0.0204681	0.306175	response to bacterium	Pp1s30_234V6,Pp1s249_80V6,Pp1s98_130V6,Pp1s15_137V6,Pp1s79_75V6,Pp1s102_126V6,Pp1s270_44V6,Pp1s116_98V6
wt.vs.d-smg1	wt	d-smg1	up	BP	GO:0006464	1287	84	76.57	0.190787	0.306658	protein modification process	Pp1s30_162V6,Pp1s274_30V6,Pp1s161_36V6,Pp1s415_4V6,Pp1s136_94V6,Pp1s4_493V6,Pp1s129_113V6,Pp1s118_90V6,Pp1s59_264V6,Pp1s479_13V6,Pp1s64_46V6,Pp1s51_326V6,Pp1s133_62V6,Pp1s43_196V6,Pp1s251_37V6,Pp1s34_189V6,Pp1s232_44V6,Pp1s99_118V6,Pp1s1_782V6,Pp1s14_328V6,Pp1s5_324V6,Pp1s30_295V6,Pp1s22_359V6,Pp1s1_213V6,Pp1s370_45V6,Pp1s489_9V6,Pp1s88_186V6,Pp1s21_330V6,Pp1s59_259V6,Pp1s489_1V6,Pp1s34_221V6,Pp1…
wt.vs.d-smg1	wt	d-smg1	up	BP	GO:0006536	19	4	1.13	0.0235142	0.307025	glutamate metabolic process	Pp1s64_163V6,Pp1s58_117V6,Pp1s8_163V6
wt.vs.d-smg1	wt	d-smg1	up	BP	GO:0009168	21	3	1.25	0.125879	0.30749	purine ribonucleoside monophosphate biosynthetic process	Pp1s168_82V6,Pp1s28_327V6
wt.vs.d-smg1	wt	d-smg1	up	BP	GO:0016126	7	2	0.42	0.0607837	0.307559	sterol biosynthetic process	Pp1s2_33V6,Pp1s31_31V6
wt.vs.d-smg1	wt	d-smg1	up	BP	GO:0001701	6	1	0.36	0.307949	0.307949	in utero embryonic development	Pp1s200_88V6
wt.vs.d-smg1	wt	d-smg1	up	BP	GO:0001932	6	1	0.36	0.307949	0.307949	regulation of protein amino acid phosphorylation	Pp1s88_186V6
wt.vs.d-smg1	wt	d-smg1	up	BP	GO:0006467	6	1	0.36	0.307949	0.307949	protein thiol-disulfide exchange	Pp1s64_46V6
wt.vs.d-smg1	wt	d-smg1	up	BP	GO:0009773	6	1	0.36	0.307949	0.307949	photosynthetic electron transport in photosystem I	Pp1s114_172V6
wt.vs.d-smg1	wt	d-smg1	up	BP	GO:0015976	6	1	0.36	0.307949	0.307949	carbon utilization	Pp1s30_234V6
wt.vs.d-smg1	wt	d-smg1	up	BP	GO:0015996	6	1	0.36	0.307949	0.307949	chlorophyll catabolic process	Pp1s111_8V6
wt.vs.d-smg1	wt	d-smg1	up	BP	GO:0031647	6	1	0.36	0.307949	0.307949	regulation of protein stability	Pp1s80_34V6
wt.vs.d-smg1	wt	d-smg1	up	BP	GO:0045010	6	1	0.36	0.307949	0.307949	actin nucleation	Pp1s39_129V6
wt.vs.d-smg1	wt	d-smg1	up	BP	GO:0046488	6	1	0.36	0.307949	0.307949	phosphatidylinositol metabolic process	Pp1s93_76V6,Pp1s36_196V6
wt.vs.d-smg1	wt	d-smg1	up	BP	GO:0051781	6	1	0.36	0.307949	0.307949	positive regulation of cell division	Pp1s69_14V6
wt.vs.d-smg1	wt	d-smg1	up	BP	GO:0006810	1629	101	96.91	0.33798	0.309343	transport	Pp1s73_202V6,Pp1s464_11V6,Pp1s21_109V6,Pp1s189_85V6,Pp1s1_60V6,Pp1s139_48V6,Pp1s308_15V6,Pp1s288_43V6,Pp1s35_272V6,Pp1s538_1V6,Pp1s95_92V6,Pp1s256_80V6,Pp1s19_106V6,Pp1s122_120V6,Pp1s295_40V6,Pp1s130_78V6,Pp1s134_166V6,Pp1s53_164V6,Pp1s256_84V6,Pp1s300_43V6,Pp1s159_1V6,Pp1s114_91V6,Pp1s190_76V6,Pp1s21_257V6,Pp1s88_217V6,Pp1s356_46V6,Pp1s74_245V6,Pp1s79_95V6,Pp1s134_72V6,Pp1s3_102V6,Pp1s20_68V6,Pp…
wt.vs.d-smg1	wt	d-smg1	up	MF	GO:0050661	32	3	1.95	0.309589	0.309589	NADP or NADPH binding	Pp1s302_37V6,Pp1s174_107V6,Pp1s175_104V6
wt.vs.d-smg1	wt	d-smg1	up	MF	GO:0016772	1524	102	92.93	0.164749	0.311379	transferase activity, transferring phosphorus-containing groups	Pp1s336_17V6,Pp1s173_103V6,Pp1s2_145V6,Pp1s60_266V6,Pp1s106_50V6,Pp1s182_61V6,Pp1s276_103V6
wt.vs.d-smg1	wt	d-smg1	up	BP	GO:0006865	33	3	1.96	0.31293	0.31293	amino acid transport	Pp1s51_97V6,Pp1s360_36V6,Pp1s138_69V6
wt.vs.d-smg1	wt	d-smg1	up	BP	GO:0006099	19	2	1.13	0.313465	0.313465	tricarboxylic acid cycle	Pp1s40_9V6,Pp1s2_220V6
wt.vs.d-smg1	wt	d-smg1	up	MF	GO:0005085	22	3	1.34	0.147356	0.314139	guanyl-nucleotide exchange factor activity	Pp1s19_33V6,Pp1s318_8V6
wt.vs.d-smg1	wt	d-smg1	up	MF	GO:0051020	10	2	0.61	0.120762	0.314227	GTPase binding	Pp1s318_8V6
wt.vs.d-smg1	wt	d-smg1	up	MF	GO:0004335	6	1	0.37	0.314473	0.314473	galactokinase activity	Pp1s386_19V6
wt.vs.d-smg1	wt	d-smg1	up	MF	GO:0004723	6	1	0.37	0.314473	0.314473	calcium-dependent protein serine/threonine phosphatase activity	Pp1s159_42V6
wt.vs.d-smg1	wt	d-smg1	up	MF	GO:0004737	6	1	0.37	0.314473	0.314473	pyruvate decarboxylase activity	Pp1s25_218V6
wt.vs.d-smg1	wt	d-smg1	up	MF	GO:0004766	6	1	0.37	0.314473	0.314473	spermidine synthase activity	Pp1s54_259V6
wt.vs.d-smg1	wt	d-smg1	up	MF	GO:0008142	6	1	0.37	0.314473	0.314473	oxysterol binding	Pp1s18_231V6
wt.vs.d-smg1	wt	d-smg1	up	MF	GO:0008460	6	1	0.37	0.314473	0.314473	dTDP-glucose 4,6-dehydratase activity	Pp1s194_128V6
wt.vs.d-smg1	wt	d-smg1	up	MF	GO:0008603	6	1	0.37	0.314473	0.314473	cAMP-dependent protein kinase regulator activity	Pp1s88_186V6
wt.vs.d-smg1	wt	d-smg1	up	MF	GO:0015926	6	1	0.37	0.314473	0.314473	glucosidase activity	Pp1s298_46V6
wt.vs.d-smg1	wt	d-smg1	up	MF	GO:0016307	6	1	0.37	0.314473	0.314473	phosphatidylinositol phosphate kinase activity	Pp1s36_196V6
wt.vs.d-smg1	wt	d-smg1	up	MF	GO:0019139	6	1	0.37	0.314473	0.314473	cytokinin dehydrogenase activity	Pp1s222_49V6
wt.vs.d-smg1	wt	d-smg1	up	MF	GO:0015036	45	2	2.74	0.769326	0.314922	disulfide oxidoreductase activity	Pp1s58_117V6,Pp1s63_8V6
wt.vs.d-smg1	wt	d-smg1	up	CC	GO:0005853	7	1	0.37	0.316852	0.316852	eukaryotic translation elongation factor 1 complex	Pp1s333_26V6
wt.vs.d-smg1	wt	d-smg1	up	CC	GO:0031225	7	1	0.37	0.316852	0.316852	anchored to membrane	Pp1s157_11V6
wt.vs.d-smg1	wt	d-smg1	up	CC	GO:0031361	7	1	0.37	0.316852	0.316852	integral to thylakoid membrane	Pp1s2_667V6
wt.vs.d-smg1	wt	d-smg1	up	BP	GO:0006470	63	5	3.75	0.320286	0.320286	protein amino acid dephosphorylation	Pp1s14_328V6,Pp1s22_359V6,Pp1s88_186V6,Pp1s13_212V6,Pp1s207_71V6
wt.vs.d-smg1	wt	d-smg1	up	BP	GO:0009058	3367	174	200.31	0.99147	0.322204	biosynthetic process	Pp1s246_97V6,Pp1s115_97V6,Pp1s425_11V6,Pp1s39_322V6,Pp1s36_253V6,Pp1s66_227V6,Pp1s23_50V6,Pp1s86_237V6
wt.vs.d-smg1	wt	d-smg1	up	MF	GO:0004365	19	2	1.16	0.324114	0.324114	glyceraldehyde-3-phosphate dehydrogenase (phosphorylating) activity	Pp1s3_238V6,Pp1s49_96V6
wt.vs.d-smg1	wt	d-smg1	up	CC	GO:0005774	38	4	2.01	0.139974	0.325792	vacuolar membrane	Pp1s231_32V6,Pp1s296_62V6,Pp1s79_95V6,Pp1s352_50V6
wt.vs.d-smg1	wt	d-smg1	up	BP	GO:0006302	15	3	0.89	0.0558233	0.34845	double-strand break repair	Pp1s78_226V6,Pp1s80_34V6
wt.vs.d-smg1	wt	d-smg1	up	BP	GO:0005985	16	2	0.95	0.245837	0.348932	sucrose metabolic process	Pp1s18_326V6,Pp1s66_227V6
wt.vs.d-smg1	wt	d-smg1	up	BP	GO:0000038	7	1	0.42	0.349144	0.349144	very-long-chain fatty acid metabolic process	Pp1s34_294V6
wt.vs.d-smg1	wt	d-smg1	up	BP	GO:0006564	7	1	0.42	0.349144	0.349144	L-serine biosynthetic process	Pp1s87_117V6
wt.vs.d-smg1	wt	d-smg1	up	BP	GO:0009098	7	1	0.42	0.349144	0.349144	leucine biosynthetic process	Pp1s47_214V6
wt.vs.d-smg1	wt	d-smg1	up	BP	GO:0015746	7	1	0.42	0.349144	0.349144	citrate transport	Pp1s298_28V6
wt.vs.d-smg1	wt	d-smg1	up	BP	GO:0015780	7	1	0.42	0.349144	0.349144	nucleotide-sugar transport	Pp1s198_73V6
wt.vs.d-smg1	wt	d-smg1	up	BP	GO:0045226	7	1	0.42	0.349144	0.349144	extracellular polysaccharide biosynthetic process	Pp1s194_128V6
wt.vs.d-smg1	wt	d-smg1	up	BP	GO:0045944	7	1	0.42	0.349144	0.349144	positive regulation of transcription from RNA polymerase II promoter	Pp1s200_88V6
wt.vs.d-smg1	wt	d-smg1	up	MF	GO:0016747	236	19	14.39	0.131198	0.354829	transferase activity, transferring acyl groups other than amino-acyl groups	Pp1s14_62V6,Pp1s9_366V6,Pp1s40_9V6,Pp1s130_277V6,Pp1s232_23V6,Pp1s47_214V6,Pp1s1_162V6,Pp1s34_294V6
wt.vs.d-smg1	wt	d-smg1	up	MF	GO:0016866	46	7	2.8	0.020422	0.354997	intramolecular transferase activity	Pp1s334_88V6,Pp1s165_126V6,Pp1s31_80V6,Pp1s27_285V6,Pp1s213_114V6,Pp1s45_126V6
wt.vs.d-smg1	wt	d-smg1	up	MF	GO:0016740	2684	181	163.66	0.0657647	0.35611	transferase activity	Pp1s66_172V6,Pp1s75_50V6,Pp1s530_5V6,Pp1s173_103V6,Pp1s346_18V6,Pp1s177_132V6,Pp1s31_106V6,Pp1s449_13V6,Pp1s441_14V6,Pp1s67_234V6,Pp1s97_287V6,Pp1s3_334V6,Pp1s1_162V6,Pp1s456_4V6,Pp1s530_2V6,Pp1s25_218V6,Pp1s160_88V6,Pp1s40_186V6,Pp1s44_128V6
wt.vs.d-smg1	wt	d-smg1	up	MF	GO:0003906	7	1	0.43	0.356293	0.356293	DNA-(apurinic or apyrimidinic site) lyase activity	Pp1s345_42V6
wt.vs.d-smg1	wt	d-smg1	up	MF	GO:0004697	7	1	0.43	0.356293	0.356293	protein kinase C activity	Pp1s22_429V6
wt.vs.d-smg1	wt	d-smg1	up	MF	GO:0004748	7	1	0.43	0.356293	0.356293	ribonucleoside-diphosphate reductase activity	Pp1s41_228V6
wt.vs.d-smg1	wt	d-smg1	up	MF	GO:0005338	7	1	0.43	0.356293	0.356293	nucleotide-sugar transmembrane transporter activity	Pp1s198_73V6
wt.vs.d-smg1	wt	d-smg1	up	MF	GO:0008831	7	1	0.43	0.356293	0.356293	dTDP-4-dehydrorhamnose reductase activity	Pp1s194_128V6
wt.vs.d-smg1	wt	d-smg1	up	MF	GO:0015137	7	1	0.43	0.356293	0.356293	citrate transmembrane transporter activity	Pp1s298_28V6
wt.vs.d-smg1	wt	d-smg1	up	MF	GO:0016742	7	1	0.43	0.356293	0.356293	hydroxymethyl-, formyl- and related transferase activity	Pp1s7_93V6,Pp1s176_89V6
wt.vs.d-smg1	wt	d-smg1	up	BP	GO:0009627	21	2	1.25	0.357877	0.357877	systemic acquired resistance	Pp1s15_137V6,Pp1s102_126V6
wt.vs.d-smg1	wt	d-smg1	up	BP	GO:0010200	51	4	3.03	0.360553	0.360553	response to chitin	Pp1s31_35V6,Pp1s20_86V6,Pp1s359_32V6,Pp1s181_36V6
wt.vs.d-smg1	wt	d-smg1	up	MF	GO:0008134	61	4	3.72	0.514968	0.361122	transcription factor binding	Pp1s200_88V6,Pp1s72_196V6,Pp1s88_217V6
wt.vs.d-smg1	wt	d-smg1	up	MF	GO:0004722	56	5	3.41	0.254749	0.363442	protein serine/threonine phosphatase activity	Pp1s88_186V6,Pp1s13_212V6,Pp1s207_71V6,Pp1s159_42V6,Pp1s166_60V6
wt.vs.d-smg1	wt	d-smg1	up	BP	GO:0043086	24	3	1.43	0.168624	0.379031	negative regulation of catalytic activity	Pp1s7_309V6,Pp1s7_237V6
wt.vs.d-smg1	wt	d-smg1	up	BP	GO:0006071	22	2	1.31	0.379698	0.379698	glycerol metabolic process	Pp1s70_55V6,Pp1s87_48V6
wt.vs.d-smg1	wt	d-smg1	up	BP	GO:0009409	68	5	4.05	0.380241	0.380241	response to cold	Pp1s30_234V6,Pp1s275_35V6,Pp1s111_50V6,Pp1s111_71V6,Pp1s34_294V6
wt.vs.d-smg1	wt	d-smg1	up	BP	GO:0009965	28	4	1.67	0.0818188	0.387003	leaf morphogenesis	Pp1s19_295V6
wt.vs.d-smg1	wt	d-smg1	up	BP	GO:0006694	15	3	0.89	0.0558233	0.387115	steroid biosynthetic process	Pp1s302_37V6,Pp1s31_31V6
wt.vs.d-smg1	wt	d-smg1	up	CC	GO:0005929	9	1	0.48	0.38734	0.38734	cilium	Pp1s152_63V6
wt.vs.d-smg1	wt	d-smg1	up	BP	GO:0006400	11	2	0.65	0.136224	0.387488	tRNA modification	Pp1s238_57V6,Pp1s5_169V6
wt.vs.d-smg1	wt	d-smg1	up	BP	GO:0006636	8	1	0.48	0.387889	0.387889	unsaturated fatty acid biosynthetic process	Pp1s5_162V6
wt.vs.d-smg1	wt	d-smg1	up	BP	GO:0006828	8	1	0.48	0.387889	0.387889	manganese ion transport	Pp1s79_95V6
wt.vs.d-smg1	wt	d-smg1	up	BP	GO:0017006	8	1	0.48	0.387889	0.387889	protein-tetrapyrrole linkage	Pp1s4_493V6
wt.vs.d-smg1	wt	d-smg1	up	BP	GO:0031401	8	1	0.48	0.387889	0.387889	positive regulation of protein modification process	Pp1s73_159V6
wt.vs.d-smg1	wt	d-smg1	up	BP	GO:0032012	27	2	1.61	0.483312	0.387953	regulation of ARF protein signal transduction	Pp1s19_33V6,Pp1s283_9V6
wt.vs.d-smg1	wt	d-smg1	up	CC	GO:0009534	139	3	7.36	0.98029	0.389218	chloroplast thylakoid	Pp1s30_234V6,Pp1s199_127V6,Pp1s114_172V6
wt.vs.d-smg1	wt	d-smg1	up	MF	GO:0042802	80	8	4.88	0.113632	0.39267	identical protein binding	Pp1s4_493V6,Pp1s7_309V6,Pp1s30_295V6,Pp1s178_144V6,Pp1s73_159V6,Pp1s7_237V6,Pp1s194_178V6,Pp1s162_167V6
wt.vs.d-smg1	wt	d-smg1	up	MF	GO:0004084	8	1	0.49	0.395565	0.395565	branched-chain-amino-acid transaminase activity	Pp1s68_57V6
wt.vs.d-smg1	wt	d-smg1	up	MF	GO:0004435	8	1	0.49	0.395565	0.395565	phosphoinositide phospholipase C activity	Pp1s13_9V6
wt.vs.d-smg1	wt	d-smg1	up	MF	GO:0004712	8	1	0.49	0.395565	0.395565	protein serine/threonine/tyrosine kinase activity	Pp1s43_196V6
wt.vs.d-smg1	wt	d-smg1	up	MF	GO:0004807	8	1	0.49	0.395565	0.395565	triose-phosphate isomerase activity	Pp1s3_334V6
wt.vs.d-smg1	wt	d-smg1	up	MF	GO:0005086	8	1	0.49	0.395565	0.395565	ARF guanyl-nucleotide exchange factor activity	Pp1s19_33V6
wt.vs.d-smg1	wt	d-smg1	up	MF	GO:0005310	8	1	0.49	0.395565	0.395565	dicarboxylic acid transmembrane transporter activity	Pp1s347_37V6
wt.vs.d-smg1	wt	d-smg1	up	MF	GO:0008020	8	1	0.49	0.395565	0.395565	G-protein coupled photoreceptor activity	Pp1s4_493V6
wt.vs.d-smg1	wt	d-smg1	up	MF	GO:0008759	8	1	0.49	0.395565	0.395565	UDP-3-O-[3-hydroxymyristoyl] N-acetylglucosamine deacetylase activity	Pp1s1_376V6
wt.vs.d-smg1	wt	d-smg1	up	MF	GO:0008964	8	1	0.49	0.395565	0.395565	phosphoenolpyruvate carboxylase activity	Pp1s43_131V6
wt.vs.d-smg1	wt	d-smg1	up	MF	GO:0010277	8	1	0.49	0.395565	0.395565	chlorophyllide a oxygenase activity	Pp1s111_8V6
wt.vs.d-smg1	wt	d-smg1	up	MF	GO:0019789	8	1	0.49	0.395565	0.395565	SUMO ligase activity	Pp1s129_63V6
wt.vs.d-smg1	wt	d-smg1	up	MF	GO:0019825	8	1	0.49	0.395565	0.395565	oxygen binding	Pp1s309_63V6
wt.vs.d-smg1	wt	d-smg1	up	MF	GO:0046899	8	1	0.49	0.395565	0.395565	nucleoside triphosphate adenylate kinase activity	Pp1s373_1V6
wt.vs.d-smg1	wt	d-smg1	up	CC	GO:0043232	1212	39	64.2	0.999873	0.397913	intracellular non-membrane-bounded organelle	Pp1s141_102V6,Pp1s56_226V6,Pp1s403_39V6,Pp1s288_45V6,Pp1s220_85V6,Pp1s80_34V6,Pp1s360_36V6,Pp1s174_49V6,Pp1s291_59V6,Pp1s135_65V6,Pp1s248_36V6,Pp1s475_4V6,Pp1s113_202V6,Pp1s196_105V6,Pp1s30_257V6,Pp1s30_300V6,Pp1s98_232V6,Pp1s34_255V6,Pp1s246_118V6
wt.vs.d-smg1	wt	d-smg1	up	BP	GO:0006357	31	3	1.84	0.279767	0.400791	regulation of transcription from RNA polymerase II promoter	Pp1s200_88V6,Pp1s207_51V6,Pp1s95_66V6
wt.vs.d-smg1	wt	d-smg1	up	BP	GO:0044237	6144	354	365.52	0.840338	0.407103	cellular metabolic process	Pp1s25_29V6,Pp1s185_7V6,Pp1s275_35V6,Pp1s80_86V6,Pp1s4821_1V6,Pp1s176_89V6,Pp1s425_11V6,Pp1s2_667V6,Pp1s75_227V6,Pp1s1722_1V6,Pp1s23_50V6
wt.vs.d-smg1	wt	d-smg1	up	MF	GO:0046873	134	12	8.17	0.116684	0.411476	metal ion transmembrane transporter activity	Pp1s143_101V6,Pp1s118_70V6,Pp1s232_52V6,Pp1s76_98V6,Pp1s134_179V6
wt.vs.d-smg1	wt	d-smg1	up	MF	GO:0003697	23	2	1.4	0.41347	0.41347	single-stranded DNA binding	Pp1s72_196V6,Pp1s31_24V6
wt.vs.d-smg1	wt	d-smg1	up	MF	GO:0015450	23	2	1.4	0.41347	0.41347	P-P-bond-hydrolysis-driven protein transmembrane transporter activity	Pp1s538_1V6,Pp1s376_32V6
wt.vs.d-smg1	wt	d-smg1	up	BP	GO:0016310	1113	74	66.21	0.164357	0.415914	phosphorylation	Pp1s30_162V6,Pp1s274_30V6,Pp1s161_36V6,Pp1s415_4V6,Pp1s136_94V6,Pp1s129_113V6,Pp1s118_90V6,Pp1s59_264V6,Pp1s479_13V6,Pp1s51_326V6,Pp1s133_62V6,Pp1s43_196V6,Pp1s34_189V6,Pp1s232_44V6,Pp1s386_19V6,Pp1s99_118V6,Pp1s1_782V6,Pp1s5_324V6,Pp1s30_295V6,Pp1s1_213V6,Pp1s370_45V6,Pp1s489_9V6,Pp1s21_330V6,Pp1s59_259V6,Pp1s489_1V6,Pp1s34_221V6,Pp1s28_184V6,Pp1s130_99V6,Pp1s134_154V6,Pp1s99_26V6,Pp1s328_30V6,P…
wt.vs.d-smg1	wt	d-smg1	up	CC	GO:0005834	10	1	0.53	0.419812	0.419812	heterotrimeric G-protein complex	Pp1s27_42V6
wt.vs.d-smg1	wt	d-smg1	up	CC	GO:0005885	10	1	0.53	0.419812	0.419812	Arp2/3 protein complex	Pp1s159_42V6
wt.vs.d-smg1	wt	d-smg1	up	CC	GO:0005930	10	1	0.53	0.419812	0.419812	axoneme	Pp1s152_63V6
wt.vs.d-smg1	wt	d-smg1	up	BP	GO:0006974	209	20	12.43	0.0240054	0.420581	response to DNA damage stimulus	Pp1s69_54V6,Pp1s293_34V6,Pp1s59_186V6,Pp1s72_196V6,Pp1s65_111V6,Pp1s184_45V6,Pp1s135_65V6,Pp1s127_102V6,Pp1s93_66V6,Pp1s73_2V6,Pp1s245_90V6,Pp1s290_9V6,Pp1s15_297V6
wt.vs.d-smg1	wt	d-smg1	up	BP	GO:0005975	766	49	45.57	0.315605	0.421108	carbohydrate metabolic process	Pp1s38_222V6,Pp1s161_12V6,Pp1s66_234V6,Pp1s449_13V6,Pp1s441_14V6,Pp1s159_62V6,Pp1s298_46V6,Pp1s21_68V6,Pp1s80_41V6,Pp1s245_59V6,Pp1s100_145V6,Pp1s149_10V6,Pp1s103_94V6,Pp1s37_355V6,Pp1s157_11V6
wt.vs.d-smg1	wt	d-smg1	up	BP	GO:0019538	2887	153	171.75	0.963134	0.421774	protein metabolic process	Pp1s27_248V6,Pp1s201_97V6,Pp1s11_46V6,Pp1s315_1V6,Pp1s350_37V6,Pp1s304_1V6,Pp1s7_309V6,Pp1s190_85V6,Pp1s180_15V6,Pp1s10_253V6,Pp1s79_92V6,Pp1s1_478V6,Pp1s196_44V6,Pp1s41_58V6,Pp1s3_208V6,Pp1s3_478V6,Pp1s232_23V6,Pp1s47_110V6,Pp1s162_1V6,Pp1s333_42V6,Pp1s46_31V6,Pp1s93_116V6,Pp1s41_163V6,Pp1s176_111V6,Pp1s197_46V6,Pp1s176_87V6,Pp1s36_358V6,Pp1s38_390V6,Pp1s199_127V6,Pp1s814_3V6,Pp1s9_440V6,Pp1s36_…
wt.vs.d-smg1	wt	d-smg1	up	BP	GO:0006563	31	3	1.84	0.279767	0.421876	L-serine metabolic process	Pp1s176_89V6,Pp1s87_117V6,Pp1s178_144V6
wt.vs.d-smg1	wt	d-smg1	up	BP	GO:0009225	24	2	1.43	0.422343	0.422343	nucleotide-sugar metabolic process	Pp1s91_143V6,Pp1s38_222V6
wt.vs.d-smg1	wt	d-smg1	up	BP	GO:0009887	54	7	3.21	0.0397809	0.422605	organ morphogenesis	Pp1s137_159V6,Pp1s19_295V6
wt.vs.d-smg1	wt	d-smg1	up	BP	GO:0009851	12	3	0.71	0.0307968	0.423389	auxin biosynthetic process	Pp1s3_273V6,Pp1s12_59V6,Pp1s26_28V6
wt.vs.d-smg1	wt	d-smg1	up	BP	GO:0006955	92	7	5.47	0.306725	0.423779	immune response	Pp1s78_167V6,Pp1s150_88V6,Pp1s202_47V6,Pp1s102_126V6
wt.vs.d-smg1	wt	d-smg1	up	BP	GO:0045941	22	2	1.31	0.379698	0.424215	positive regulation of transcription	Pp1s141_102V6,Pp1s200_88V6
wt.vs.d-smg1	wt	d-smg1	up	BP	GO:0005986	9	1	0.54	0.424332	0.424332	sucrose biosynthetic process	Pp1s18_326V6
wt.vs.d-smg1	wt	d-smg1	up	BP	GO:0006189	9	1	0.54	0.424332	0.424332	'de novo' IMP biosynthetic process	Pp1s7_93V6
wt.vs.d-smg1	wt	d-smg1	up	BP	GO:0009435	9	1	0.54	0.424332	0.424332	NAD biosynthetic process	Pp1s20_135V6
wt.vs.d-smg1	wt	d-smg1	up	BP	GO:0009585	9	1	0.54	0.424332	0.424332	red, far-red light phototransduction	Pp1s4_493V6
wt.vs.d-smg1	wt	d-smg1	up	BP	GO:0010093	9	1	0.54	0.424332	0.424332	specification of floral organ identity	Pp1s169_140V6
wt.vs.d-smg1	wt	d-smg1	up	BP	GO:0019566	9	1	0.54	0.424332	0.424332	arabinose metabolic process	Pp1s386_19V6
wt.vs.d-smg1	wt	d-smg1	up	BP	GO:0042344	9	1	0.54	0.424332	0.424332	indole glucosinolate catabolic process	Pp1s15_137V6
wt.vs.d-smg1	wt	d-smg1	up	BP	GO:0019752	574	31	34.15	0.741598	0.426309	carboxylic acid metabolic process	Pp1s88_125V6,Pp1s3_478V6
wt.vs.d-smg1	wt	d-smg1	up	MF	GO:0031177	39	3	2.38	0.427779	0.427779	phosphopantetheine binding	Pp1s24_172V6,Pp1s51_330V6,Pp1s276_103V6
wt.vs.d-smg1	wt	d-smg1	up	BP	GO:0044260	4389	254	261.11	0.736205	0.431033	cellular macromolecule metabolic process	Pp1s14_328V6,Pp1s80_86V6,Pp1s45_271V6,Pp1s36_196V6
wt.vs.d-smg1	wt	d-smg1	up	MF	GO:0004629	17	2	1.04	0.278016	0.432237	phospholipase C activity	Pp1s13_9V6,Pp1s87_48V6
wt.vs.d-smg1	wt	d-smg1	up	MF	GO:0000062	9	1	0.55	0.432444	0.432444	acyl-CoA binding	Pp1s81_188V6
wt.vs.d-smg1	wt	d-smg1	up	MF	GO:0004607	9	1	0.55	0.432444	0.432444	phosphatidylcholine-sterol O-acyltransferase activity	Pp1s327_22V6
wt.vs.d-smg1	wt	d-smg1	up	MF	GO:0005247	9	1	0.55	0.432444	0.432444	voltage-gated chloride channel activity	Pp1s22_299V6
wt.vs.d-smg1	wt	d-smg1	up	MF	GO:0010314	9	1	0.55	0.432444	0.432444	phosphatidylinositol-5-phosphate binding	Pp1s169_140V6
wt.vs.d-smg1	wt	d-smg1	up	MF	GO:0015086	9	1	0.55	0.432444	0.432444	cadmium ion transmembrane transporter activity	Pp1s15_137V6
wt.vs.d-smg1	wt	d-smg1	up	MF	GO:0016149	9	1	0.55	0.432444	0.432444	translation release factor activity, codon specific	Pp1s235_88V6
wt.vs.d-smg1	wt	d-smg1	up	MF	GO:0051920	9	1	0.55	0.432444	0.432444	peroxiredoxin activity	Pp1s12_126V6
wt.vs.d-smg1	wt	d-smg1	up	MF	GO:0004190	71	5	4.33	0.437349	0.437349	aspartic-type endopeptidase activity	Pp1s11_46V6,Pp1s315_1V6,Pp1s1_478V6,Pp1s38_390V6,Pp1s165_128V6
wt.vs.d-smg1	wt	d-smg1	up	BP	GO:0006289	41	3	2.44	0.444156	0.444156	nucleotide-excision repair	Pp1s345_42V6,Pp1s31_24V6,Pp1s145_26V6
wt.vs.d-smg1	wt	d-smg1	up	BP	GO:0009793	97	8	5.77	0.219223	0.445622	embryonic development ending in seed dormancy	Pp1s403_39V6,Pp1s35_350V6,Pp1s26_271V6,Pp1s383_20V6,Pp1s3_273V6,Pp1s309_62V6,Pp1s82_104V6,Pp1s26_28V6
wt.vs.d-smg1	wt	d-smg1	up	MF	GO:0003677	1736	116	105.86	0.150168	0.448063	DNA binding	Pp1s69_54V6,Pp1s141_102V6,Pp1s415_15V6,Pp1s10_90V6,Pp1s56_226V6,Pp1s48_101V6,Pp1s78_226V6,Pp1s293_34V6,Pp1s47_181V6,Pp1s213_13V6,Pp1s59_186V6,Pp1s345_42V6,Pp1s27_9V6,Pp1s163_73V6,Pp1s80_34V6,Pp1s132_67V6,Pp1s267_56V6,Pp1s240_30V6,Pp1s65_111V6,Pp1s53_134V6,Pp1s109_123V6,Pp1s134_164V6,Pp1s42_132V6,Pp1s163_69V6,Pp1s1_786V6,Pp1s3_567V6,Pp1s45_271V6,Pp1s86_142V6,Pp1s278_39V6,Pp1s170_63V6,Pp1s153_74V6,…
wt.vs.d-smg1	wt	d-smg1	up	CC	GO:0033179	11	1	0.58	0.450564	0.450564	proton-transporting V-type ATPase, V0 domain	Pp1s35_224V6
wt.vs.d-smg1	wt	d-smg1	up	MF	GO:0004888	37	3	2.26	0.394481	0.455762	transmembrane receptor activity	Pp1s150_88V6,Pp1s202_47V6
wt.vs.d-smg1	wt	d-smg1	up	MF	GO:0016760	25	2	1.52	0.455934	0.455934	cellulose synthase (UDP-forming) activity	Pp1s111_50V6,Pp1s111_71V6
wt.vs.d-smg1	wt	d-smg1	up	BP	GO:0030001	278	21	16.54	0.154219	0.457418	metal ion transport	Pp1s139_48V6,Pp1s143_101V6,Pp1s118_70V6,Pp1s23_306V6,Pp1s232_52V6,Pp1s23_336V6,Pp1s76_98V6,Pp1s248_84V6,Pp1s134_179V6,Pp1s81_75V6,Pp1s253_31V6,Pp1s23_332V6,Pp1s169_140V6
wt.vs.d-smg1	wt	d-smg1	up	BP	GO:0001539	10	1	0.59	0.458608	0.458608	ciliary or flagellar motility	Pp1s152_63V6
wt.vs.d-smg1	wt	d-smg1	up	BP	GO:0006207	10	1	0.59	0.458608	0.458608	'de novo' pyrimidine base biosynthetic process	Pp1s142_119V6
wt.vs.d-smg1	wt	d-smg1	up	BP	GO:0006862	10	1	0.59	0.458608	0.458608	nucleotide transport	Pp1s153_66V6
wt.vs.d-smg1	wt	d-smg1	up	BP	GO:0009644	10	1	0.59	0.458608	0.458608	response to high light intensity	Pp1s114_172V6
wt.vs.d-smg1	wt	d-smg1	up	BP	GO:0015914	10	1	0.59	0.458608	0.458608	phospholipid transport	Pp1s87_152V6
wt.vs.d-smg1	wt	d-smg1	up	BP	GO:0052544	10	1	0.59	0.458608	0.458608	callose deposition in cell wall during defense response	Pp1s15_137V6
wt.vs.d-smg1	wt	d-smg1	up	CC	GO:0043231	8925	484	472.75	0.215566	0.461727	intracellular membrane-bounded organelle	Pp1s27_248V6,Pp1s154_118V6,Pp1s77_97V6,Pp1s91_112V6,Pp1s141_102V6,Pp1s46_159V6,Pp1s174_93V6,Pp1s51_97V6,Pp1s442_7V6,Pp1s356_45V6,Pp1s21_182V6,Pp1s14_106V6,Pp1s235_88V6,Pp1s136_94V6,Pp1s241_59V6,Pp1s88_203V6,Pp1s56_226V6,Pp1s83_84V6,Pp1s34_411V6,Pp1s185_7V6,Pp1s18_59V6,Pp1s70_55V6,Pp1s221_18V6,Pp1s183_47V6,Pp1s442_25V6,Pp1s38_220V6,Pp1s74_123V6,Pp1s14_62V6,Pp1s45_85V6,Pp1s266_30V6,Pp1s9_366V6,Pp1s…
wt.vs.d-smg1	wt	d-smg1	up	MF	GO:0004012	10	1	0.61	0.467075	0.467075	phospholipid-translocating ATPase activity	Pp1s87_152V6
wt.vs.d-smg1	wt	d-smg1	up	MF	GO:0004525	10	1	0.61	0.467075	0.467075	ribonuclease III activity	Pp1s336_48V6
wt.vs.d-smg1	wt	d-smg1	up	MF	GO:0031418	10	1	0.61	0.467075	0.467075	L-ascorbic acid binding	Pp1s164_52V6
wt.vs.d-smg1	wt	d-smg1	up	MF	GO:0047334	10	1	0.61	0.467075	0.467075	diphosphate-fructose-6-phosphate 1-phosphotransferase activity	Pp1s81_165V6
wt.vs.d-smg1	wt	d-smg1	up	BP	GO:0007264	136	10	8.09	0.290314	0.467148	small GTPase mediated signal transduction	Pp1s288_43V6,Pp1s28_112V6,Pp1s88_217V6,Pp1s10_357V6,Pp1s3_102V6,Pp1s2_143V6
wt.vs.d-smg1	wt	d-smg1	up	MF	GO:0003824	7691	526	468.98	1.71e-05	0.46749	catalytic activity	Pp1s154_118V6,Pp1s66_172V6,Pp1s75_50V6,Pp1s40_53V6,Pp1s44_62V6,Pp1s21_182V6,Pp1s530_5V6,Pp1s102_12V6,Pp1s185_7V6,Pp1s68_284V6,Pp1s200_88V6,Pp1s277_78V6,Pp1s130_5V6,Pp1s117_148V6,Pp1s183_11V6,Pp1s37_343V6,Pp1s130_37V6,Pp1s100_238V6,Pp1s304_50V6,Pp1s31_169V6,Pp1s59_186V6,Pp1s27_285V6,Pp1s241_102V6,Pp1s12_128V6,Pp1s346_18V6,Pp1s94_158V6,Pp1s177_132V6,Pp1s40_9V6,Pp1s79_92V6,Pp1s253_48V6,Pp1s288_43V6,…
wt.vs.d-smg1	wt	d-smg1	up	MF	GO:0005506	458	27	27.93	0.601937	0.471671	iron ion binding	Pp1s26_77V6,Pp1s277_78V6,Pp1s183_11V6,Pp1s22_14V6,Pp1s256_80V6,Pp1s160_47V6,Pp1s663_3V6,Pp1s111_8V6,Pp1s5_324V6,Pp1s178_39V6,Pp1s164_52V6,Pp1s50_26V6,Pp1s59_224V6,Pp1s327_42V6,Pp1s256_84V6,Pp1s58_117V6,Pp1s2_667V6,Pp1s159_150V6,Pp1s286_53V6,Pp1s309_63V6,Pp1s31_31V6,Pp1s56_61V6,Pp1s94_154V6,Pp1s41_186V6,Pp1s14_162V6,Pp1s256_82V6,Pp1s855_1V6
wt.vs.d-smg1	wt	d-smg1	up	BP	GO:0009987	7815	446	464.93	0.962922	0.476005	cellular process	Pp1s25_29V6,Pp1s185_7V6,Pp1s26_271V6,Pp1s38_220V6,Pp1s427_25V6,Pp1s21_109V6,Pp1s293_34V6,Pp1s341_28V6,Pp1s1_60V6,Pp1s139_48V6,Pp1s308_15V6,Pp1s95_92V6,Pp1s122_120V6,Pp1s130_78V6,Pp1s134_166V6,Pp1s300_43V6,Pp1s159_1V6,Pp1s313_58V6,Pp1s215_49V6,Pp1s135_65V6,Pp1s75_227V6,Pp1s113_202V6,Pp1s55_124V6,Pp1s65_274V6,Pp1s121_149V6,Pp1s94_154V6,Pp1s79_95V6,Pp1s3_102V6,Pp1s20_68V6,Pp1s223_120V6,Pp1s298_28V6
wt.vs.d-smg1	wt	d-smg1	up	MF	GO:0016563	47	3	2.87	0.552834	0.476675	transcription activator activity	Pp1s39_129V6,Pp1s251_11V6
wt.vs.d-smg1	wt	d-smg1	up	CC	GO:0033177	23	2	1.22	0.346115	0.479508	proton-transporting two-sector ATPase complex, proton-transporting domain	Pp1s35_224V6,Pp1s296_62V6
wt.vs.d-smg1	wt	d-smg1	up	CC	GO:0048500	12	1	0.64	0.479688	0.479688	signal recognition particle	Pp1s17_381V6
wt.vs.d-smg1	wt	d-smg1	up	CC	GO:0005730	198	11	10.49	0.479763	0.479763	nucleolus	Pp1s141_102V6,Pp1s56_226V6,Pp1s403_39V6,Pp1s288_45V6,Pp1s80_34V6,Pp1s248_36V6,Pp1s30_257V6,Pp1s30_300V6,Pp1s98_232V6,Pp1s34_255V6,Pp1s246_118V6
wt.vs.d-smg1	wt	d-smg1	up	CC	GO:0005618	556	31	29.45	0.409878	0.480518	cell wall	Pp1s34_7V6,Pp1s315_1V6,Pp1s138_41V6,Pp1s466_13V6,Pp1s7_309V6,Pp1s466_14V6,Pp1s20_72V6,Pp1s241_102V6,Pp1s94_158V6,Pp1s49_2V6,Pp1s256_80V6,Pp1s19_106V6,Pp1s48_7V6,Pp1s33_52V6,Pp1s178_39V6,Pp1s34_1V6,Pp1s685_4V6,Pp1s313_58V6,Pp1s182_83V6,Pp1s814_3V6,Pp1s19_295V6,Pp1s309_36V6,Pp1s165_128V6,Pp1s6_359V6,Pp1s77_215V6,Pp1s7_237V6,Pp1s166_60V6,Pp1s57_207V6,Pp1s215_2V6,Pp1s247_40V6,Pp1s95_94V6
wt.vs.d-smg1	wt	d-smg1	up	BP	GO:0009733	59	5	3.51	0.273195	0.482382	response to auxin stimulus	Pp1s252_67V6,Pp1s121_11V6
wt.vs.d-smg1	wt	d-smg1	up	BP	GO:0032259	86	6	5.12	0.405052	0.482896	methylation	Pp1s32_350V6,Pp1s163_97V6
wt.vs.d-smg1	wt	d-smg1	up	BP	GO:0006265	27	2	1.61	0.483312	0.483312	DNA topological change	Pp1s475_4V6,Pp1s196_105V6
wt.vs.d-smg1	wt	d-smg1	up	BP	GO:0008202	28	4	1.67	0.0818188	0.489732	steroid metabolic process	Pp1s302_37V6,Pp1s18_231V6
wt.vs.d-smg1	wt	d-smg1	up	BP	GO:0009817	11	1	0.65	0.490847	0.490847	defense response to fungus, incompatible interaction	Pp1s15_137V6
wt.vs.d-smg1	wt	d-smg1	up	BP	GO:0032876	11	1	0.65	0.490847	0.490847	negative regulation of DNA endoreduplication	Pp1s129_63V6
wt.vs.d-smg1	wt	d-smg1	up	MF	GO:0008234	73	7	4.45	0.155964	0.495114	cysteine-type peptidase activity	Pp1s201_97V6,Pp1s47_110V6,Pp1s333_42V6,Pp1s46_31V6,Pp1s93_116V6,Pp1s406_7V6,Pp1s326_33V6
wt.vs.d-smg1	wt	d-smg1	up	MF	GO:0030955	27	2	1.65	0.496569	0.496569	potassium ion binding	Pp1s124_70V6,Pp1s28_327V6
wt.vs.d-smg1	wt	d-smg1	up	MF	GO:0004143	11	1	0.67	0.499596	0.499596	diacylglycerol kinase activity	Pp1s48_58V6
wt.vs.d-smg1	wt	d-smg1	up	MF	GO:0004601	109	7	6.65	0.499957	0.499957	peroxidase activity	Pp1s26_77V6,Pp1s256_80V6,Pp1s178_39V6,Pp1s256_84V6,Pp1s159_150V6,Pp1s256_82V6,Pp1s855_1V6
wt.vs.d-smg1	wt	d-smg1	up	CC	GO:0044424	10336	562	547.49	0.139431	0.500361	intracellular part	Pp1s141_102V6,Pp1s46_159V6,Pp1s34_411V6,Pp1s118_90V6,Pp1s41_228V6,Pp1s295_6V6,Pp1s479_14V6,Pp1s37_343V6,Pp1s142_10V6,Pp1s81_188V6,Pp1s13_33V6,Pp1s208_168V6,Pp1s94_158V6,Pp1s43_141V6,Pp1s72_196V6,Pp1s258_52V6,Pp1s275_67V6,Pp1s41_58V6,Pp1s130_78V6,Pp1s326_1V6,Pp1s333_26V6,Pp1s88_186V6,Pp1s652_2V6,Pp1s27_207V6,Pp1s12_96V6,Pp1s368_19V6,Pp1s262_92V6,Pp1s283_9V6,Pp1s184_10V6,Pp1s152_63V6,Pp1s74_9V6,Pp1…
wt.vs.d-smg1	wt	d-smg1	up	BP	GO:0016998	45	3	2.68	0.506204	0.506204	cell wall macromolecule catabolic process	Pp1s370_45V6,Pp1s4_282V6,Pp1s45_254V6
wt.vs.d-smg1	wt	d-smg1	up	MF	GO:0004519	54	5	3.29	0.231627	0.515201	endonuclease activity	Pp1s86_142V6,Pp1s31_24V6
wt.vs.d-smg1	wt	d-smg1	up	BP	GO:0008380	60	6	3.57	0.145055	0.519808	RNA splicing	Pp1s98_130V6,Pp1s326_23V6
wt.vs.d-smg1	wt	d-smg1	up	BP	GO:0007205	12	1	0.71	0.521168	0.521168	activation of protein kinase C activity by G-protein coupled receptor protein signaling pathway	Pp1s48_58V6
wt.vs.d-smg1	wt	d-smg1	up	BP	GO:0009252	12	1	0.71	0.521168	0.521168	peptidoglycan biosynthetic process	Pp1s138_41V6
wt.vs.d-smg1	wt	d-smg1	up	BP	GO:0009626	12	1	0.71	0.521168	0.521168	plant-type hypersensitive response	Pp1s102_126V6
wt.vs.d-smg1	wt	d-smg1	up	BP	GO:0009690	12	1	0.71	0.521168	0.521168	cytokinin metabolic process	Pp1s222_49V6
wt.vs.d-smg1	wt	d-smg1	up	BP	GO:0009695	12	1	0.71	0.521168	0.521168	jasmonic acid biosynthetic process	Pp1s12_59V6
wt.vs.d-smg1	wt	d-smg1	up	BP	GO:0009738	12	1	0.71	0.521168	0.521168	abscisic acid mediated signaling pathway	Pp1s116_98V6
wt.vs.d-smg1	wt	d-smg1	up	BP	GO:0010167	12	1	0.71	0.521168	0.521168	response to nitrate	Pp1s102_126V6
wt.vs.d-smg1	wt	d-smg1	up	MF	GO:0004616	12	1	0.73	0.530134	0.530134	phosphogluconate dehydrogenase (decarboxylating) activity	Pp1s427_23V6
wt.vs.d-smg1	wt	d-smg1	up	MF	GO:0005315	12	1	0.73	0.530134	0.530134	inorganic phosphate transmembrane transporter activity	Pp1s4_440V6
wt.vs.d-smg1	wt	d-smg1	up	MF	GO:0008878	12	1	0.73	0.530134	0.530134	glucose-1-phosphate adenylyltransferase activity	Pp1s237_47V6
wt.vs.d-smg1	wt	d-smg1	up	MF	GO:0015215	12	1	0.73	0.530134	0.530134	nucleotide transmembrane transporter activity	Pp1s153_66V6
wt.vs.d-smg1	wt	d-smg1	up	MF	GO:0051087	12	1	0.73	0.530134	0.530134	chaperone binding	Pp1s162_167V6
wt.vs.d-smg1	wt	d-smg1	up	BP	GO:0044238	6389	374	380.09	0.709689	0.530479	primary metabolic process	Pp1s27_248V6,Pp1s38_222V6,Pp1s327_22V6,Pp1s161_12V6,Pp1s66_234V6,Pp1s449_13V6,Pp1s441_14V6,Pp1s32_350V6,Pp1s159_62V6,Pp1s298_46V6,Pp1s80_86V6,Pp1s3_208V6,Pp1s3_478V6,Pp1s318_65V6,Pp1s23_24V6,Pp1s69_157V6,Pp1s21_68V6,Pp1s135_65V6,Pp1s286_53V6,Pp1s80_41V6,Pp1s429_32V6,Pp1s245_59V6,Pp1s100_145V6,Pp1s149_10V6,Pp1s103_94V6,Pp1s29_135V6,Pp1s37_355V6,Pp1s157_11V6
wt.vs.d-smg1	wt	d-smg1	up	CC	GO:0005874	82	7	4.34	0.143338	0.531781	microtubule	Pp1s208_168V6,Pp1s98_189V6,Pp1s237_18V6,Pp1s38_275V6,Pp1s21_208V6
wt.vs.d-smg1	wt	d-smg1	up	CC	GO:0000159	14	1	0.74	0.533392	0.533392	protein phosphatase type 2A complex	Pp1s138_11V6
wt.vs.d-smg1	wt	d-smg1	up	CC	GO:0000922	14	1	0.74	0.533392	0.533392	spindle pole	Pp1s52_58V6
wt.vs.d-smg1	wt	d-smg1	up	MF	GO:0003887	46	3	2.8	0.538078	0.538078	DNA-directed DNA polymerase activity	Pp1s69_54V6,Pp1s65_111V6,Pp1s323_69V6
wt.vs.d-smg1	wt	d-smg1	up	CC	GO:0005783	358	18	18.96	0.625115	0.538979	endoplasmic reticulum	Pp1s38_220V6,Pp1s81_188V6,Pp1s20_72V6,Pp1s152_137V6,Pp1s94_158V6,Pp1s34_87V6,Pp1s78_15V6,Pp1s13_291V6,Pp1s31_31V6,Pp1s182_83V6,Pp1s10_357V6,Pp1s181_3V6,Pp1s6_359V6,Pp1s68_175V6,Pp1s223_120V6,Pp1s234_38V6
wt.vs.d-smg1	wt	d-smg1	up	BP	GO:0000226	30	2	1.78	0.540138	0.540138	microtubule cytoskeleton organization	Pp1s208_168V6,Pp1s52_58V6
wt.vs.d-smg1	wt	d-smg1	up	BP	GO:0008283	30	2	1.78	0.540138	0.540138	cell proliferation	Pp1s200_88V6,Pp1s167_46V6
wt.vs.d-smg1	wt	d-smg1	up	BP	GO:0030244	30	2	1.78	0.540138	0.540138	cellulose biosynthetic process	Pp1s111_50V6,Pp1s111_71V6
wt.vs.d-smg1	wt	d-smg1	up	CC	GO:0005694	190	11	10.06	0.425186	0.543683	chromosome	Pp1s475_4V6,Pp1s196_105V6
wt.vs.d-smg1	wt	d-smg1	up	BP	GO:0006497	32	3	1.9	0.296321	0.549178	protein amino acid lipidation	Pp1s73_159V6,Pp1s478_15V6
wt.vs.d-smg1	wt	d-smg1	up	BP	GO:0006014	13	1	0.77	0.549687	0.549687	D-ribose metabolic process	Pp1s69_127V6
wt.vs.d-smg1	wt	d-smg1	up	BP	GO:0006094	13	1	0.77	0.549687	0.549687	gluconeogenesis	Pp1s60_266V6
wt.vs.d-smg1	wt	d-smg1	up	BP	GO:0010305	13	1	0.77	0.549687	0.549687	leaf vascular tissue pattern formation	Pp1s31_260V6
wt.vs.d-smg1	wt	d-smg1	up	BP	GO:0031348	13	1	0.77	0.549687	0.549687	negative regulation of defense response	Pp1s15_137V6
wt.vs.d-smg1	wt	d-smg1	up	CC	GO:0009505	54	3	2.86	0.55064	0.55064	plant-type cell wall	Pp1s315_1V6,Pp1s19_106V6,Pp1s19_295V6
wt.vs.d-smg1	wt	d-smg1	up	CC	GO:0000151	103	4	5.46	0.801876	0.552005	ubiquitin ligase complex	Pp1s12_96V6,Pp1s103_43V6,Pp1s88_123V6
wt.vs.d-smg1	wt	d-smg1	up	BP	GO:0006457	244	15	14.52	0.4863	0.555818	protein folding	Pp1s170_73V6,Pp1s183_47V6,Pp1s46_106V6,Pp1s64_46V6,Pp1s258_52V6,Pp1s171_84V6,Pp1s368_19V6,Pp1s41_63V6,Pp1s410_1V6,Pp1s279_37V6,Pp1s183_56V6,Pp1s156_1V6,Pp1s148_130V6,Pp1s115_168V6,Pp1s162_167V6
wt.vs.d-smg1	wt	d-smg1	up	BP	GO:0045087	70	5	4.16	0.404253	0.557497	innate immune response	Pp1s150_88V6,Pp1s202_47V6,Pp1s102_126V6,Pp1s12_286V6
wt.vs.d-smg1	wt	d-smg1	up	MF	GO:0003995	13	1	0.79	0.558811	0.558811	acyl-CoA dehydrogenase activity	Pp1s25_162V6
wt.vs.d-smg1	wt	d-smg1	up	MF	GO:0004747	13	1	0.79	0.558811	0.558811	ribokinase activity	Pp1s69_127V6
wt.vs.d-smg1	wt	d-smg1	up	MF	GO:0008967	13	1	0.79	0.558811	0.558811	phosphoglycolate phosphatase activity	Pp1s80_34V6
wt.vs.d-smg1	wt	d-smg1	up	MF	GO:0016671	13	1	0.79	0.558811	0.558811	oxidoreductase activity, acting on sulfur group of donors, disulfide as acceptor	Pp1s64_46V6
wt.vs.d-smg1	wt	d-smg1	up	CC	GO:0042651	145	3	7.68	0.984719	0.560386	thylakoid membrane	Pp1s174_107V6,Pp1s2_667V6
wt.vs.d-smg1	wt	d-smg1	up	MF	GO:0008415	229	18	13.96	0.161516	0.561024	acyltransferase activity	Pp1s14_62V6,Pp1s9_366V6,Pp1s40_9V6,Pp1s130_277V6,Pp1s232_23V6,Pp1s47_214V6,Pp1s217_12V6,Pp1s34_294V6
wt.vs.d-smg1	wt	d-smg1	up	CC	GO:0009536	4063	191	215.21	0.979301	0.563408	plastid	Pp1s27_248V6,Pp1s46_159V6,Pp1s51_97V6,Pp1s442_7V6,Pp1s356_45V6,Pp1s21_182V6,Pp1s284_50V6,Pp1s88_203V6,Pp1s83_84V6,Pp1s185_7V6,Pp1s18_59V6,Pp1s221_18V6,Pp1s138_41V6,Pp1s266_30V6,Pp1s9_366V6,Pp1s60_45V6,Pp1s51_239V6,Pp1s383_20V6,Pp1s130_5V6,Pp1s309_32V6,Pp1s64_207V6,Pp1s479_14V6,Pp1s220_85V6,Pp1s10_64V6,Pp1s173_103V6,Pp1s4_245V6,Pp1s189_85V6,Pp1s49_82V6,Pp1s30_41V6,Pp1s360_50V6,Pp1s31_169V6,Pp1s190…
wt.vs.d-smg1	wt	d-smg1	up	MF	GO:0005529	31	2	1.89	0.571769	0.571769	sugar binding	Pp1s251_37V6,Pp1s441_14V6
wt.vs.d-smg1	wt	d-smg1	up	MF	GO:0003899	100	6	6.1	0.575994	0.575994	DNA-directed RNA polymerase activity	Pp1s20_386V6,Pp1s248_36V6,Pp1s30_257V6,Pp1s30_300V6,Pp1s12_286V6,Pp1s246_118V6
wt.vs.d-smg1	wt	d-smg1	up	BP	GO:0022402	63	4	3.75	0.520996	0.57646	cell cycle process	Pp1s135_65V6
wt.vs.d-smg1	wt	d-smg1	up	BP	GO:0006559	14	1	0.83	0.576509	0.576509	L-phenylalanine catabolic process	Pp1s36_253V6
wt.vs.d-smg1	wt	d-smg1	up	BP	GO:0006817	14	1	0.83	0.576509	0.576509	phosphate transport	Pp1s4_440V6
wt.vs.d-smg1	wt	d-smg1	up	BP	GO:0009396	14	1	0.83	0.576509	0.576509	folic acid and derivative biosynthetic process	Pp1s3_10V6
wt.vs.d-smg1	wt	d-smg1	up	BP	GO:0018298	14	1	0.83	0.576509	0.576509	protein-chromophore linkage	Pp1s4_493V6
wt.vs.d-smg1	wt	d-smg1	up	BP	GO:0030041	14	1	0.83	0.576509	0.576509	actin filament polymerization	Pp1s159_42V6
wt.vs.d-smg1	wt	d-smg1	up	BP	GO:0042335	14	1	0.83	0.576509	0.576509	cuticle development	Pp1s34_294V6
wt.vs.d-smg1	wt	d-smg1	up	BP	GO:0042542	14	1	0.83	0.576509	0.576509	response to hydrogen peroxide	Pp1s80_34V6
wt.vs.d-smg1	wt	d-smg1	up	BP	GO:0009826	36	2	2.14	0.640262	0.576693	unidimensional cell growth	Pp1s54_259V6
wt.vs.d-smg1	wt	d-smg1	up	MF	GO:0003755	66	4	4.02	0.578053	0.578053	peptidyl-prolyl cis-trans isomerase activity	Pp1s170_73V6,Pp1s46_106V6,Pp1s41_63V6,Pp1s279_37V6
wt.vs.d-smg1	wt	d-smg1	up	CC	GO:0044444	7829	407	414.7	0.723269	0.581357	cytoplasmic part	Pp1s27_248V6,Pp1s154_118V6,Pp1s77_97V6,Pp1s91_112V6,Pp1s46_159V6,Pp1s274_30V6,Pp1s51_97V6,Pp1s442_7V6,Pp1s356_45V6,Pp1s21_182V6,Pp1s14_106V6,Pp1s235_88V6,Pp1s136_94V6,Pp1s241_59V6,Pp1s88_203V6,Pp1s83_84V6,Pp1s217_11V6,Pp1s185_7V6,Pp1s118_90V6,Pp1s18_59V6,Pp1s70_55V6,Pp1s221_18V6,Pp1s183_47V6,Pp1s442_25V6,Pp1s38_220V6,Pp1s45_85V6,Pp1s266_30V6,Pp1s9_366V6,Pp1s60_45V6,Pp1s464_11V6,Pp1s51_239V6,Pp1s3…
wt.vs.d-smg1	wt	d-smg1	up	MF	GO:0030246	80	5	4.88	0.543306	0.581396	carbohydrate binding	Pp1s251_37V6,Pp1s441_14V6,Pp1s149_10V6,Pp1s103_94V6,Pp1s37_355V6
wt.vs.d-smg1	wt	d-smg1	up	MF	GO:0008233	560	42	34.15	0.0950028	0.581978	peptidase activity	Pp1s138_41V6,Pp1s171_84V6,Pp1s150_45V6,Pp1s74_198V6
wt.vs.d-smg1	wt	d-smg1	up	MF	GO:0019904	15	2	0.91	0.231723	0.585308	protein domain specific binding	Pp1s178_144V6,Pp1s140_63V6
wt.vs.d-smg1	wt	d-smg1	up	MF	GO:0004372	21	2	1.28	0.369418	0.585476	glycine hydroxymethyltransferase activity	Pp1s176_89V6
wt.vs.d-smg1	wt	d-smg1	up	MF	GO:0004725	32	2	1.95	0.589248	0.589248	protein tyrosine phosphatase activity	Pp1s14_328V6,Pp1s22_359V6
wt.vs.d-smg1	wt	d-smg1	up	BP	GO:0009637	33	2	1.96	0.592489	0.592489	response to blue light	Pp1s252_67V6,Pp1s121_11V6
wt.vs.d-smg1	wt	d-smg1	up	BP	GO:0032502	584	47	34.74	0.0204116	0.594026	developmental process	Pp1s87_117V6,Pp1s135_65V6,Pp1s178_144V6,Pp1s251_11V6
wt.vs.d-smg1	wt	d-smg1	up	MF	GO:0003777	102	6	6.22	0.59558	0.59558	microtubule motor activity	Pp1s2_476V6,Pp1s98_189V6,Pp1s237_18V6,Pp1s38_275V6,Pp1s21_208V6,Pp1s47_261V6
wt.vs.d-smg1	wt	d-smg1	up	MF	GO:0004672	956	67	58.29	0.125937	0.598595	protein kinase activity	Pp1s30_162V6,Pp1s274_30V6,Pp1s161_36V6,Pp1s136_94V6,Pp1s415_4V6,Pp1s129_113V6,Pp1s118_90V6,Pp1s59_264V6,Pp1s479_13V6,Pp1s51_326V6,Pp1s133_62V6,Pp1s43_196V6,Pp1s34_189V6,Pp1s232_44V6,Pp1s99_118V6,Pp1s1_782V6,Pp1s5_324V6,Pp1s30_295V6,Pp1s1_213V6,Pp1s370_45V6,Pp1s489_9V6,Pp1s88_186V6,Pp1s21_330V6,Pp1s59_259V6,Pp1s489_1V6,Pp1s34_221V6,Pp1s28_184V6,Pp1s130_99V6,Pp1s134_154V6,Pp1s99_26V6,Pp1s328_30V6,P…
wt.vs.d-smg1	wt	d-smg1	up	BP	GO:0006725	180	11	10.71	0.508237	0.601629	cellular aromatic compound metabolic process	Pp1s222_49V6,Pp1s425_11V6,Pp1s102_126V6,Pp1s36_253V6
wt.vs.d-smg1	wt	d-smg1	up	BP	GO:0006506	15	1	0.89	0.601736	0.601736	GPI anchor biosynthetic process	Pp1s478_15V6
wt.vs.d-smg1	wt	d-smg1	up	BP	GO:0006606	15	1	0.89	0.601736	0.601736	protein import into nucleus	Pp1s43_141V6
wt.vs.d-smg1	wt	d-smg1	up	BP	GO:0009567	15	1	0.89	0.601736	0.601736	double fertilization forming a zygote and endosperm	Pp1s27_9V6
wt.vs.d-smg1	wt	d-smg1	up	BP	GO:0008610	239	13	14.22	0.671609	0.602549	lipid biosynthetic process	Pp1s31_106V6,Pp1s302_37V6,Pp1s31_31V6,Pp1s34_294V6,Pp1s23_50V6
wt.vs.d-smg1	wt	d-smg1	up	MF	GO:0016211	33	2	2.01	0.606191	0.606191	ammonia ligase activity	Pp1s425_11V6,Pp1s36_253V6
wt.vs.d-smg1	wt	d-smg1	up	MF	GO:0016841	17	2	1.04	0.278016	0.61062	ammonia-lyase activity	Pp1s178_144V6,Pp1s36_253V6
wt.vs.d-smg1	wt	d-smg1	up	MF	GO:0008601	15	1	0.91	0.611026	0.611026	protein phosphatase type 2A regulator activity	Pp1s138_11V6
wt.vs.d-smg1	wt	d-smg1	up	BP	GO:0006261	40	4	2.38	0.21267	0.62452	DNA-dependent DNA replication	Pp1s65_111V6,Pp1s475_4V6,Pp1s196_105V6
wt.vs.d-smg1	wt	d-smg1	up	BP	GO:0006839	50	3	2.97	0.578355	0.624752	mitochondrial transport	Pp1s153_66V6,Pp1s347_37V6
wt.vs.d-smg1	wt	d-smg1	up	CC	GO:0005732	18	1	0.95	0.62476	0.62476	small nucleolar ribonucleoprotein complex	Pp1s288_45V6
wt.vs.d-smg1	wt	d-smg1	up	BP	GO:0006298	16	1	0.95	0.625463	0.625463	mismatch repair	Pp1s30_339V6
wt.vs.d-smg1	wt	d-smg1	up	BP	GO:0009742	16	1	0.95	0.625463	0.625463	brassinosteroid mediated signaling pathway	Pp1s31_260V6
wt.vs.d-smg1	wt	d-smg1	up	BP	GO:0042939	16	1	0.95	0.625463	0.625463	tripeptide transport	Pp1s14_129V6
wt.vs.d-smg1	wt	d-smg1	up	BP	GO:0048015	16	1	0.95	0.625463	0.625463	phosphoinositide-mediated signaling	Pp1s93_76V6
wt.vs.d-smg1	wt	d-smg1	up	MF	GO:0048037	555	45	33.84	0.0304976	0.629379	cofactor binding	Pp1s88_125V6,Pp1s185_7V6,Pp1s13_150V6,Pp1s100_238V6,Pp1s91_143V6,Pp1s38_222V6,Pp1s363_39V6,Pp1s102_20V6,Pp1s91_106V6,Pp1s3_273V6,Pp1s130_277V6,Pp1s176_89V6,Pp1s194_128V6,Pp1s39_322V6,Pp1s178_144V6,Pp1s427_23V6,Pp1s75_227V6,Pp1s9_129V6,Pp1s88_153V6,Pp1s225_76V6,Pp1s8_163V6,Pp1s86_237V6,Pp1s225_75V6,Pp1s26_28V6,Pp1s26_107V6
wt.vs.d-smg1	wt	d-smg1	up	BP	GO:0009416	136	7	8.09	0.706854	0.632029	response to light stimulus	Pp1s6_180V6,Pp1s252_67V6,Pp1s121_11V6,Pp1s34_294V6,Pp1s23_50V6
wt.vs.d-smg1	wt	d-smg1	up	MF	GO:0016491	1497	93	91.28	0.439527	0.632668	oxidoreductase activity	Pp1s25_29V6,Pp1s102_12V6,Pp1s68_284V6,Pp1s200_88V6,Pp1s277_78V6,Pp1s183_11V6,Pp1s37_343V6,Pp1s31_169V6,Pp1s22_14V6,Pp1s94_158V6,Pp1s79_92V6,Pp1s160_47V6,Pp1s228_14V6,Pp1s663_3V6,Pp1s132_52V6,Pp1s20_162V6,Pp1s61_301V6,Pp1s164_52V6,Pp1s60_266V6,Pp1s76_142V6,Pp1s59_224V6,Pp1s228_6V6,Pp1s327_42V6,Pp1s326_44V6,Pp1s159_1V6,Pp1s286_53V6,Pp1s176_111V6,Pp1s259_86V6,Pp1s224_84V6,Pp1s246_32V6,Pp1s143_153V6,…
wt.vs.d-smg1	wt	d-smg1	up	MF	GO:0016763	37	6	2.26	0.0232028	0.633045	transferase activity, transferring pentosyl groups	Pp1s138_41V6,Pp1s341_28V6,Pp1s238_57V6,Pp1s142_119V6,Pp1s215_49V6
wt.vs.d-smg1	wt	d-smg1	up	MF	GO:0003690	32	2	1.95	0.589248	0.63476	double-stranded DNA binding	Pp1s80_34V6,Pp1s30_339V6
wt.vs.d-smg1	wt	d-smg1	up	MF	GO:0004402	16	1	0.98	0.634771	0.634771	histone acetyltransferase activity	Pp1s167_46V6
wt.vs.d-smg1	wt	d-smg1	up	MF	GO:0008375	16	1	0.98	0.634771	0.634771	acetylglucosaminyltransferase activity	Pp1s149_88V6
wt.vs.d-smg1	wt	d-smg1	up	MF	GO:0016455	16	1	0.98	0.634771	0.634771	RNA polymerase II transcription mediator activity	Pp1s207_51V6
wt.vs.d-smg1	wt	d-smg1	up	MF	GO:0030983	16	1	0.98	0.634771	0.634771	mismatched DNA binding	Pp1s30_339V6
wt.vs.d-smg1	wt	d-smg1	up	MF	GO:0042937	16	1	0.98	0.634771	0.634771	tripeptide transporter activity	Pp1s14_129V6
wt.vs.d-smg1	wt	d-smg1	up	BP	GO:0006605	86	5	5.12	0.586302	0.640242	protein targeting	Pp1s43_141V6,Pp1s376_32V6,Pp1s219_54V6
wt.vs.d-smg1	wt	d-smg1	up	BP	GO:0048513	202	23	12.02	0.00204031	0.641034	organ development	Pp1s137_159V6,Pp1s1_786V6,Pp1s229_59V6
wt.vs.d-smg1	wt	d-smg1	up	MF	GO:0004518	203	17	12.38	0.114451	0.643147	nuclease activity	Pp1s154_11V6,Pp1s59_186V6,Pp1s33_131V6,Pp1s65_111V6,Pp1s31_349V6,Pp1s86_142V6,Pp1s31_24V6,Pp1s245_90V6,Pp1s15_297V6
wt.vs.d-smg1	wt	d-smg1	up	CC	GO:0005740	207	7	10.96	0.92681	0.646529	mitochondrial envelope	Pp1s183_11V6
wt.vs.d-smg1	wt	d-smg1	up	BP	GO:0006790	112	8	6.66	0.349297	0.646967	sulfur metabolic process	Pp1s336_17V6,Pp1s275_35V6,Pp1s166_97V6
wt.vs.d-smg1	wt	d-smg1	up	BP	GO:0009909	35	3	2.08	0.346181	0.647222	regulation of flower development	Pp1s398_25V6,Pp1s19_295V6,Pp1s169_140V6
wt.vs.d-smg1	wt	d-smg1	up	BP	GO:0006614	17	1	1.01	0.647778	0.647778	SRP-dependent cotranslational protein targeting to membrane	Pp1s17_381V6
wt.vs.d-smg1	wt	d-smg1	up	BP	GO:0009401	17	1	1.01	0.647778	0.647778	phosphoenolpyruvate-dependent sugar phosphotransferase system	Pp1s185_107V6
wt.vs.d-smg1	wt	d-smg1	up	BP	GO:0009561	17	1	1.01	0.647778	0.647778	megagametogenesis	Pp1s87_117V6
wt.vs.d-smg1	wt	d-smg1	up	BP	GO:0009658	17	1	1.01	0.647778	0.647778	chloroplast organization	Pp1s91_37V6
wt.vs.d-smg1	wt	d-smg1	up	BP	GO:0051568	17	1	1.01	0.647778	0.647778	histone H3-K4 methylation	Pp1s169_140V6
wt.vs.d-smg1	wt	d-smg1	up	CC	GO:0005773	185	11	9.8	0.390947	0.650741	vacuole	Pp1s60_274V6,Pp1s162_1V6,Pp1s62_223V6,Pp1s182_83V6,Pp1s42_89V6,Pp1s35_224V6,Pp1s17_376V6,Pp1s352_50V6
wt.vs.d-smg1	wt	d-smg1	up	BP	GO:0007049	128	7	7.61	0.6453	0.655543	cell cycle	Pp1s135_65V6,Pp1s113_202V6,Pp1s65_274V6
wt.vs.d-smg1	wt	d-smg1	up	MF	GO:0004867	17	1	1.04	0.657068	0.657068	serine-type endopeptidase inhibitor activity	Pp1s162_151V6
wt.vs.d-smg1	wt	d-smg1	up	BP	GO:0050789	2004	122	119.22	0.402112	0.666743	regulation of biological process	Pp1s78_226V6,Pp1s121_149V6
wt.vs.d-smg1	wt	d-smg1	up	BP	GO:0009845	20	2	1.19	0.335782	0.668241	seed germination	Pp1s231_32V6,Pp1s166_60V6
wt.vs.d-smg1	wt	d-smg1	up	BP	GO:0005978	18	1	1.07	0.668766	0.668766	glycogen biosynthetic process	Pp1s237_47V6
wt.vs.d-smg1	wt	d-smg1	up	MF	GO:0005507	111	6	6.77	0.67733	0.67733	copper ion binding	Pp1s6_180V6,Pp1s363_39V6,Pp1s174_107V6,Pp1s9_129V6,Pp1s83_69V6,Pp1s26_107V6
wt.vs.d-smg1	wt	d-smg1	up	CC	GO:0019773	21	1	1.11	0.681352	0.681352	proteasome core complex, alpha-subunit complex	Pp1s129_202V6
wt.vs.d-smg1	wt	d-smg1	up	CC	GO:0031227	21	1	1.11	0.681352	0.681352	intrinsic to endoplasmic reticulum membrane	Pp1s478_15V6
wt.vs.d-smg1	wt	d-smg1	up	MF	GO:0000287	165	9	10.06	0.682683	0.682683	magnesium ion binding	Pp1s211_20V6,Pp1s87_152V6,Pp1s130_5V6,Pp1s130_37V6,Pp1s124_70V6,Pp1s88_186V6,Pp1s18_326V6,Pp1s25_218V6,Pp1s23_50V6
wt.vs.d-smg1	wt	d-smg1	up	MF	GO:0008080	73	4	4.45	0.657936	0.683864	N-acetyltransferase activity	Pp1s275_15V6,Pp1s99_26V6,Pp1s160_107V6
wt.vs.d-smg1	wt	d-smg1	up	MF	GO:0005215	1013	73	61.77	0.073875	0.685741	transporter activity	Pp1s464_11V6,Pp1s308_15V6,Pp1s35_272V6,Pp1s256_80V6,Pp1s295_40V6,Pp1s134_166V6,Pp1s256_84V6,Pp1s65_285V6,Pp1s190_76V6,Pp1s74_245V6,Pp1s10_357V6,Pp1s256_82V6
wt.vs.d-smg1	wt	d-smg1	up	MF	GO:0004842	94	5	5.73	0.686283	0.686283	ubiquitin-protein ligase activity	Pp1s12_96V6,Pp1s199_64V6,Pp1s103_43V6,Pp1s74_65V6,Pp1s88_123V6
wt.vs.d-smg1	wt	d-smg1	up	BP	GO:0008643	43	3	2.56	0.475603	0.688167	carbohydrate transport	Pp1s185_107V6,Pp1s159_1V6,Pp1s198_73V6
wt.vs.d-smg1	wt	d-smg1	up	BP	GO:0009228	19	1	1.13	0.688505	0.688505	thiamin biosynthetic process	Pp1s181_13V6
wt.vs.d-smg1	wt	d-smg1	up	BP	GO:0032312	19	1	1.13	0.688505	0.688505	regulation of ARF GTPase activity	Pp1s283_9V6
wt.vs.d-smg1	wt	d-smg1	up	BP	GO:0042981	19	1	1.13	0.688505	0.688505	regulation of apoptosis	Pp1s135_65V6
wt.vs.d-smg1	wt	d-smg1	up	BP	GO:0006350	1284	77	76.39	0.488729	0.696077	transcription	Pp1s4_493V6,Pp1s48_101V6,Pp1s183_112V6,Pp1s107_45V6,Pp1s213_13V6,Pp1s47_331V6,Pp1s249_80V6,Pp1s37_293V6,Pp1s163_73V6,Pp1s225_102V6,Pp1s267_56V6,Pp1s117_32V6,Pp1s7_481V6,Pp1s13_457V6,Pp1s74_86V6,Pp1s184_45V6,Pp1s109_123V6,Pp1s42_132V6,Pp1s199_50V6,Pp1s1_786V6,Pp1s296_69V6,Pp1s15_189V6,Pp1s2_410V6,Pp1s278_39V6,Pp1s170_63V6,Pp1s259_94V6,Pp1s17_332V6,Pp1s176_87V6,Pp1s450_8V6,Pp1s34_152V6,Pp1s25_13V6,…
wt.vs.d-smg1	wt	d-smg1	up	MF	GO:0020037	255	14	15.55	0.696523	0.696523	heme binding	Pp1s26_77V6,Pp1s22_14V6,Pp1s256_80V6,Pp1s178_39V6,Pp1s59_224V6,Pp1s256_84V6,Pp1s2_667V6,Pp1s159_150V6,Pp1s286_53V6,Pp1s309_63V6,Pp1s56_61V6,Pp1s14_162V6,Pp1s256_82V6,Pp1s855_1V6
wt.vs.d-smg1	wt	d-smg1	up	MF	GO:0003725	19	1	1.16	0.697667	0.697667	double-stranded RNA binding	Pp1s80_34V6
wt.vs.d-smg1	wt	d-smg1	up	MF	GO:0008060	19	1	1.16	0.697667	0.697667	ARF GTPase activator activity	Pp1s283_9V6
wt.vs.d-smg1	wt	d-smg1	up	MF	GO:0008138	19	1	1.16	0.697667	0.697667	protein tyrosine/serine/threonine phosphatase activity	Pp1s14_328V6
wt.vs.d-smg1	wt	d-smg1	up	MF	GO:0004857	42	2	2.56	0.735138	0.69785	enzyme inhibitor activity	Pp1s95_94V6
wt.vs.d-smg1	wt	d-smg1	up	CC	GO:0009543	22	1	1.17	0.698254	0.698254	chloroplast thylakoid lumen	Pp1s199_127V6
wt.vs.d-smg1	wt	d-smg1	up	BP	GO:0008152	7989	469	475.28	0.740429	0.70154	metabolic process	Pp1s298_26V6,Pp1s25_29V6,Pp1s102_12V6,Pp1s185_7V6,Pp1s183_47V6,Pp1s277_78V6,Pp1s26_77V6,Pp1s41_228V6,Pp1s130_5V6,Pp1s10_64V6,Pp1s6_180V6,Pp1s130_37V6,Pp1s100_238V6,Pp1s64_46V6,Pp1s94_158V6,Pp1s363_39V6,Pp1s256_80V6,Pp1s43_131V6,Pp1s98_138V6,Pp1s160_47V6,Pp1s255_23V6,Pp1s60_199V6,Pp1s91_106V6,Pp1s2_145V6,Pp1s228_14V6,Pp1s111_8V6,Pp1s326_1V6,Pp1s277_58V6,Pp1s4_21V6,Pp1s3_581V6,Pp1s652_2V6,Pp1s20_16…
wt.vs.d-smg1	wt	d-smg1	up	BP	GO:0006306	20	1	1.19	0.707069	0.707069	DNA methylation	Pp1s447_20V6
wt.vs.d-smg1	wt	d-smg1	up	BP	GO:0042938	20	1	1.19	0.707069	0.707069	dipeptide transport	Pp1s14_129V6
wt.vs.d-smg1	wt	d-smg1	up	BP	GO:0006259	424	28	25.22	0.309054	0.707138	DNA metabolic process	Pp1s69_54V6,Pp1s78_226V6,Pp1s59_186V6,Pp1s72_196V6,Pp1s14_328V6,Pp1s65_111V6,Pp1s184_45V6,Pp1s152_88V6,Pp1s45_271V6,Pp1s475_4V6,Pp1s196_105V6,Pp1s127_102V6,Pp1s323_69V6,Pp1s93_66V6,Pp1s73_2V6,Pp1s245_90V6,Pp1s290_9V6,Pp1s15_297V6,Pp1s144_87V6
wt.vs.d-smg1	wt	d-smg1	up	BP	GO:0009116	72	2	4.28	0.933524	0.708299	nucleoside metabolic process	Pp1s142_119V6
wt.vs.d-smg1	wt	d-smg1	up	MF	GO:0005516	40	2	2.44	0.710017	0.710017	calmodulin binding	Pp1s252_67V6,Pp1s8_163V6
wt.vs.d-smg1	wt	d-smg1	up	MF	GO:0004871	339	11	20.67	0.994265	0.713143	signal transducer activity	Pp1s161_36V6,Pp1s4_493V6,Pp1s13_9V6,Pp1s66_234V6,Pp1s199_82V6,Pp1s202_94V6,Pp1s27_42V6,Pp1s30_74V6,Pp1s3_102V6
wt.vs.d-smg1	wt	d-smg1	up	CC	GO:0010319	23	1	1.22	0.71426	0.71426	stromule	Pp1s30_234V6
wt.vs.d-smg1	wt	d-smg1	up	MF	GO:0004659	26	2	1.59	0.476492	0.715843	prenyltransferase activity	Pp1s23_341V6
wt.vs.d-smg1	wt	d-smg1	up	MF	GO:0004743	20	1	1.22	0.716128	0.716128	pyruvate kinase activity	Pp1s124_70V6
wt.vs.d-smg1	wt	d-smg1	up	MF	GO:0042936	20	1	1.22	0.716128	0.716128	dipeptide transporter activity	Pp1s14_129V6
wt.vs.d-smg1	wt	d-smg1	up	MF	GO:0008270	1233	71	75.19	0.717391	0.717391	zinc ion binding	Pp1s415_15V6,Pp1s174_93V6,Pp1s191_100V6,Pp1s78_76V6,Pp1s210_74V6,Pp1s154_11V6,Pp1s295_6V6,Pp1s66_99V6,Pp1s14_61V6,Pp1s21_413V6,Pp1s30_234V6,Pp1s31_245V6,Pp1s249_80V6,Pp1s345_42V6,Pp1s23_254V6,Pp1s255_25V6,Pp1s66_106V6,Pp1s304_51V6,Pp1s215_60V6,Pp1s28_325V6,Pp1s240_30V6,Pp1s423_29V6,Pp1s184_45V6,Pp1s31_349V6,Pp1s3_307V6,Pp1s114_145V6,Pp1s129_63V6,Pp1s42_132V6,Pp1s26_118V6,Pp1s199_64V6,Pp1s4821_1V6…
wt.vs.d-smg1	wt	d-smg1	up	CC	GO:0005789	68	3	3.6	0.705916	0.719431	endoplasmic reticulum membrane	Pp1s64_46V6,Pp1s478_15V6,Pp1s68_175V6
wt.vs.d-smg1	wt	d-smg1	up	CC	GO:0044464	15240	806	807.25	0.905087	0.723258	cell part	Pp1s40_53V6,Pp1s109_136V6,Pp1s44_62V6,Pp1s174_93V6,Pp1s10_90V6,Pp1s191_100V6,Pp1s122_13V6,Pp1s51_97V6,Pp1s88_125V6,Pp1s78_76V6,Pp1s530_5V6,Pp1s63_27V6,Pp1s202_81V6,Pp1s161_36V6,Pp1s73_202V6,Pp1s34_7V6,Pp1s415_4V6,Pp1s4_493V6,Pp1s281_71V6,Pp1s210_74V6,Pp1s13_150V6,Pp1s138_41V6,Pp1s211_116V6,Pp1s38_220V6,Pp1s107_60V6,Pp1s14_62V6,Pp1s427_25V6,Pp1s87_152V6,Pp1s45_85V6,Pp1s51_239V6,Pp1s26_77V6,Pp1s235…
wt.vs.d-smg1	wt	d-smg1	up	BP	GO:0006520	336	18	19.99	0.712807	0.725573	cellular amino acid metabolic process	Pp1s3_478V6
wt.vs.d-smg1	wt	d-smg1	up	CC	GO:0030131	24	1	1.27	0.729419	0.729419	clathrin adaptor complex	Pp1s130_78V6
wt.vs.d-smg1	wt	d-smg1	up	MF	GO:0004428	27	2	1.65	0.496569	0.733183	inositol or phosphatidylinositol kinase activity	Pp1s93_76V6,Pp1s36_196V6
wt.vs.d-smg1	wt	d-smg1	up	MF	GO:0000049	21	1	1.28	0.733464	0.733464	tRNA binding	Pp1s72_196V6
wt.vs.d-smg1	wt	d-smg1	up	MF	GO:0003713	21	1	1.28	0.733464	0.733464	transcription coactivator activity	Pp1s141_102V6
wt.vs.d-smg1	wt	d-smg1	up	MF	GO:0008289	77	4	4.7	0.698735	0.733649	lipid binding	Pp1s2_402V6
wt.vs.d-smg1	wt	d-smg1	up	MF	GO:0004180	46	2	2.8	0.779838	0.733697	carboxypeptidase activity	Pp1s41_163V6,Pp1s814_3V6
wt.vs.d-smg1	wt	d-smg1	up	MF	GO:0005509	209	11	12.74	0.735525	0.735525	calcium ion binding	Pp1s442_7V6,Pp1s34_411V6,Pp1s38_220V6,Pp1s232_44V6,Pp1s313_34V6,Pp1s178_144V6,Pp1s107_173V6,Pp1s159_42V6,Pp1s442_5V6,Pp1s539_3V6,Pp1s316_13V6
wt.vs.d-smg1	wt	d-smg1	up	MF	GO:0004091	137	5	8.35	0.926323	0.736907	carboxylesterase activity	Pp1s150_116V6,Pp1s309_62V6
wt.vs.d-smg1	wt	d-smg1	up	BP	GO:0019953	38	2	2.26	0.669592	0.740923	sexual reproduction	Pp1s313_58V6
wt.vs.d-smg1	wt	d-smg1	up	BP	GO:0009860	22	1	1.31	0.740949	0.740949	pollen tube growth	Pp1s14_129V6
wt.vs.d-smg1	wt	d-smg1	up	CC	GO:0005759	28	2	1.48	0.441067	0.743401	mitochondrial matrix	Pp1s6_180V6,Pp1s130_277V6
wt.vs.d-smg1	wt	d-smg1	up	CC	GO:0005815	25	1	1.32	0.743774	0.743774	microtubule organizing center	Pp1s52_58V6
wt.vs.d-smg1	wt	d-smg1	up	BP	GO:0007165	377	24	22.43	0.395104	0.745431	signal transduction	Pp1s78_167V6,Pp1s4_493V6,Pp1s150_88V6,Pp1s66_234V6,Pp1s202_47V6,Pp1s199_82V6,Pp1s27_42V6,Pp1s138_11V6,Pp1s30_74V6
wt.vs.d-smg1	wt	d-smg1	up	MF	GO:0042277	22	1	1.34	0.749742	0.749742	peptide binding	Pp1s304_1V6
wt.vs.d-smg1	wt	d-smg1	up	BP	GO:0046686	85	4	5.06	0.752599	0.752599	response to cadmium ion	Pp1s209_119V6,Pp1s19_292V6,Pp1s18_326V6,Pp1s249_41V6
wt.vs.d-smg1	wt	d-smg1	up	BP	GO:0009062	23	1	1.37	0.756393	0.756393	fatty acid catabolic process	Pp1s25_162V6
wt.vs.d-smg1	wt	d-smg1	up	BP	GO:0016226	23	1	1.37	0.756393	0.756393	iron-sulfur cluster assembly	Pp1s326_48V6
wt.vs.d-smg1	wt	d-smg1	up	MF	GO:0010181	44	2	2.68	0.75838	0.75838	FMN binding	Pp1s326_44V6,Pp1s58_117V6
wt.vs.d-smg1	wt	d-smg1	up	MF	GO:0051287	84	4	5.12	0.76146	0.76146	NAD or NADH binding	Pp1s6_180V6,Pp1s87_117V6,Pp1s3_238V6,Pp1s49_96V6
wt.vs.d-smg1	wt	d-smg1	up	CC	GO:0044428	872	57	46.19	0.0574258	0.762408	nuclear part	Pp1s141_102V6,Pp1s56_226V6,Pp1s403_39V6,Pp1s48_101V6,Pp1s288_45V6,Pp1s200_88V6,Pp1s183_112V6,Pp1s107_45V6,Pp1s213_13V6,Pp1s47_331V6,Pp1s249_80V6,Pp1s37_293V6,Pp1s43_141V6,Pp1s163_73V6,Pp1s80_34V6,Pp1s225_102V6,Pp1s267_56V6,Pp1s215_60V6,Pp1s117_32V6,Pp1s7_481V6,Pp1s13_457V6,Pp1s74_86V6,Pp1s69_14V6,Pp1s109_123V6,Pp1s199_50V6,Pp1s505_13V6,Pp1s227_100V6,Pp1s296_69V6,Pp1s259_58V6,Pp1s2_410V6,Pp1s45_12…
wt.vs.d-smg1	wt	d-smg1	up	MF	GO:0008094	38	7	2.32	0.00732748	0.762839	DNA-dependent ATPase activity	Pp1s3_567V6,Pp1s45_271V6,Pp1s95_66V6,Pp1s290_9V6,Pp1s145_26V6
wt.vs.d-smg1	wt	d-smg1	up	BP	GO:0006351	652	49	38.79	0.0520176	0.76465	transcription, DNA-dependent	Pp1s4_493V6,Pp1s48_101V6,Pp1s183_112V6,Pp1s107_45V6,Pp1s213_13V6,Pp1s47_331V6,Pp1s249_80V6,Pp1s37_293V6,Pp1s23_254V6,Pp1s163_73V6,Pp1s225_102V6,Pp1s267_56V6,Pp1s117_32V6,Pp1s7_481V6,Pp1s13_457V6,Pp1s74_86V6,Pp1s184_45V6,Pp1s109_123V6,Pp1s42_132V6,Pp1s199_50V6,Pp1s1_786V6,Pp1s296_69V6,Pp1s15_189V6,Pp1s2_410V6,Pp1s278_39V6,Pp1s170_63V6,Pp1s259_94V6,Pp1s17_332V6,Pp1s176_87V6,Pp1s450_8V6,Pp1s34_152V6…
wt.vs.d-smg1	wt	d-smg1	up	CC	GO:0015630	137	9	7.26	0.301661	0.769302	microtubule cytoskeleton	Pp1s98_189V6,Pp1s237_18V6,Pp1s38_275V6,Pp1s113_202V6,Pp1s21_208V6,Pp1s52_58V6
wt.vs.d-smg1	wt	d-smg1	up	MF	GO:0016779	274	16	16.71	0.608326	0.769313	nucleotidyltransferase activity	Pp1s2_145V6,Pp1s106_50V6
wt.vs.d-smg1	wt	d-smg1	up	BP	GO:0009737	36	2	2.14	0.640262	0.77076	response to abscisic acid stimulus	Pp1s442_22V6
wt.vs.d-smg1	wt	d-smg1	up	BP	GO:0006098	24	1	1.43	0.770917	0.770917	pentose-phosphate shunt	Pp1s427_23V6
wt.vs.d-smg1	wt	d-smg1	up	BP	GO:0007018	129	7	7.67	0.653391	0.773443	microtubule-based movement	Pp1s2_476V6,Pp1s98_189V6,Pp1s237_18V6,Pp1s38_275V6,Pp1s21_208V6,Pp1s47_261V6
wt.vs.d-smg1	wt	d-smg1	up	CC	GO:0005794	237	11	12.55	0.716515	0.774814	Golgi apparatus	Pp1s251_37V6,Pp1s19_106V6,Pp1s10_357V6,Pp1s3_102V6,Pp1s166_60V6
wt.vs.d-smg1	wt	d-smg1	up	BP	GO:0044267	2412	114	143.49	0.998662	0.77666	cellular protein metabolic process	Pp1s170_73V6,Pp1s183_47V6,Pp1s46_106V6,Pp1s258_52V6,Pp1s360_36V6,Pp1s171_84V6,Pp1s174_49V6,Pp1s368_19V6,Pp1s101_227V6,Pp1s41_63V6,Pp1s410_1V6,Pp1s164_64V6,Pp1s279_37V6,Pp1s62_223V6,Pp1s2_667V6,Pp1s63_120V6,Pp1s183_56V6,Pp1s156_1V6,Pp1s36_196V6,Pp1s196_105V6,Pp1s148_130V6,Pp1s229_59V6,Pp1s115_168V6,Pp1s162_167V6
wt.vs.d-smg1	wt	d-smg1	up	BP	GO:0006814	47	2	2.8	0.778249	0.778249	sodium ion transport	Pp1s139_48V6,Pp1s253_31V6
wt.vs.d-smg1	wt	d-smg1	up	BP	GO:0051707	134	12	7.97	0.101874	0.782112	response to other organism	Pp1s249_80V6,Pp1s252_67V6,Pp1s121_11V6,Pp1s102_126V6,Pp1s74_65V6
wt.vs.d-smg1	wt	d-smg1	up	MF	GO:0004222	67	3	4.09	0.784023	0.784023	metalloendopeptidase activity	Pp1s39_149V6,Pp1s194_178V6,Pp1s106_190V6
wt.vs.d-smg1	wt	d-smg1	up	BP	GO:0006544	25	1	1.49	0.784576	0.784576	glycine metabolic process	Pp1s176_89V6
wt.vs.d-smg1	wt	d-smg1	up	BP	GO:0009751	25	1	1.49	0.784576	0.784576	response to salicylic acid stimulus	Pp1s102_126V6
wt.vs.d-smg1	wt	d-smg1	up	MF	GO:0046872	2471	140	150.68	0.850965	0.78689	metal ion binding	Pp1s442_7V6,Pp1s34_411V6,Pp1s211_20V6,Pp1s38_220V6,Pp1s87_152V6,Pp1s41_228V6,Pp1s130_5V6,Pp1s130_37V6,Pp1s232_44V6,Pp1s313_34V6,Pp1s23_306V6,Pp1s23_336V6,Pp1s124_70V6,Pp1s88_186V6,Pp1s223_118V6,Pp1s13_212V6,Pp1s178_144V6,Pp1s347_9V6,Pp1s81_75V6,Pp1s5_169V6,Pp1s18_326V6,Pp1s25_218V6,Pp1s107_173V6,Pp1s207_71V6,Pp1s159_42V6,Pp1s23_332V6,Pp1s23_50V6,Pp1s169_140V6,Pp1s442_5V6,Pp1s106_190V6,Pp1s539_3V6…
wt.vs.d-smg1	wt	d-smg1	up	MF	GO:0009055	487	26	29.7	0.788298	0.788298	electron carrier activity	Pp1s200_88V6,Pp1s26_77V6,Pp1s64_46V6,Pp1s22_14V6,Pp1s256_80V6,Pp1s25_162V6,Pp1s663_3V6,Pp1s111_8V6,Pp1s222_49V6,Pp1s132_52V6,Pp1s178_39V6,Pp1s76_142V6,Pp1s59_224V6,Pp1s256_84V6,Pp1s302_37V6,Pp1s174_107V6,Pp1s58_117V6,Pp1s2_667V6,Pp1s159_150V6,Pp1s398_25V6,Pp1s56_61V6,Pp1s114_172V6,Pp1s14_162V6,Pp1s256_82V6,Pp1s855_1V6,Pp1s63_8V6
wt.vs.d-smg1	wt	d-smg1	up	CC	GO:0005777	101	4	5.35	0.789349	0.789349	peroxisome	Pp1s12_59V6,Pp1s73_159V6,Pp1s412_38V6,Pp1s194_178V6
wt.vs.d-smg1	wt	d-smg1	up	MF	GO:0004683	47	2	2.87	0.789927	0.789927	calmodulin-dependent protein kinase activity	Pp1s232_44V6,Pp1s316_13V6
wt.vs.d-smg1	wt	d-smg1	up	MF	GO:0004806	47	2	2.87	0.789927	0.789927	triglyceride lipase activity	Pp1s16_88V6,Pp1s294_49V6
wt.vs.d-smg1	wt	d-smg1	up	MF	GO:0003993	25	1	1.52	0.792856	0.792856	acid phosphatase activity	Pp1s166_60V6
wt.vs.d-smg1	wt	d-smg1	up	MF	GO:0004185	25	1	1.52	0.792856	0.792856	serine-type carboxypeptidase activity	Pp1s814_3V6
wt.vs.d-smg1	wt	d-smg1	up	MF	GO:0051082	146	7	8.9	0.794244	0.794244	unfolded protein binding	Pp1s183_47V6,Pp1s258_52V6,Pp1s171_84V6,Pp1s368_19V6,Pp1s410_1V6,Pp1s183_56V6,Pp1s115_168V6
wt.vs.d-smg1	wt	d-smg1	up	BP	GO:0050794	1841	113	109.52	0.370059	0.794936	regulation of cellular process	Pp1s356_45V6,Pp1s78_167V6,Pp1s150_88V6,Pp1s202_47V6,Pp1s368_19V6,Pp1s135_65V6,Pp1s231_32V6,Pp1s116_98V6,Pp1s27_42V6,Pp1s138_11V6,Pp1s121_149V6,Pp1s12_126V6,Pp1s63_8V6
wt.vs.d-smg1	wt	d-smg1	up	CC	GO:0012505	247	11	13.08	0.764589	0.796973	endomembrane system	Pp1s20_72V6,Pp1s71_227V6,Pp1s198_73V6,Pp1s79_95V6
wt.vs.d-smg1	wt	d-smg1	up	BP	GO:0006221	26	1	1.55	0.797422	0.797422	pyrimidine nucleotide biosynthetic process	Pp1s142_119V6
wt.vs.d-smg1	wt	d-smg1	up	BP	GO:0006260	158	8	9.4	0.730533	0.802859	DNA replication	Pp1s72_196V6,Pp1s65_111V6,Pp1s323_69V6,Pp1s295_27V6,Pp1s93_66V6
wt.vs.d-smg1	wt	d-smg1	up	MF	GO:0015299	32	2	1.95	0.589248	0.805257	solute:hydrogen antiporter activity	Pp1s162_22V6
wt.vs.d-smg1	wt	d-smg1	up	MF	GO:0019201	26	1	1.59	0.805511	0.805511	nucleotide kinase activity	Pp1s373_1V6
wt.vs.d-smg1	wt	d-smg1	up	BP	GO:0018106	72	3	4.28	0.810302	0.810302	peptidyl-histidine phosphorylation	Pp1s4_493V6,Pp1s66_234V6,Pp1s199_82V6
wt.vs.d-smg1	wt	d-smg1	up	MF	GO:0016881	163	11	9.94	0.408988	0.816722	acid-amino acid ligase activity	Pp1s479_14V6,Pp1s28_268V6,Pp1s63_120V6,Pp1s229_59V6,Pp1s43_134V6
wt.vs.d-smg1	wt	d-smg1	up	MF	GO:0004176	27	1	1.65	0.817393	0.817393	ATP-dependent peptidase activity	Pp1s36_358V6
wt.vs.d-smg1	wt	d-smg1	up	MF	GO:0004177	27	1	1.65	0.817393	0.817393	aminopeptidase activity	Pp1s162_1V6
wt.vs.d-smg1	wt	d-smg1	up	MF	GO:0016758	207	9	12.62	0.891061	0.817538	transferase activity, transferring hexosyl groups	Pp1s159_62V6,Pp1s309_36V6,Pp1s245_59V6,Pp1s149_88V6,Pp1s68_175V6
wt.vs.d-smg1	wt	d-smg1	up	MF	GO:0005515	2449	146	149.33	0.636939	0.825238	protein binding	Pp1s27_248V6,Pp1s78_76V6,Pp1s161_36V6,Pp1s169_16V6,Pp1s26_271V6,Pp1s183_47V6,Pp1s154_11V6,Pp1s60_45V6,Pp1s200_88V6,Pp1s295_6V6,Pp1s59_264V6,Pp1s7_309V6,Pp1s14_61V6,Pp1s21_413V6,Pp1s64_46V6,Pp1s272_29V6,Pp1s30_234V6,Pp1s180_15V6,Pp1s29_291V6,Pp1s79_92V6,Pp1s232_44V6,Pp1s23_254V6,Pp1s72_196V6,Pp1s258_52V6,Pp1s66_106V6,Pp1s80_34V6,Pp1s60_190V6,Pp1s132_67V6,Pp1s215_60V6,Pp1s171_84V6,Pp1s41_58V6,Pp1s2…
wt.vs.d-smg1	wt	d-smg1	up	BP	GO:0048522	71	6	4.22	0.246278	0.830321	positive regulation of cellular process	Pp1s217_11V6,Pp1s69_14V6,Pp1s135_65V6
wt.vs.d-smg1	wt	d-smg1	up	BP	GO:0006888	29	1	1.73	0.83155	0.83155	ER to Golgi vesicle-mediated transport	Pp1s10_357V6
wt.vs.d-smg1	wt	d-smg1	up	MF	GO:0032549	29	1	1.77	0.839027	0.839027	ribonucleoside binding	Pp1s248_36V6
wt.vs.d-smg1	wt	d-smg1	up	BP	GO:0009734	32	3	1.9	0.296321	0.840703	auxin mediated signaling pathway	Pp1s188_78V6,Pp1s391_45V6,Pp1s31_260V6
wt.vs.d-smg1	wt	d-smg1	up	BP	GO:0006073	105	6	6.25	0.599896	0.841344	cellular glucan metabolic process	Pp1s309_36V6
wt.vs.d-smg1	wt	d-smg1	up	CC	GO:0044430	157	12	8.32	0.129023	0.841475	cytoskeletal part	Pp1s241_59V6,Pp1s32_20V6,Pp1s98_189V6,Pp1s237_18V6,Pp1s38_275V6,Pp1s113_202V6,Pp1s21_208V6,Pp1s52_58V6,Pp1s159_42V6
wt.vs.d-smg1	wt	d-smg1	up	BP	GO:0015986	98	4	5.83	0.842563	0.842563	ATP synthesis coupled proton transport	Pp1s25_162V6,Pp1s184_10V6,Pp1s35_224V6,Pp1s296_62V6
wt.vs.d-smg1	wt	d-smg1	up	MF	GO:0043565	255	14	15.55	0.696523	0.843302	sequence-specific DNA binding	Pp1s141_102V6,Pp1s48_101V6,Pp1s213_13V6,Pp1s163_73V6,Pp1s267_56V6,Pp1s109_123V6,Pp1s45_12V6,Pp1s272_13V6,Pp1s30_339V6,Pp1s447_20V6,Pp1s31_388V6,Pp1s189_104V6,Pp1s419_32V6
wt.vs.d-smg1	wt	d-smg1	up	BP	GO:0006807	2922	198	173.83	0.0157131	0.843842	nitrogen compound metabolic process	Pp1s363_39V6,Pp1s14_129V6,Pp1s9_129V6,Pp1s26_107V6
wt.vs.d-smg1	wt	d-smg1	up	BP	GO:0006418	83	6	4.94	0.372642	0.848831	tRNA aminoacylation for protein translation	Pp1s46_159V6,Pp1s4_245V6,Pp1s275_67V6,Pp1s152_63V6,Pp1s156_104V6,Pp1s38_167V6
wt.vs.d-smg1	wt	d-smg1	up	MF	GO:0016762	30	1	1.83	0.848864	0.848864	xyloglucan:xyloglucosyl transferase activity	Pp1s309_36V6
wt.vs.d-smg1	wt	d-smg1	up	BP	GO:0006284	31	1	1.84	0.851049	0.851049	base-excision repair	Pp1s345_42V6
wt.vs.d-smg1	wt	d-smg1	up	CC	GO:0000785	134	8	7.1	0.416263	0.852758	chromatin	Pp1s56_226V6,Pp1s47_181V6,Pp1s80_34V6,Pp1s53_134V6,Pp1s1_162V6,Pp1s188_35V6,Pp1s98_232V6,Pp1s34_255V6
wt.vs.d-smg1	wt	d-smg1	up	MF	GO:0003682	56	2	3.41	0.863762	0.863762	chromatin binding	Pp1s80_34V6,Pp1s1_162V6
wt.vs.d-smg1	wt	d-smg1	up	BP	GO:0007275	519	44	30.88	0.0107029	0.864727	multicellular organismal development	Pp1s135_65V6,Pp1s34_294V6,Pp1s68_175V6,Pp1s251_11V6
wt.vs.d-smg1	wt	d-smg1	up	MF	GO:0016702	32	1	1.95	0.866773	0.866773	oxidoreductase activity, acting on single donors with incorporation of molecular oxygen, incorporation of two atoms of oxygen	Pp1s50_26V6
wt.vs.d-smg1	wt	d-smg1	up	BP	GO:0016567	81	3	4.82	0.868204	0.868204	protein ubiquitination	Pp1s12_96V6,Pp1s103_43V6,Pp1s88_123V6
wt.vs.d-smg1	wt	d-smg1	up	CC	GO:0005743	163	6	8.63	0.868528	0.868528	mitochondrial inner membrane	Pp1s308_15V6,Pp1s122_120V6,Pp1s295_40V6,Pp1s134_166V6,Pp1s153_66V6,Pp1s347_37V6
wt.vs.d-smg1	wt	d-smg1	up	BP	GO:0030163	216	5	12.85	0.996808	0.87131	protein catabolic process	Pp1s39_149V6
wt.vs.d-smg1	wt	d-smg1	up	CC	GO:0044446	2231	106	118.17	0.903964	0.871555	intracellular organelle part	Pp1s69_14V6,Pp1s164_64V6,Pp1s2_667V6,Pp1s135_65V6,Pp1s292_10V6,Pp1s113_202V6,Pp1s65_274V6
wt.vs.d-smg1	wt	d-smg1	up	BP	GO:0006800	34	1	2.02	0.876153	0.876153	oxygen and reactive oxygen species metabolic process	Pp1s6_180V6
wt.vs.d-smg1	wt	d-smg1	up	MF	GO:0016874	395	23	24.09	0.622483	0.876365	ligase activity	Pp1s12_59V6,Pp1s102_126V6
wt.vs.d-smg1	wt	d-smg1	up	MF	GO:0005525	298	14	18.17	0.876476	0.876476	GTP binding	Pp1s33_163V6,Pp1s78_167V6,Pp1s288_43V6,Pp1s28_112V6,Pp1s3_534V6,Pp1s181_13V6,Pp1s88_217V6,Pp1s5_169V6,Pp1s10_357V6,Pp1s45_94V6,Pp1s3_102V6,Pp1s318_8V6,Pp1s2_143V6,Pp1s68_124V6
wt.vs.d-smg1	wt	d-smg1	up	BP	GO:0015031	408	14	24.27	0.993028	0.87944	protein transport	Pp1s288_43V6,Pp1s538_1V6,Pp1s130_78V6,Pp1s78_15V6,Pp1s88_217V6,Pp1s10_357V6,Pp1s88_51V6,Pp1s3_102V6,Pp1s2_143V6
wt.vs.d-smg1	wt	d-smg1	up	CC	GO:0005643	39	1	2.07	0.880596	0.880596	nuclear pore	Pp1s43_141V6
wt.vs.d-smg1	wt	d-smg1	up	CC	GO:0080008	39	1	2.07	0.880596	0.880596	CUL4 RING ubiquitin ligase complex	Pp1s26_271V6
wt.vs.d-smg1	wt	d-smg1	up	MF	GO:0004812	88	6	5.37	0.450138	0.882576	aminoacyl-tRNA ligase activity	Pp1s46_159V6,Pp1s4_245V6,Pp1s275_67V6,Pp1s152_63V6,Pp1s156_104V6,Pp1s38_167V6
wt.vs.d-smg1	wt	d-smg1	up	BP	GO:0006486	35	1	2.08	0.883545	0.883545	protein amino acid glycosylation	Pp1s251_37V6
wt.vs.d-smg1	wt	d-smg1	up	BP	GO:0006996	426	31	25.34	0.141184	0.887696	organelle organization	Pp1s136_188V6,Pp1s113_202V6,Pp1s31_77V6
wt.vs.d-smg1	wt	d-smg1	up	BP	GO:0009698	36	1	2.14	0.890496	0.890496	phenylpropanoid metabolic process	Pp1s36_253V6
wt.vs.d-smg1	wt	d-smg1	up	BP	GO:0006096	110	4	6.54	0.899511	0.899511	glycolysis	Pp1s124_70V6,Pp1s199_61V6,Pp1s14_131V6,Pp1s81_165V6
wt.vs.d-smg1	wt	d-smg1	up	MF	GO:0004497	161	7	9.82	0.86748	0.900821	monooxygenase activity	Pp1s25_29V6,Pp1s22_14V6,Pp1s59_224V6,Pp1s56_61V6,Pp1s14_162V6
wt.vs.d-smg1	wt	d-smg1	up	MF	GO:0016853	272	19	16.59	0.302517	0.90219	isomerase activity	Pp1s130_5V6,Pp1s45_126V6,Pp1s41_314V6
wt.vs.d-smg1	wt	d-smg1	up	MF	GO:0004298	38	1	2.32	0.908754	0.908754	threonine-type endopeptidase activity	Pp1s129_202V6
wt.vs.d-smg1	wt	d-smg1	up	MF	GO:0008568	38	1	2.32	0.908754	0.908754	microtubule-severing ATPase activity	Pp1s39_149V6
wt.vs.d-smg1	wt	d-smg1	up	CC	GO:0005667	44	1	2.33	0.909111	0.909111	transcription factor complex	Pp1s200_88V6
wt.vs.d-smg1	wt	d-smg1	up	CC	GO:0030529	796	13	42.16	1	0.911357	ribonucleoprotein complex	Pp1s288_45V6,Pp1s220_85V6,Pp1s72_196V6,Pp1s360_36V6,Pp1s17_381V6,Pp1s174_49V6,Pp1s505_13V6,Pp1s291_59V6,Pp1s164_64V6,Pp1s2_667V6,Pp1s196_105V6,Pp1s98_7V6,Pp1s84_286V6
wt.vs.d-smg1	wt	d-smg1	up	CC	GO:0000139	60	4	3.18	0.393714	0.913346	Golgi membrane	Pp1s198_73V6
wt.vs.d-smg1	wt	d-smg1	up	CC	GO:0005768	45	1	2.38	0.913939	0.913939	endosome	Pp1s38_161V6
wt.vs.d-smg1	wt	d-smg1	up	MF	GO:0016705	77	4	4.7	0.698735	0.914153	oxidoreductase activity, acting on paired donors, with incorporation or reduction of molecular oxygen	Pp1s164_52V6,Pp1s50_26V6,Pp1s12_126V6
wt.vs.d-smg1	wt	d-smg1	up	MF	GO:0004221	39	1	2.38	0.914334	0.914334	ubiquitin thiolesterase activity	Pp1s31_245V6
wt.vs.d-smg1	wt	d-smg1	up	MF	GO:0015035	39	1	2.38	0.914334	0.914334	protein disulfide oxidoreductase activity	Pp1s63_8V6
wt.vs.d-smg1	wt	d-smg1	up	MF	GO:0051536	114	4	6.95	0.923034	0.914754	iron-sulfur cluster binding	Pp1s111_8V6,Pp1s19_311V6,Pp1s58_117V6,Pp1s167_46V6
wt.vs.d-smg1	wt	d-smg1	up	BP	GO:0055085	345	19	20.52	0.671141	0.915282	transmembrane transport	Pp1s1_60V6,Pp1s139_48V6,Pp1s308_15V6,Pp1s143_165V6,Pp1s95_92V6,Pp1s15_137V6,Pp1s36_257V6,Pp1s68_104V6,Pp1s159_1V6,Pp1s143_166V6,Pp1s79_95V6,Pp1s10_36V6,Pp1s20_68V6,Pp1s298_28V6
wt.vs.d-smg1	wt	d-smg1	up	BP	GO:0016044	47	3	2.8	0.535851	0.918964	cellular membrane organization	Pp1s38_220V6,Pp1s184_10V6
wt.vs.d-smg1	wt	d-smg1	up	MF	GO:0003723	501	24	30.55	0.913998	0.919143	RNA binding	Pp1s334_88V6,Pp1s165_126V6,Pp1s31_80V6,Pp1s190_85V6,Pp1s27_285V6,Pp1s23_254V6,Pp1s72_196V6,Pp1s80_34V6,Pp1s98_130V6,Pp1s326_1V6,Pp1s17_381V6,Pp1s336_48V6,Pp1s318_65V6,Pp1s213_114V6,Pp1s164_64V6,Pp1s79_75V6,Pp1s207_105V6,Pp1s270_44V6,Pp1s219_54V6,Pp1s332_30V6,Pp1s295_27V6,Pp1s29_135V6,Pp1s81_184V6,Pp1s84_286V6
wt.vs.d-smg1	wt	d-smg1	up	CC	GO:0044459	57	2	3.02	0.812281	0.922723	plasma membrane part	Pp1s121_149V6
wt.vs.d-smg1	wt	d-smg1	up	BP	GO:0033554	280	23	16.66	0.0721737	0.930656	cellular response to stress	Pp1s293_34V6,Pp1s102_126V6,Pp1s212_41V6
wt.vs.d-smg1	wt	d-smg1	up	BP	GO:0045454	120	4	7.14	0.932227	0.932227	cell redox homeostasis	Pp1s356_45V6,Pp1s368_19V6,Pp1s12_126V6,Pp1s63_8V6
wt.vs.d-smg1	wt	d-smg1	up	BP	GO:0006278	44	1	2.62	0.933086	0.933086	RNA-dependent DNA replication	Pp1s295_27V6
wt.vs.d-smg1	wt	d-smg1	up	BP	GO:0006364	44	1	2.62	0.933086	0.933086	rRNA processing	Pp1s214_57V6
wt.vs.d-smg1	wt	d-smg1	up	MF	GO:0000155	95	3	5.79	0.934716	0.934716	two-component sensor activity	Pp1s4_493V6,Pp1s66_234V6,Pp1s199_82V6
wt.vs.d-smg1	wt	d-smg1	up	MF	GO:0003743	95	3	5.79	0.934716	0.934716	translation initiation factor activity	Pp1s403_39V6,Pp1s626_4V6,Pp1s93_126V6
wt.vs.d-smg1	wt	d-smg1	up	MF	GO:0016301	1235	83	75.31	0.183901	0.935327	kinase activity	Pp1s274_30V6,Pp1s336_17V6,Pp1s99_118V6,Pp1s56_240V6,Pp1s5_324V6,Pp1s30_295V6,Pp1s48_58V6,Pp1s124_70V6,Pp1s88_186V6,Pp1s60_266V6,Pp1s328_30V6,Pp1s444_11V6,Pp1s457_1V6,Pp1s182_61V6,Pp1s93_76V6,Pp1s274_19V6,Pp1s208_172V6,Pp1s16_409V6,Pp1s276_103V6,Pp1s36_277V6,Pp1s84_190V6
wt.vs.d-smg1	wt	d-smg1	up	BP	GO:0009651	79	5	4.7	0.509785	0.93579	response to salt stress	Pp1s20_72V6,Pp1s442_22V6,Pp1s71_227V6,Pp1s116_98V6,Pp1s156_1V6
wt.vs.d-smg1	wt	d-smg1	up	MF	GO:0030528	1220	75	74.39	0.488613	0.941475	transcription regulator activity	Pp1s4_111V6,Pp1s519_13V6,Pp1s1_786V6,Pp1s2_667V6,Pp1s72_3V6,Pp1s145_69V6,Pp1s77_230V6
wt.vs.d-smg1	wt	d-smg1	up	BP	GO:0006511	124	4	7.38	0.942365	0.942365	ubiquitin-dependent protein catabolic process	Pp1s31_245V6,Pp1s74_65V6,Pp1s229_59V6,Pp1s129_202V6
wt.vs.d-smg1	wt	d-smg1	up	BP	GO:0000160	125	4	7.44	0.944673	0.944673	two-component signal transduction system (phosphorelay)	Pp1s4_493V6,Pp1s66_234V6,Pp1s199_82V6,Pp1s30_74V6
wt.vs.d-smg1	wt	d-smg1	up	MF	GO:0030599	48	1	2.93	0.951462	0.951462	pectinesterase activity	Pp1s95_94V6
wt.vs.d-smg1	wt	d-smg1	up	BP	GO:0006633	104	4	6.19	0.873782	0.955553	fatty acid biosynthetic process	Pp1s31_31V6,Pp1s5_162V6,Pp1s34_294V6
wt.vs.d-smg1	wt	d-smg1	up	MF	GO:0046983	141	10	8.6	0.357711	0.959116	protein dimerization activity	Pp1s4_493V6,Pp1s48_101V6,Pp1s213_13V6,Pp1s132_67V6,Pp1s178_144V6,Pp1s447_20V6,Pp1s73_159V6,Pp1s189_104V6,Pp1s194_178V6,Pp1s162_167V6
wt.vs.d-smg1	wt	d-smg1	up	MF	GO:0003746	51	1	3.11	0.959839	0.959839	translation elongation factor activity	Pp1s333_26V6
wt.vs.d-smg1	wt	d-smg1	up	CC	GO:0070469	59	1	3.13	0.959936	0.959936	respiratory chain	Pp1s183_11V6
wt.vs.d-smg1	wt	d-smg1	up	BP	GO:0045449	1200	73	71.39	0.43713	0.960948	regulation of transcription	Pp1s174_93V6,Pp1s10_90V6,Pp1s191_100V6,Pp1s210_74V6,Pp1s4_111V6,Pp1s27_9V6,Pp1s304_51V6,Pp1s109_123V6,Pp1s134_164V6,Pp1s199_50V6,Pp1s163_69V6,Pp1s519_13V6,Pp1s227_100V6,Pp1s15_189V6,Pp1s259_58V6,Pp1s33_92V6,Pp1s278_39V6,Pp1s1_162V6,Pp1s72_3V6,Pp1s78_152V6,Pp1s73_118V6,Pp1s188_107V6,Pp1s259_94V6,Pp1s145_69V6,Pp1s77_230V6,Pp1s44_300V6,Pp1s207_51V6,Pp1s269_3V6,Pp1s95_66V6,Pp1s155_21V6,Pp1s419_32V6,P…
wt.vs.d-smg1	wt	d-smg1	up	BP	GO:0042545	63	2	3.75	0.896098	0.961488	cell wall modification	Pp1s95_94V6
wt.vs.d-smg1	wt	d-smg1	up	MF	GO:0043169	2577	143	157.14	0.911042	0.963912	cation binding	Pp1s23_306V6,Pp1s298_46V6,Pp1s23_336V6,Pp1s223_118V6,Pp1s13_212V6,Pp1s62_201V6,Pp1s347_9V6,Pp1s81_75V6,Pp1s5_169V6,Pp1s207_71V6,Pp1s23_332V6,Pp1s169_140V6,Pp1s166_60V6,Pp1s167_46V6,Pp1s698_1V6,Pp1s157_11V6
wt.vs.d-smg1	wt	d-smg1	up	MF	GO:0046914	1869	106	113.97	0.810454	0.965194	transition metal ion binding	Pp1s415_15V6,Pp1s174_93V6,Pp1s191_100V6,Pp1s78_76V6,Pp1s210_74V6,Pp1s154_11V6,Pp1s277_78V6,Pp1s41_228V6,Pp1s295_6V6,Pp1s183_11V6,Pp1s66_99V6,Pp1s6_180V6,Pp1s14_61V6,Pp1s21_413V6,Pp1s30_234V6,Pp1s31_245V6,Pp1s249_80V6,Pp1s345_42V6,Pp1s363_39V6,Pp1s23_254V6,Pp1s160_47V6,Pp1s255_25V6,Pp1s66_106V6,Pp1s304_51V6,Pp1s215_60V6,Pp1s28_325V6,Pp1s663_3V6,Pp1s240_30V6,Pp1s111_8V6,Pp1s423_29V6,Pp1s5_324V6,Pp1…
wt.vs.d-smg1	wt	d-smg1	up	MF	GO:0016836	74	5	4.51	0.473522	0.966374	hydro-lyase activity	Pp1s30_234V6,Pp1s4821_1V6,Pp1s194_128V6,Pp1s272_13V6,Pp1s1722_1V6
wt.vs.d-smg1	wt	d-smg1	up	BP	GO:0006915	105	3	6.25	0.953681	0.967543	apoptosis	Pp1s60_190V6,Pp1s202_47V6,Pp1s135_65V6
wt.vs.d-smg1	wt	d-smg1	up	CC	GO:0048046	128	3	6.78	0.968814	0.968814	apoplast	Pp1s30_234V6,Pp1s19_295V6,Pp1s309_36V6
wt.vs.d-smg1	wt	d-smg1	up	BP	GO:0006333	132	7	7.85	0.676993	0.971504	chromatin assembly or disassembly	Pp1s1_162V6
wt.vs.d-smg1	wt	d-smg1	up	MF	GO:0000156	87	2	5.31	0.972442	0.972442	two-component response regulator activity	Pp1s66_234V6,Pp1s199_82V6
wt.vs.d-smg1	wt	d-smg1	up	BP	GO:0016192	213	7	12.67	0.973329	0.972926	vesicle-mediated transport	Pp1s21_109V6,Pp1s130_78V6,Pp1s300_43V6,Pp1s3_102V6,Pp1s223_120V6
wt.vs.d-smg1	wt	d-smg1	up	MF	GO:0016757	297	15	18.11	0.810204	0.974266	transferase activity, transferring glycosyl groups	Pp1s138_41V6,Pp1s159_62V6,Pp1s245_59V6,Pp1s40_186V6,Pp1s68_175V6
wt.vs.d-smg1	wt	d-smg1	up	BP	GO:0006629	445	22	26.47	0.846255	0.974743	lipid metabolic process	Pp1s327_22V6,Pp1s69_157V6,Pp1s286_53V6,Pp1s23_50V6,Pp1s18_231V6
wt.vs.d-smg1	wt	d-smg1	up	CC	GO:0016023	971	39	51.43	0.975812	0.975812	cytoplasmic membrane-bounded vesicle	Pp1s70_55V6,Pp1s14_62V6,Pp1s26_77V6,Pp1s81_188V6,Pp1s7_309V6,Pp1s94_158V6,Pp1s327_22V6,Pp1s402_27V6,Pp1s35_272V6,Pp1s19_106V6,Pp1s1_478V6,Pp1s252_67V6,Pp1s28_405V6,Pp1s423_29V6,Pp1s196_45V6,Pp1s415_8V6,Pp1s3_478V6,Pp1s223_118V6,Pp1s402_38V6,Pp1s34_87V6,Pp1s74_9V6,Pp1s62_223V6,Pp1s78_15V6,Pp1s390_21V6,Pp1s182_83V6,Pp1s814_3V6,Pp1s309_36V6,Pp1s10_357V6,Pp1s165_128V6,Pp1s149_10V6,Pp1s121_149V6,Pp1s8…
wt.vs.d-smg1	wt	d-smg1	up	MF	GO:0008237	127	4	7.74	0.955227	0.977376	metallopeptidase activity	Pp1s3_478V6,Pp1s39_149V6,Pp1s194_178V6,Pp1s106_190V6
wt.vs.d-smg1	wt	d-smg1	up	MF	GO:0016831	101	10	6.16	0.0878371	0.980546	carboxy-lyase activity	Pp1s88_125V6,Pp1s144_139V6,Pp1s13_150V6,Pp1s187_30V6,Pp1s142_119V6,Pp1s25_218V6,Pp1s8_163V6,Pp1s335_22V6
wt.vs.d-smg1	wt	d-smg1	up	MF	GO:0003924	148	4	9.02	0.98224	0.98224	GTPase activity	Pp1s33_163V6,Pp1s3_534V6,Pp1s5_169V6,Pp1s45_94V6
wt.vs.d-smg1	wt	d-smg1	up	MF	GO:0016798	232	11	14.15	0.844327	0.982961	hydrolase activity, acting on glycosyl bonds	Pp1s80_41V6,Pp1s149_10V6,Pp1s37_355V6,Pp1s157_11V6
wt.vs.d-smg1	wt	d-smg1	up	MF	GO:0031072	129	3	7.87	0.987103	0.987103	heat shock protein binding	Pp1s368_19V6,Pp1s410_1V6,Pp1s3_12V6
wt.vs.d-smg1	wt	d-smg1	up	CC	GO:0009579	347	7	18.38	0.99943	0.989015	thylakoid	Pp1s41_58V6,Pp1s174_107V6,Pp1s2_667V6,Pp1s197_46V6,Pp1s199_127V6,Pp1s114_172V6
wt.vs.d-smg1	wt	d-smg1	up	BP	GO:0015979	186	3	11.07	0.999156	0.989096	photosynthesis	Pp1s2_667V6,Pp1s23_50V6
wt.vs.d-smg1	wt	d-smg1	up	BP	GO:0006952	202	11	12.02	0.663089	0.989296	defense response	Pp1s150_88V6,Pp1s30_234V6,Pp1s202_47V6,Pp1s98_130V6,Pp1s15_137V6,Pp1s79_75V6,Pp1s102_126V6,Pp1s270_44V6,Pp1s116_98V6,Pp1s25_218V6
wt.vs.d-smg1	wt	d-smg1	up	MF	GO:0004553	136	9	8.29	0.449694	0.990859	hydrolase activity, hydrolyzing O-glycosyl compounds	Pp1s13_33V6,Pp1s161_12V6,Pp1s298_46V6,Pp1s62_201V6,Pp1s149_10V6,Pp1s37_355V6
wt.vs.d-smg1	wt	d-smg1	up	CC	GO:0009941	162	3	8.58	0.992677	0.992677	chloroplast envelope	Pp1s107_60V6,Pp1s30_234V6,Pp1s98_138V6
wt.vs.d-smg1	wt	d-smg1	up	CC	GO:0015935	91	1	4.82	0.99304	0.99304	small ribosomal subunit	Pp1s164_64V6
wt.vs.d-smg1	wt	d-smg1	up	MF	GO:0008565	106	5	6.46	0.782075	0.99306	protein transporter activity	Pp1s43_141V6,Pp1s78_15V6,Pp1s88_51V6
wt.vs.d-smg1	wt	d-smg1	up	BP	GO:0022900	133	3	7.91	0.98762	0.993766	electron transport chain	Pp1s183_11V6,Pp1s58_117V6
wt.vs.d-smg1	wt	d-smg1	up	CC	GO:0015934	96	1	5.09	0.994707	0.994707	large ribosomal subunit	Pp1s2_667V6
wt.vs.d-smg1	wt	d-smg1	up	MF	GO:0015078	118	2	7.2	0.99496	0.99496	hydrogen ion transmembrane transporter activity	Pp1s162_22V6,Pp1s35_224V6,Pp1s296_62V6
wt.vs.d-smg1	wt	d-smg1	up	CC	GO:0016020	7629	365	404.1	0.997905	0.996897	membrane	Pp1s40_53V6,Pp1s109_136V6,Pp1s44_62V6,Pp1s10_90V6,Pp1s122_13V6,Pp1s51_97V6,Pp1s88_125V6,Pp1s78_76V6,Pp1s530_5V6,Pp1s63_27V6,Pp1s202_81V6,Pp1s161_36V6,Pp1s73_202V6,Pp1s34_7V6,Pp1s415_4V6,Pp1s4_493V6,Pp1s185_7V6,Pp1s281_71V6,Pp1s13_150V6,Pp1s138_41V6,Pp1s211_116V6,Pp1s38_220V6,Pp1s107_60V6,Pp1s14_62V6,Pp1s87_152V6,Pp1s45_85V6,Pp1s60_45V6,Pp1s51_239V6,Pp1s26_77V6,Pp1s235_61V6,Pp1s54_14V6,Pp1s35_8V6,…
wt.vs.d-smg1	wt	d-smg1	up	CC	GO:0009507	1027	27	54.4	0.999995	0.99748	chloroplast	Pp1s284_50V6,Pp1s138_41V6,Pp1s479_14V6,Pp1s69_127V6,Pp1s28_268V6,Pp1s15_137V6,Pp1s237_47V6,Pp1s127_40V6,Pp1s87_117V6,Pp1s153_74V6,Pp1s398_25V6,Pp1s153_66V6,Pp1s147_26V6,Pp1s166_97V6,Pp1s452_6V6,Pp1s296_62V6,Pp1s199_61V6,Pp1s84_205V6,Pp1s41_314V6,Pp1s68_124V6
wt.vs.d-smg1	wt	d-smg1	up	MF	GO:0004872	132	4	8.05	0.963889	0.997504	receptor activity	Pp1s161_36V6,Pp1s150_88V6,Pp1s202_47V6
wt.vs.d-smg1	wt	d-smg1	up	CC	GO:0009570	188	3	9.96	0.997704	0.997704	chloroplast stroma	Pp1s30_234V6,Pp1s91_37V6,Pp1s23_50V6
wt.vs.d-smg1	wt	d-smg1	up	BP	GO:0006886	283	9	16.84	0.988986	0.997844	intracellular protein transport	Pp1s130_78V6,Pp1s376_32V6,Pp1s78_15V6,Pp1s219_54V6,Pp1s10_357V6,Pp1s88_51V6
wt.vs.d-smg1	wt	d-smg1	up	MF	GO:0005198	716	6	43.66	1	0.998711	structural molecule activity	Pp1s360_36V6,Pp1s174_49V6,Pp1s164_64V6,Pp1s2_667V6,Pp1s196_105V6,Pp1s84_205V6
wt.vs.d-smg1	wt	d-smg1	up	CC	GO:0009535	122	1	6.46	0.998728	0.998728	chloroplast thylakoid membrane	Pp1s30_234V6
wt.vs.d-smg1	wt	d-smg1	up	CC	GO:0005840	677	7	35.86	1	1	ribosome	Pp1s220_85V6,Pp1s360_36V6,Pp1s174_49V6,Pp1s291_59V6,Pp1s164_64V6,Pp1s2_667V6,Pp1s196_105V6
wt.vs.d-smg1	wt	d-smg1	up	BP	GO:0006412	753	12	44.8	1	1	translation	Pp1s360_36V6,Pp1s275_67V6,Pp1s174_49V6,Pp1s101_227V6,Pp1s152_63V6,Pp1s164_64V6,Pp1s2_667V6,Pp1s196_105V6,Pp1s38_167V6
wt.vs.d-smg1	wt	d-smg1	up	BP	GO:0000003	274	20	16.3	0.200469	1	reproduction	Pp1s313_58V6
wt.vs.d-smg1	wt	d-smg1	up	BP	GO:0000018	2	1	0.12	0.115449	1	regulation of DNA recombination	Pp1s3_567V6
wt.vs.d-smg1	wt	d-smg1	up	BP	GO:0000027	3	0	0.18	1	1	ribosomal large subunit assembly	NO_GENES_FOUND
wt.vs.d-smg1	wt	d-smg1	up	BP	GO:0000041	50	5	2.97	0.174683	1	transition metal ion transport	Pp1s15_137V6,Pp1s347_9V6,Pp1s83_69V6,Pp1s79_95V6,Pp1s698_1V6
wt.vs.d-smg1	wt	d-smg1	up	BP	GO:0000045	3	0	0.18	1	1	autophagic vacuole assembly	NO_GENES_FOUND
wt.vs.d-smg1	wt	d-smg1	up	BP	GO:0000059	1	0	0.06	1	1	protein import into nucleus, docking	NO_GENES_FOUND
wt.vs.d-smg1	wt	d-smg1	up	BP	GO:0000060	2	0	0.12	1	1	protein import into nucleus, translocation	NO_GENES_FOUND
wt.vs.d-smg1	wt	d-smg1	up	BP	GO:0000070	1	0	0.06	1	1	mitotic sister chromatid segregation	NO_GENES_FOUND
wt.vs.d-smg1	wt	d-smg1	up	BP	GO:0000079	5	0	0.3	1	1	regulation of cyclin-dependent protein kinase activity	NO_GENES_FOUND
wt.vs.d-smg1	wt	d-smg1	up	BP	GO:0000082	4	0	0.24	1	1	G1/S transition of mitotic cell cycle	NO_GENES_FOUND
wt.vs.d-smg1	wt	d-smg1	up	BP	GO:0000084	2	0	0.12	1	1	S phase of mitotic cell cycle	NO_GENES_FOUND
wt.vs.d-smg1	wt	d-smg1	up	BP	GO:0000086	1	0	0.06	1	1	G2/M transition of mitotic cell cycle	NO_GENES_FOUND
wt.vs.d-smg1	wt	d-smg1	up	BP	GO:0000087	19	2	1.13	0.313465	1	M phase of mitotic cell cycle	Pp1s143_26V6,Pp1s143_27V6
wt.vs.d-smg1	wt	d-smg1	up	BP	GO:0000090	1	0	0.06	1	1	mitotic anaphase	NO_GENES_FOUND
wt.vs.d-smg1	wt	d-smg1	up	BP	GO:0000096	40	0	2.38	1	1	sulfur amino acid metabolic process	NO_GENES_FOUND
wt.vs.d-smg1	wt	d-smg1	up	BP	GO:0000097	34	0	2.02	1	1	sulfur amino acid biosynthetic process	NO_GENES_FOUND
wt.vs.d-smg1	wt	d-smg1	up	BP	GO:0000101	3	0	0.18	1	1	sulfur amino acid transport	NO_GENES_FOUND
wt.vs.d-smg1	wt	d-smg1	up	BP	GO:0000105	11	0	0.65	1	1	histidine biosynthetic process	NO_GENES_FOUND
wt.vs.d-smg1	wt	d-smg1	up	BP	GO:0000122	3	1	0.18	0.168082	1	negative regulation of transcription from RNA polymerase II promoter	NO_GENES_FOUND
wt.vs.d-smg1	wt	d-smg1	up	BP	GO:0000154	6	0	0.36	1	1	rRNA modification	NO_GENES_FOUND
wt.vs.d-smg1	wt	d-smg1	up	BP	GO:0000162	17	0	1.01	1	1	tryptophan biosynthetic process	NO_GENES_FOUND
wt.vs.d-smg1	wt	d-smg1	up	BP	GO:0000165	1	0	0.06	1	1	MAPKKK cascade	NO_GENES_FOUND
wt.vs.d-smg1	wt	d-smg1	up	BP	GO:0000184	6	0	0.36	1	1	nuclear-transcribed mRNA catabolic process, nonsense-mediated decay	NO_GENES_FOUND
wt.vs.d-smg1	wt	d-smg1	up	BP	GO:0000186	1	0	0.06	1	1	activation of MAPKK activity	NO_GENES_FOUND
wt.vs.d-smg1	wt	d-smg1	up	BP	GO:0000209	3	0	0.18	1	1	protein polyubiquitination	NO_GENES_FOUND
wt.vs.d-smg1	wt	d-smg1	up	BP	GO:0000238	1	0	0.06	1	1	zygotene	NO_GENES_FOUND
wt.vs.d-smg1	wt	d-smg1	up	BP	GO:0000245	3	0	0.18	1	1	spliceosome assembly	NO_GENES_FOUND
wt.vs.d-smg1	wt	d-smg1	up	BP	GO:0000255	3	0	0.18	1	1	allantoin metabolic process	NO_GENES_FOUND
wt.vs.d-smg1	wt	d-smg1	up	BP	GO:0000256	3	0	0.18	1	1	allantoin catabolic process	NO_GENES_FOUND
wt.vs.d-smg1	wt	d-smg1	up	BP	GO:0000266	5	0	0.3	1	1	mitochondrial fission	NO_GENES_FOUND
wt.vs.d-smg1	wt	d-smg1	up	BP	GO:0000270	15	1	0.89	0.601736	1	peptidoglycan metabolic process	Pp1s138_41V6
wt.vs.d-smg1	wt	d-smg1	up	BP	GO:0000271	100	11	5.95	0.0349865	1	polysaccharide biosynthetic process	NO_GENES_FOUND
wt.vs.d-smg1	wt	d-smg1	up	BP	GO:0000272	36	0	2.14	1	1	polysaccharide catabolic process	NO_GENES_FOUND
wt.vs.d-smg1	wt	d-smg1	up	BP	GO:0000273	4	0	0.24	1	1	lipoic acid metabolic process	NO_GENES_FOUND
wt.vs.d-smg1	wt	d-smg1	up	BP	GO:0000278	37	2	2.2	0.655176	1	mitotic cell cycle	NO_GENES_FOUND
wt.vs.d-smg1	wt	d-smg1	up	BP	GO:0000279	32	2	1.9	0.575546	1	M phase	NO_GENES_FOUND
wt.vs.d-smg1	wt	d-smg1	up	BP	GO:0000280	18	2	1.07	0.290988	1	nuclear division	Pp1s143_26V6,Pp1s143_27V6
wt.vs.d-smg1	wt	d-smg1	up	BP	GO:0000302	24	1	1.43	0.770917	1	response to reactive oxygen species	Pp1s80_34V6
wt.vs.d-smg1	wt	d-smg1	up	BP	GO:0000303	6	0	0.36	1	1	response to superoxide	NO_GENES_FOUND
wt.vs.d-smg1	wt	d-smg1	up	BP	GO:0000304	1	0	0.06	1	1	response to singlet oxygen	NO_GENES_FOUND
wt.vs.d-smg1	wt	d-smg1	up	BP	GO:0000305	6	0	0.36	1	1	response to oxygen radical	NO_GENES_FOUND
wt.vs.d-smg1	wt	d-smg1	up	BP	GO:0000365	1	0	0.06	1	1	nuclear mRNA trans splicing, via spliceosome	NO_GENES_FOUND
wt.vs.d-smg1	wt	d-smg1	up	BP	GO:0000366	1	0	0.06	1	1	intergenic nuclear mRNA trans splicing	NO_GENES_FOUND
wt.vs.d-smg1	wt	d-smg1	up	BP	GO:0000375	31	4	1.84	0.109643	1	RNA splicing, via transesterification reactions	NO_GENES_FOUND
wt.vs.d-smg1	wt	d-smg1	up	BP	GO:0000377	26	4	1.55	0.065493	1	RNA splicing, via transesterification reactions with bulged adenosine as nucleophile	Pp1s505_13V6,Pp1s79_75V6,Pp1s270_44V6,Pp1s98_7V6
wt.vs.d-smg1	wt	d-smg1	up	BP	GO:0000380	1	0	0.06	1	1	alternative nuclear mRNA splicing, via spliceosome	NO_GENES_FOUND
wt.vs.d-smg1	wt	d-smg1	up	BP	GO:0000394	1	0	0.06	1	1	RNA splicing, via endonucleolytic cleavage and ligation	NO_GENES_FOUND
wt.vs.d-smg1	wt	d-smg1	up	BP	GO:0000422	2	0	0.12	1	1	mitochondrion degradation	NO_GENES_FOUND
wt.vs.d-smg1	wt	d-smg1	up	BP	GO:0000578	1	0	0.06	1	1	embryonic axis specification	NO_GENES_FOUND
wt.vs.d-smg1	wt	d-smg1	up	BP	GO:0000706	1	0	0.06	1	1	meiotic DNA double-strand break processing	NO_GENES_FOUND
wt.vs.d-smg1	wt	d-smg1	up	BP	GO:0000707	1	0	0.06	1	1	meiotic DNA recombinase assembly	NO_GENES_FOUND
wt.vs.d-smg1	wt	d-smg1	up	BP	GO:0000718	8	0	0.48	1	1	nucleotide-excision repair, DNA damage removal	NO_GENES_FOUND
wt.vs.d-smg1	wt	d-smg1	up	BP	GO:0000719	2	0	0.12	1	1	photoreactive repair	NO_GENES_FOUND
wt.vs.d-smg1	wt	d-smg1	up	BP	GO:0000723	6	0	0.36	1	1	telomere maintenance	NO_GENES_FOUND
wt.vs.d-smg1	wt	d-smg1	up	BP	GO:0000724	5	1	0.3	0.264152	1	double-strand break repair via homologous recombination	Pp1s3_567V6
wt.vs.d-smg1	wt	d-smg1	up	BP	GO:0000725	5	1	0.3	0.264152	1	recombinational repair	NO_GENES_FOUND
wt.vs.d-smg1	wt	d-smg1	up	BP	GO:0000726	4	1	0.24	0.217588	1	non-recombinational repair	Pp1s78_226V6
wt.vs.d-smg1	wt	d-smg1	up	BP	GO:0000729	2	0	0.12	1	1	DNA double-strand break processing	NO_GENES_FOUND
wt.vs.d-smg1	wt	d-smg1	up	BP	GO:0000730	1	0	0.06	1	1	DNA recombinase assembly	NO_GENES_FOUND
wt.vs.d-smg1	wt	d-smg1	up	BP	GO:0000731	4	0	0.24	1	1	DNA synthesis during DNA repair	NO_GENES_FOUND
wt.vs.d-smg1	wt	d-smg1	up	BP	GO:0000733	1	0	0.06	1	1	DNA strand renaturation	NO_GENES_FOUND
wt.vs.d-smg1	wt	d-smg1	up	BP	GO:0000737	3	0	0.18	1	1	DNA catabolic process, endonucleolytic	NO_GENES_FOUND
wt.vs.d-smg1	wt	d-smg1	up	BP	GO:0000738	3	0	0.18	1	1	DNA catabolic process, exonucleolytic	NO_GENES_FOUND
wt.vs.d-smg1	wt	d-smg1	up	BP	GO:0000741	2	0	0.12	1	1	karyogamy	NO_GENES_FOUND
wt.vs.d-smg1	wt	d-smg1	up	BP	GO:0000819	1	0	0.06	1	1	sister chromatid segregation	NO_GENES_FOUND
wt.vs.d-smg1	wt	d-smg1	up	BP	GO:0000902	78	7	4.64	0.180937	1	cell morphogenesis	Pp1s54_259V6
wt.vs.d-smg1	wt	d-smg1	up	BP	GO:0000904	44	5	2.62	0.118498	1	cell morphogenesis involved in differentiation	Pp1s14_129V6,Pp1s21_208V6,Pp1s159_42V6,Pp1s39_129V6
wt.vs.d-smg1	wt	d-smg1	up	BP	GO:0000910	23	0	1.37	1	1	cytokinesis	NO_GENES_FOUND
wt.vs.d-smg1	wt	d-smg1	up	BP	GO:0000911	6	0	0.36	1	1	cytokinesis by cell plate formation	NO_GENES_FOUND
wt.vs.d-smg1	wt	d-smg1	up	BP	GO:0000917	9	0	0.54	1	1	barrier septum formation	NO_GENES_FOUND
wt.vs.d-smg1	wt	d-smg1	up	BP	GO:0000918	2	0	0.12	1	1	selection of site for barrier septum formation	NO_GENES_FOUND
wt.vs.d-smg1	wt	d-smg1	up	BP	GO:0000919	5	0	0.3	1	1	cell plate assembly	NO_GENES_FOUND
wt.vs.d-smg1	wt	d-smg1	up	BP	GO:0000956	7	0	0.42	1	1	nuclear-transcribed mRNA catabolic process	NO_GENES_FOUND
wt.vs.d-smg1	wt	d-smg1	up	BP	GO:0001101	2	0	0.12	1	1	response to acid	NO_GENES_FOUND
wt.vs.d-smg1	wt	d-smg1	up	BP	GO:0001501	2	0	0.12	1	1	skeletal system development	NO_GENES_FOUND
wt.vs.d-smg1	wt	d-smg1	up	BP	GO:0001503	1	0	0.06	1	1	ossification	NO_GENES_FOUND
wt.vs.d-smg1	wt	d-smg1	up	BP	GO:0001505	2	0	0.12	1	1	regulation of neurotransmitter levels	NO_GENES_FOUND
wt.vs.d-smg1	wt	d-smg1	up	BP	GO:0001510	7	0	0.42	1	1	RNA methylation	NO_GENES_FOUND
wt.vs.d-smg1	wt	d-smg1	up	BP	GO:0001525	4	0	0.24	1	1	angiogenesis	NO_GENES_FOUND
wt.vs.d-smg1	wt	d-smg1	up	BP	GO:0001541	2	0	0.12	1	1	ovarian follicle development	NO_GENES_FOUND
wt.vs.d-smg1	wt	d-smg1	up	BP	GO:0001558	3	0	0.18	1	1	regulation of cell growth	NO_GENES_FOUND
wt.vs.d-smg1	wt	d-smg1	up	BP	GO:0001561	1	0	0.06	1	1	fatty acid alpha-oxidation	NO_GENES_FOUND
wt.vs.d-smg1	wt	d-smg1	up	BP	GO:0001568	4	0	0.24	1	1	blood vessel development	NO_GENES_FOUND
wt.vs.d-smg1	wt	d-smg1	up	BP	GO:0001578	1	0	0.06	1	1	microtubule bundle formation	NO_GENES_FOUND
wt.vs.d-smg1	wt	d-smg1	up	BP	GO:0001649	1	0	0.06	1	1	osteoblast differentiation	NO_GENES_FOUND
wt.vs.d-smg1	wt	d-smg1	up	BP	GO:0001654	1	1	0.06	0.0594914	1	eye development	NO_GENES_FOUND
wt.vs.d-smg1	wt	d-smg1	up	BP	GO:0001655	2	0	0.12	1	1	urogenital system development	NO_GENES_FOUND
wt.vs.d-smg1	wt	d-smg1	up	BP	GO:0001656	1	0	0.06	1	1	metanephros development	NO_GENES_FOUND
wt.vs.d-smg1	wt	d-smg1	up	BP	GO:0001657	1	0	0.06	1	1	ureteric bud development	NO_GENES_FOUND
wt.vs.d-smg1	wt	d-smg1	up	BP	GO:0001658	1	0	0.06	1	1	branching involved in ureteric bud morphogenesis	NO_GENES_FOUND
wt.vs.d-smg1	wt	d-smg1	up	BP	GO:0001666	5	0	0.3	1	1	response to hypoxia	NO_GENES_FOUND
wt.vs.d-smg1	wt	d-smg1	up	BP	GO:0001700	1	0	0.06	1	1	embryonic development via the syncytial blastoderm	NO_GENES_FOUND
wt.vs.d-smg1	wt	d-smg1	up	BP	GO:0001708	2	0	0.12	1	1	cell fate specification	NO_GENES_FOUND
wt.vs.d-smg1	wt	d-smg1	up	BP	GO:0001709	8	0	0.48	1	1	cell fate determination	NO_GENES_FOUND
wt.vs.d-smg1	wt	d-smg1	up	BP	GO:0001732	1	0	0.06	1	1	formation of translation initiation complex	NO_GENES_FOUND
wt.vs.d-smg1	wt	d-smg1	up	BP	GO:0001754	1	1	0.06	0.0594914	1	eye photoreceptor cell differentiation	Pp1s152_63V6
wt.vs.d-smg1	wt	d-smg1	up	BP	GO:0001763	1	0	0.06	1	1	morphogenesis of a branching structure	NO_GENES_FOUND
wt.vs.d-smg1	wt	d-smg1	up	BP	GO:0001775	3	1	0.18	0.168082	1	cell activation	NO_GENES_FOUND
wt.vs.d-smg1	wt	d-smg1	up	BP	GO:0001816	2	1	0.12	0.115449	1	cytokine production	NO_GENES_FOUND
wt.vs.d-smg1	wt	d-smg1	up	BP	GO:0001817	2	1	0.12	0.115449	1	regulation of cytokine production	NO_GENES_FOUND
wt.vs.d-smg1	wt	d-smg1	up	BP	GO:0001819	2	1	0.12	0.115449	1	positive regulation of cytokine production	NO_GENES_FOUND
wt.vs.d-smg1	wt	d-smg1	up	BP	GO:0001822	2	0	0.12	1	1	kidney development	NO_GENES_FOUND
wt.vs.d-smg1	wt	d-smg1	up	BP	GO:0001824	3	0	0.18	1	1	blastocyst development	NO_GENES_FOUND
wt.vs.d-smg1	wt	d-smg1	up	BP	GO:0001825	3	0	0.18	1	1	blastocyst formation	NO_GENES_FOUND
wt.vs.d-smg1	wt	d-smg1	up	BP	GO:0001826	1	0	0.06	1	1	inner cell mass cell differentiation	NO_GENES_FOUND
wt.vs.d-smg1	wt	d-smg1	up	BP	GO:0001829	2	0	0.12	1	1	trophectodermal cell differentiation	NO_GENES_FOUND
wt.vs.d-smg1	wt	d-smg1	up	BP	GO:0001831	2	0	0.12	1	1	trophectodermal cellular morphogenesis	NO_GENES_FOUND
wt.vs.d-smg1	wt	d-smg1	up	BP	GO:0001838	1	0	0.06	1	1	embryonic epithelial tube formation	NO_GENES_FOUND
wt.vs.d-smg1	wt	d-smg1	up	BP	GO:0001841	1	0	0.06	1	1	neural tube formation	NO_GENES_FOUND
wt.vs.d-smg1	wt	d-smg1	up	BP	GO:0001865	1	0	0.06	1	1	NK T cell differentiation	NO_GENES_FOUND
wt.vs.d-smg1	wt	d-smg1	up	BP	GO:0001890	2	0	0.12	1	1	placenta development	NO_GENES_FOUND
wt.vs.d-smg1	wt	d-smg1	up	BP	GO:0001894	2	0	0.12	1	1	tissue homeostasis	NO_GENES_FOUND
wt.vs.d-smg1	wt	d-smg1	up	BP	GO:0001897	1	0	0.06	1	1	cytolysis by symbiont of host cells	NO_GENES_FOUND
wt.vs.d-smg1	wt	d-smg1	up	BP	GO:0001906	4	0	0.24	1	1	cell killing	NO_GENES_FOUND
wt.vs.d-smg1	wt	d-smg1	up	BP	GO:0001907	1	0	0.06	1	1	killing by symbiont of host cells	NO_GENES_FOUND
wt.vs.d-smg1	wt	d-smg1	up	BP	GO:0001933	1	0	0.06	1	1	negative regulation of protein amino acid phosphorylation	NO_GENES_FOUND
wt.vs.d-smg1	wt	d-smg1	up	BP	GO:0001935	3	0	0.18	1	1	endothelial cell proliferation	NO_GENES_FOUND
wt.vs.d-smg1	wt	d-smg1	up	BP	GO:0001936	3	0	0.18	1	1	regulation of endothelial cell proliferation	NO_GENES_FOUND
wt.vs.d-smg1	wt	d-smg1	up	BP	GO:0001937	2	0	0.12	1	1	negative regulation of endothelial cell proliferation	NO_GENES_FOUND
wt.vs.d-smg1	wt	d-smg1	up	BP	GO:0001938	1	0	0.06	1	1	positive regulation of endothelial cell proliferation	NO_GENES_FOUND
wt.vs.d-smg1	wt	d-smg1	up	BP	GO:0001944	4	0	0.24	1	1	vasculature development	NO_GENES_FOUND
wt.vs.d-smg1	wt	d-smg1	up	BP	GO:0002009	2	0	0.12	1	1	morphogenesis of an epithelium	NO_GENES_FOUND
wt.vs.d-smg1	wt	d-smg1	up	BP	GO:0002097	2	0	0.12	1	1	tRNA wobble base modification	NO_GENES_FOUND
wt.vs.d-smg1	wt	d-smg1	up	BP	GO:0002098	2	0	0.12	1	1	tRNA wobble uridine modification	NO_GENES_FOUND
wt.vs.d-smg1	wt	d-smg1	up	BP	GO:0002119	6	0	0.36	1	1	nematode larval development	NO_GENES_FOUND
wt.vs.d-smg1	wt	d-smg1	up	BP	GO:0002164	6	0	0.36	1	1	larval development	NO_GENES_FOUND
wt.vs.d-smg1	wt	d-smg1	up	BP	GO:0002200	4	1	0.24	0.217588	1	somatic diversification of immune receptors	NO_GENES_FOUND
wt.vs.d-smg1	wt	d-smg1	up	BP	GO:0002204	1	0	0.06	1	1	somatic recombination of immunoglobulin genes during immune response	NO_GENES_FOUND
wt.vs.d-smg1	wt	d-smg1	up	BP	GO:0002208	1	0	0.06	1	1	somatic diversification of immunoglobulins during immune response	NO_GENES_FOUND
wt.vs.d-smg1	wt	d-smg1	up	BP	GO:0002213	6	0	0.36	1	1	defense response to insect	NO_GENES_FOUND
wt.vs.d-smg1	wt	d-smg1	up	BP	GO:0002218	3	0	0.18	1	1	activation of innate immune response	NO_GENES_FOUND
wt.vs.d-smg1	wt	d-smg1	up	BP	GO:0002229	1	0	0.06	1	1	defense response to oomycetes	NO_GENES_FOUND
wt.vs.d-smg1	wt	d-smg1	up	BP	GO:0002237	2	1	0.12	0.115449	1	response to molecule of bacterial origin	Pp1s178_144V6
wt.vs.d-smg1	wt	d-smg1	up	BP	GO:0002238	4	0	0.24	1	1	response to molecule of fungal origin	NO_GENES_FOUND
wt.vs.d-smg1	wt	d-smg1	up	BP	GO:0002239	3	0	0.18	1	1	response to oomycetes	NO_GENES_FOUND
wt.vs.d-smg1	wt	d-smg1	up	BP	GO:0002240	2	0	0.12	1	1	response to molecule of oomycetes origin	NO_GENES_FOUND
wt.vs.d-smg1	wt	d-smg1	up	BP	GO:0002250	1	0	0.06	1	1	adaptive immune response	NO_GENES_FOUND
wt.vs.d-smg1	wt	d-smg1	up	BP	GO:0002252	17	1	1.01	0.647778	1	immune effector process	NO_GENES_FOUND
wt.vs.d-smg1	wt	d-smg1	up	BP	GO:0002253	3	0	0.18	1	1	activation of immune response	NO_GENES_FOUND
wt.vs.d-smg1	wt	d-smg1	up	BP	GO:0002376	112	8	6.66	0.349297	1	immune system process	Pp1s78_167V6
wt.vs.d-smg1	wt	d-smg1	up	BP	GO:0002377	4	1	0.24	0.217588	1	immunoglobulin production	NO_GENES_FOUND
wt.vs.d-smg1	wt	d-smg1	up	BP	GO:0002381	1	0	0.06	1	1	immunoglobulin production during immune response	NO_GENES_FOUND
wt.vs.d-smg1	wt	d-smg1	up	BP	GO:0002440	4	1	0.24	0.217588	1	production of molecular mediator of immune response	NO_GENES_FOUND
wt.vs.d-smg1	wt	d-smg1	up	BP	GO:0002443	1	0	0.06	1	1	leukocyte mediated immunity	NO_GENES_FOUND
wt.vs.d-smg1	wt	d-smg1	up	BP	GO:0002449	1	0	0.06	1	1	lymphocyte mediated immunity	NO_GENES_FOUND
wt.vs.d-smg1	wt	d-smg1	up	BP	GO:0002460	1	0	0.06	1	1	adaptive immune response based on somatic recombination of immune receptors built from immunoglobulin superfamily domains	NO_GENES_FOUND
wt.vs.d-smg1	wt	d-smg1	up	BP	GO:0002475	1	0	0.06	1	1	antigen processing and presentation via MHC class Ib	NO_GENES_FOUND
wt.vs.d-smg1	wt	d-smg1	up	BP	GO:0002520	23	2	1.37	0.4012	1	immune system development	NO_GENES_FOUND
wt.vs.d-smg1	wt	d-smg1	up	BP	GO:0002521	2	1	0.12	0.115449	1	leukocyte differentiation	NO_GENES_FOUND
wt.vs.d-smg1	wt	d-smg1	up	BP	GO:0002562	3	1	0.18	0.168082	1	somatic diversification of immune receptors via germline recombination within a single locus	Pp1s30_339V6
wt.vs.d-smg1	wt	d-smg1	up	BP	GO:0002682	17	1	1.01	0.647778	1	regulation of immune system process	NO_GENES_FOUND
wt.vs.d-smg1	wt	d-smg1	up	BP	GO:0002684	6	1	0.36	0.307949	1	positive regulation of immune system process	NO_GENES_FOUND
wt.vs.d-smg1	wt	d-smg1	up	BP	GO:0002694	1	0	0.06	1	1	regulation of leukocyte activation	NO_GENES_FOUND
wt.vs.d-smg1	wt	d-smg1	up	BP	GO:0002696	1	0	0.06	1	1	positive regulation of leukocyte activation	NO_GENES_FOUND
wt.vs.d-smg1	wt	d-smg1	up	BP	GO:0002831	1	0	0.06	1	1	regulation of response to biotic stimulus	NO_GENES_FOUND
wt.vs.d-smg1	wt	d-smg1	up	BP	GO:0003001	1	0	0.06	1	1	generation of a signal involved in cell-cell signaling	NO_GENES_FOUND
wt.vs.d-smg1	wt	d-smg1	up	BP	GO:0003002	41	4	2.44	0.225477	1	regionalization	NO_GENES_FOUND
wt.vs.d-smg1	wt	d-smg1	up	BP	GO:0003006	218	14	12.97	0.423311	1	reproductive developmental process	Pp1s403_39V6,Pp1s35_350V6,Pp1s26_271V6,Pp1s383_20V6,Pp1s14_129V6,Pp1s309_62V6,Pp1s82_104V6,Pp1s169_140V6
wt.vs.d-smg1	wt	d-smg1	up	BP	GO:0003008	23	1	1.37	0.756393	1	system process	NO_GENES_FOUND
wt.vs.d-smg1	wt	d-smg1	up	BP	GO:0005976	176	12	10.47	0.355215	1	polysaccharide metabolic process	NO_GENES_FOUND
wt.vs.d-smg1	wt	d-smg1	up	BP	GO:0005977	18	1	1.07	0.668766	1	glycogen metabolic process	Pp1s237_47V6
wt.vs.d-smg1	wt	d-smg1	up	BP	GO:0005982	18	2	1.07	0.290988	1	starch metabolic process	Pp1s23_50V6
wt.vs.d-smg1	wt	d-smg1	up	BP	GO:0005983	6	0	0.36	1	1	starch catabolic process	NO_GENES_FOUND
wt.vs.d-smg1	wt	d-smg1	up	BP	GO:0005984	35	7	2.08	0.00397885	1	disaccharide metabolic process	Pp1s137_159V6,Pp1s66_227V6
wt.vs.d-smg1	wt	d-smg1	up	BP	GO:0005987	2	0	0.12	1	1	sucrose catabolic process	NO_GENES_FOUND
wt.vs.d-smg1	wt	d-smg1	up	BP	GO:0005996	230	10	13.68	0.884856	1	monosaccharide metabolic process	NO_GENES_FOUND
wt.vs.d-smg1	wt	d-smg1	up	BP	GO:0005997	2	0	0.12	1	1	xylulose metabolic process	NO_GENES_FOUND
wt.vs.d-smg1	wt	d-smg1	up	BP	GO:0006000	7	0	0.42	1	1	fructose metabolic process	NO_GENES_FOUND
wt.vs.d-smg1	wt	d-smg1	up	BP	GO:0006002	2	0	0.12	1	1	fructose 6-phosphate metabolic process	NO_GENES_FOUND
wt.vs.d-smg1	wt	d-smg1	up	BP	GO:0006003	4	0	0.24	1	1	fructose 2,6-bisphosphate metabolic process	NO_GENES_FOUND
wt.vs.d-smg1	wt	d-smg1	up	BP	GO:0006004	2	0	0.12	1	1	fucose metabolic process	NO_GENES_FOUND
wt.vs.d-smg1	wt	d-smg1	up	BP	GO:0006005	1	0	0.06	1	1	L-fucose biosynthetic process	NO_GENES_FOUND
wt.vs.d-smg1	wt	d-smg1	up	BP	GO:0006006	158	7	9.4	0.837422	1	glucose metabolic process	Pp1s60_266V6
wt.vs.d-smg1	wt	d-smg1	up	BP	GO:0006007	133	5	7.91	0.903703	1	glucose catabolic process	Pp1s124_70V6,Pp1s427_23V6,Pp1s199_61V6,Pp1s14_131V6,Pp1s81_165V6
wt.vs.d-smg1	wt	d-smg1	up	BP	GO:0006012	16	0	0.95	1	1	galactose metabolic process	NO_GENES_FOUND
wt.vs.d-smg1	wt	d-smg1	up	BP	GO:0006013	7	0	0.42	1	1	mannose metabolic process	NO_GENES_FOUND
wt.vs.d-smg1	wt	d-smg1	up	BP	GO:0006020	15	2	0.89	0.223328	1	inositol metabolic process	Pp1s275_35V6,Pp1s94_154V6
wt.vs.d-smg1	wt	d-smg1	up	BP	GO:0006022	34	1	2.02	0.876153	1	aminoglycan metabolic process	NO_GENES_FOUND
wt.vs.d-smg1	wt	d-smg1	up	BP	GO:0006023	12	1	0.71	0.521168	1	aminoglycan biosynthetic process	NO_GENES_FOUND
wt.vs.d-smg1	wt	d-smg1	up	BP	GO:0006024	12	1	0.71	0.521168	1	glycosaminoglycan biosynthetic process	Pp1s138_41V6
wt.vs.d-smg1	wt	d-smg1	up	BP	GO:0006026	20	0	1.19	1	1	aminoglycan catabolic process	NO_GENES_FOUND
wt.vs.d-smg1	wt	d-smg1	up	BP	GO:0006027	1	0	0.06	1	1	glycosaminoglycan catabolic process	NO_GENES_FOUND
wt.vs.d-smg1	wt	d-smg1	up	BP	GO:0006030	19	0	1.13	1	1	chitin metabolic process	NO_GENES_FOUND
wt.vs.d-smg1	wt	d-smg1	up	BP	GO:0006032	19	0	1.13	1	1	chitin catabolic process	NO_GENES_FOUND
wt.vs.d-smg1	wt	d-smg1	up	BP	GO:0006040	7	1	0.42	0.349144	1	amino sugar metabolic process	Pp1s211_20V6
wt.vs.d-smg1	wt	d-smg1	up	BP	GO:0006044	2	0	0.12	1	1	N-acetylglucosamine metabolic process	NO_GENES_FOUND
wt.vs.d-smg1	wt	d-smg1	up	BP	GO:0006047	1	0	0.06	1	1	UDP-N-acetylglucosamine metabolic process	NO_GENES_FOUND
wt.vs.d-smg1	wt	d-smg1	up	BP	GO:0006054	1	0	0.06	1	1	N-acetylneuraminate metabolic process	NO_GENES_FOUND
wt.vs.d-smg1	wt	d-smg1	up	BP	GO:0006063	1	0	0.06	1	1	uronic acid metabolic process	NO_GENES_FOUND
wt.vs.d-smg1	wt	d-smg1	up	BP	GO:0006064	1	0	0.06	1	1	glucuronate catabolic process	NO_GENES_FOUND
wt.vs.d-smg1	wt	d-smg1	up	BP	GO:0006066	300	17	17.85	0.618843	1	alcohol metabolic process	NO_GENES_FOUND
wt.vs.d-smg1	wt	d-smg1	up	BP	GO:0006067	2	0	0.12	1	1	ethanol metabolic process	NO_GENES_FOUND
wt.vs.d-smg1	wt	d-smg1	up	BP	GO:0006069	2	0	0.12	1	1	ethanol oxidation	NO_GENES_FOUND
wt.vs.d-smg1	wt	d-smg1	up	BP	GO:0006072	8	0	0.48	1	1	glycerol-3-phosphate metabolic process	NO_GENES_FOUND
wt.vs.d-smg1	wt	d-smg1	up	BP	GO:0006081	17	1	1.01	0.647778	1	cellular aldehyde metabolic process	NO_GENES_FOUND
wt.vs.d-smg1	wt	d-smg1	up	BP	GO:0006082	577	32	34.33	0.689245	1	organic acid metabolic process	Pp1s272_13V6
wt.vs.d-smg1	wt	d-smg1	up	BP	GO:0006083	1	0	0.06	1	1	acetate metabolic process	NO_GENES_FOUND
wt.vs.d-smg1	wt	d-smg1	up	BP	GO:0006084	29	2	1.73	0.521682	1	acetyl-CoA metabolic process	NO_GENES_FOUND
wt.vs.d-smg1	wt	d-smg1	up	BP	GO:0006085	8	0	0.48	1	1	acetyl-CoA biosynthetic process	NO_GENES_FOUND
wt.vs.d-smg1	wt	d-smg1	up	BP	GO:0006086	4	0	0.24	1	1	acetyl-CoA biosynthetic process from pyruvate	NO_GENES_FOUND
wt.vs.d-smg1	wt	d-smg1	up	BP	GO:0006089	3	0	0.18	1	1	lactate metabolic process	NO_GENES_FOUND
wt.vs.d-smg1	wt	d-smg1	up	BP	GO:0006090	24	2	1.43	0.422343	1	pyruvate metabolic process	Pp1s178_144V6
wt.vs.d-smg1	wt	d-smg1	up	BP	GO:0006091	443	14	26.35	0.997843	1	generation of precursor metabolites and energy	Pp1s183_11V6,Pp1s124_70V6,Pp1s58_117V6,Pp1s199_61V6,Pp1s14_131V6,Pp1s81_165V6
wt.vs.d-smg1	wt	d-smg1	up	BP	GO:0006101	2	0	0.12	1	1	citrate metabolic process	NO_GENES_FOUND
wt.vs.d-smg1	wt	d-smg1	up	BP	GO:0006102	3	0	0.18	1	1	isocitrate metabolic process	NO_GENES_FOUND
wt.vs.d-smg1	wt	d-smg1	up	BP	GO:0006105	4	1	0.24	0.217588	1	succinate metabolic process	Pp1s6_180V6
wt.vs.d-smg1	wt	d-smg1	up	BP	GO:0006106	2	0	0.12	1	1	fumarate metabolic process	NO_GENES_FOUND
wt.vs.d-smg1	wt	d-smg1	up	BP	GO:0006108	18	0	1.07	1	1	malate metabolic process	NO_GENES_FOUND
wt.vs.d-smg1	wt	d-smg1	up	BP	GO:0006112	20	1	1.19	0.707069	1	energy reserve metabolic process	NO_GENES_FOUND
wt.vs.d-smg1	wt	d-smg1	up	BP	GO:0006113	1	0	0.06	1	1	fermentation	NO_GENES_FOUND
wt.vs.d-smg1	wt	d-smg1	up	BP	GO:0006114	1	0	0.06	1	1	glycerol biosynthetic process	NO_GENES_FOUND
wt.vs.d-smg1	wt	d-smg1	up	BP	GO:0006119	143	4	8.51	0.974104	1	oxidative phosphorylation	NO_GENES_FOUND
wt.vs.d-smg1	wt	d-smg1	up	BP	GO:0006120	29	0	1.73	1	1	mitochondrial electron transport, NADH to ubiquinone	NO_GENES_FOUND
wt.vs.d-smg1	wt	d-smg1	up	BP	GO:0006122	11	0	0.65	1	1	mitochondrial electron transport, ubiquinol to cytochrome c	NO_GENES_FOUND
wt.vs.d-smg1	wt	d-smg1	up	BP	GO:0006123	3	0	0.18	1	1	mitochondrial electron transport, cytochrome c to oxygen	NO_GENES_FOUND
wt.vs.d-smg1	wt	d-smg1	up	BP	GO:0006127	1	0	0.06	1	1	glycerophosphate shuttle	NO_GENES_FOUND
wt.vs.d-smg1	wt	d-smg1	up	BP	GO:0006144	9	0	0.54	1	1	purine base metabolic process	NO_GENES_FOUND
wt.vs.d-smg1	wt	d-smg1	up	BP	GO:0006163	226	17	13.45	0.189586	1	purine nucleotide metabolic process	NO_GENES_FOUND
wt.vs.d-smg1	wt	d-smg1	up	BP	GO:0006164	207	17	12.31	0.110302	1	purine nucleotide biosynthetic process	NO_GENES_FOUND
wt.vs.d-smg1	wt	d-smg1	up	BP	GO:0006166	4	0	0.24	1	1	purine ribonucleoside salvage	NO_GENES_FOUND
wt.vs.d-smg1	wt	d-smg1	up	BP	GO:0006168	1	0	0.06	1	1	adenine salvage	NO_GENES_FOUND
wt.vs.d-smg1	wt	d-smg1	up	BP	GO:0006171	2	0	0.12	1	1	cAMP biosynthetic process	NO_GENES_FOUND
wt.vs.d-smg1	wt	d-smg1	up	BP	GO:0006183	10	0	0.59	1	1	GTP biosynthetic process	NO_GENES_FOUND
wt.vs.d-smg1	wt	d-smg1	up	BP	GO:0006184	6	0	0.36	1	1	GTP catabolic process	NO_GENES_FOUND
wt.vs.d-smg1	wt	d-smg1	up	BP	GO:0006188	12	1	0.71	0.521168	1	IMP biosynthetic process	Pp1s7_93V6
wt.vs.d-smg1	wt	d-smg1	up	BP	GO:0006195	9	0	0.54	1	1	purine nucleotide catabolic process	NO_GENES_FOUND
wt.vs.d-smg1	wt	d-smg1	up	BP	GO:0006200	2	0	0.12	1	1	ATP catabolic process	NO_GENES_FOUND
wt.vs.d-smg1	wt	d-smg1	up	BP	GO:0006206	15	1	0.89	0.601736	1	pyrimidine base metabolic process	NO_GENES_FOUND
wt.vs.d-smg1	wt	d-smg1	up	BP	GO:0006213	21	0	1.25	1	1	pyrimidine nucleoside metabolic process	NO_GENES_FOUND
wt.vs.d-smg1	wt	d-smg1	up	BP	GO:0006218	2	0	0.12	1	1	uridine catabolic process	NO_GENES_FOUND
wt.vs.d-smg1	wt	d-smg1	up	BP	GO:0006220	28	1	1.67	0.820865	1	pyrimidine nucleotide metabolic process	Pp1s142_119V6
wt.vs.d-smg1	wt	d-smg1	up	BP	GO:0006222	4	0	0.24	1	1	UMP biosynthetic process	NO_GENES_FOUND
wt.vs.d-smg1	wt	d-smg1	up	BP	GO:0006223	1	0	0.06	1	1	uracil salvage	NO_GENES_FOUND
wt.vs.d-smg1	wt	d-smg1	up	BP	GO:0006228	10	0	0.59	1	1	UTP biosynthetic process	NO_GENES_FOUND
wt.vs.d-smg1	wt	d-smg1	up	BP	GO:0006231	1	0	0.06	1	1	dTMP biosynthetic process	NO_GENES_FOUND
wt.vs.d-smg1	wt	d-smg1	up	BP	GO:0006233	2	0	0.12	1	1	dTDP biosynthetic process	NO_GENES_FOUND
wt.vs.d-smg1	wt	d-smg1	up	BP	GO:0006235	1	0	0.06	1	1	dTTP biosynthetic process	NO_GENES_FOUND
wt.vs.d-smg1	wt	d-smg1	up	BP	GO:0006241	10	0	0.59	1	1	CTP biosynthetic process	NO_GENES_FOUND
wt.vs.d-smg1	wt	d-smg1	up	BP	GO:0006267	1	0	0.06	1	1	pre-replicative complex assembly	NO_GENES_FOUND
wt.vs.d-smg1	wt	d-smg1	up	BP	GO:0006269	1	0	0.06	1	1	DNA replication, synthesis of RNA primer	NO_GENES_FOUND
wt.vs.d-smg1	wt	d-smg1	up	BP	GO:0006270	11	0	0.65	1	1	DNA replication initiation	NO_GENES_FOUND
wt.vs.d-smg1	wt	d-smg1	up	BP	GO:0006271	1	0	0.06	1	1	DNA strand elongation during DNA replication	NO_GENES_FOUND
wt.vs.d-smg1	wt	d-smg1	up	BP	GO:0006273	1	0	0.06	1	1	lagging strand elongation	NO_GENES_FOUND
wt.vs.d-smg1	wt	d-smg1	up	BP	GO:0006275	15	1	0.89	0.601736	1	regulation of DNA replication	NO_GENES_FOUND
wt.vs.d-smg1	wt	d-smg1	up	BP	GO:0006282	3	1	0.18	0.168082	1	regulation of DNA repair	Pp1s3_567V6
wt.vs.d-smg1	wt	d-smg1	up	BP	GO:0006283	1	0	0.06	1	1	transcription-coupled nucleotide-excision repair	NO_GENES_FOUND
wt.vs.d-smg1	wt	d-smg1	up	BP	GO:0006285	1	0	0.06	1	1	base-excision repair, AP site formation	NO_GENES_FOUND
wt.vs.d-smg1	wt	d-smg1	up	BP	GO:0006287	2	0	0.12	1	1	base-excision repair, gap-filling	NO_GENES_FOUND
wt.vs.d-smg1	wt	d-smg1	up	BP	GO:0006290	2	0	0.12	1	1	pyrimidine dimer repair	NO_GENES_FOUND
wt.vs.d-smg1	wt	d-smg1	up	BP	GO:0006295	2	0	0.12	1	1	nucleotide-excision repair, DNA incision, 3'-to lesion	NO_GENES_FOUND
wt.vs.d-smg1	wt	d-smg1	up	BP	GO:0006296	2	0	0.12	1	1	nucleotide-excision repair, DNA incision, 5'-to lesion	NO_GENES_FOUND
wt.vs.d-smg1	wt	d-smg1	up	BP	GO:0006297	5	0	0.3	1	1	nucleotide-excision repair, DNA gap filling	NO_GENES_FOUND
wt.vs.d-smg1	wt	d-smg1	up	BP	GO:0006301	6	0	0.36	1	1	postreplication repair	NO_GENES_FOUND
wt.vs.d-smg1	wt	d-smg1	up	BP	GO:0006304	21	1	1.25	0.724529	1	DNA modification	NO_GENES_FOUND
wt.vs.d-smg1	wt	d-smg1	up	BP	GO:0006305	20	1	1.19	0.707069	1	DNA alkylation	Pp1s447_20V6
wt.vs.d-smg1	wt	d-smg1	up	BP	GO:0006308	14	0	0.83	1	1	DNA catabolic process	NO_GENES_FOUND
wt.vs.d-smg1	wt	d-smg1	up	BP	GO:0006312	2	0	0.12	1	1	mitotic recombination	NO_GENES_FOUND
wt.vs.d-smg1	wt	d-smg1	up	BP	GO:0006313	3	0	0.18	1	1	transposition, DNA-mediated	NO_GENES_FOUND
wt.vs.d-smg1	wt	d-smg1	up	BP	GO:0006323	76	6	4.52	0.29777	1	DNA packaging	NO_GENES_FOUND
wt.vs.d-smg1	wt	d-smg1	up	BP	GO:0006325	212	14	12.61	0.382535	1	chromatin organization	Pp1s174_93V6,Pp1s17_392V6,Pp1s1_162V6,Pp1s523_9V6,Pp1s59_346V6,Pp1s38_167V6,Pp1s11_231V6
wt.vs.d-smg1	wt	d-smg1	up	BP	GO:0006338	8	0	0.48	1	1	chromatin remodeling	NO_GENES_FOUND
wt.vs.d-smg1	wt	d-smg1	up	BP	GO:0006342	10	0	0.59	1	1	chromatin silencing	NO_GENES_FOUND
wt.vs.d-smg1	wt	d-smg1	up	BP	GO:0006346	1	0	0.06	1	1	methylation-dependent chromatin silencing	NO_GENES_FOUND
wt.vs.d-smg1	wt	d-smg1	up	BP	GO:0006349	3	0	0.18	1	1	regulation of gene expression by genetic imprinting	NO_GENES_FOUND
wt.vs.d-smg1	wt	d-smg1	up	BP	GO:0006352	47	0	2.8	1	1	transcription initiation	NO_GENES_FOUND
wt.vs.d-smg1	wt	d-smg1	up	BP	GO:0006353	3	0	0.18	1	1	transcription termination	NO_GENES_FOUND
wt.vs.d-smg1	wt	d-smg1	up	BP	GO:0006354	10	0	0.59	1	1	RNA elongation	NO_GENES_FOUND
wt.vs.d-smg1	wt	d-smg1	up	BP	GO:0006356	1	0	0.06	1	1	regulation of transcription from RNA polymerase I promoter	NO_GENES_FOUND
wt.vs.d-smg1	wt	d-smg1	up	BP	GO:0006359	1	0	0.06	1	1	regulation of transcription from RNA polymerase III promoter	NO_GENES_FOUND
wt.vs.d-smg1	wt	d-smg1	up	BP	GO:0006360	1	0	0.06	1	1	transcription from RNA polymerase I promoter	NO_GENES_FOUND
wt.vs.d-smg1	wt	d-smg1	up	BP	GO:0006366	57	3	3.39	0.667492	1	transcription from RNA polymerase II promoter	Pp1s200_88V6,Pp1s207_51V6,Pp1s95_66V6
wt.vs.d-smg1	wt	d-smg1	up	BP	GO:0006367	25	0	1.49	1	1	transcription initiation from RNA polymerase II promoter	NO_GENES_FOUND
wt.vs.d-smg1	wt	d-smg1	up	BP	GO:0006368	7	0	0.42	1	1	RNA elongation from RNA polymerase II promoter	NO_GENES_FOUND
wt.vs.d-smg1	wt	d-smg1	up	BP	GO:0006378	2	0	0.12	1	1	mRNA polyadenylation	NO_GENES_FOUND
wt.vs.d-smg1	wt	d-smg1	up	BP	GO:0006379	3	0	0.18	1	1	mRNA cleavage	NO_GENES_FOUND
wt.vs.d-smg1	wt	d-smg1	up	BP	GO:0006388	1	0	0.06	1	1	tRNA splicing, via endonucleolytic cleavage and ligation	NO_GENES_FOUND
wt.vs.d-smg1	wt	d-smg1	up	BP	GO:0006398	2	0	0.12	1	1	histone mRNA 3'-end processing	NO_GENES_FOUND
wt.vs.d-smg1	wt	d-smg1	up	BP	GO:0006399	136	13	8.09	0.0610607	1	tRNA metabolic process	Pp1s277_58V6,Pp1s652_2V6,Pp1s249_96V6,Pp1s2_239V6
wt.vs.d-smg1	wt	d-smg1	up	BP	GO:0006401	12	0	0.71	1	1	RNA catabolic process	NO_GENES_FOUND
wt.vs.d-smg1	wt	d-smg1	up	BP	GO:0006402	11	0	0.65	1	1	mRNA catabolic process	NO_GENES_FOUND
wt.vs.d-smg1	wt	d-smg1	up	BP	GO:0006403	4	0	0.24	1	1	RNA localization	NO_GENES_FOUND
wt.vs.d-smg1	wt	d-smg1	up	BP	GO:0006405	3	0	0.18	1	1	RNA export from nucleus	NO_GENES_FOUND
wt.vs.d-smg1	wt	d-smg1	up	BP	GO:0006406	2	0	0.12	1	1	mRNA export from nucleus	NO_GENES_FOUND
wt.vs.d-smg1	wt	d-smg1	up	BP	GO:0006409	1	0	0.06	1	1	tRNA export from nucleus	NO_GENES_FOUND
wt.vs.d-smg1	wt	d-smg1	up	BP	GO:0006413	13	0	0.77	1	1	translational initiation	NO_GENES_FOUND
wt.vs.d-smg1	wt	d-smg1	up	BP	GO:0006414	22	0	1.31	1	1	translational elongation	NO_GENES_FOUND
wt.vs.d-smg1	wt	d-smg1	up	BP	GO:0006415	4	0	0.24	1	1	translational termination	NO_GENES_FOUND
wt.vs.d-smg1	wt	d-smg1	up	BP	GO:0006417	26	0	1.55	1	1	regulation of translation	NO_GENES_FOUND
wt.vs.d-smg1	wt	d-smg1	up	BP	GO:0006419	3	0	0.18	1	1	alanyl-tRNA aminoacylation	NO_GENES_FOUND
wt.vs.d-smg1	wt	d-smg1	up	BP	GO:0006420	2	0	0.12	1	1	arginyl-tRNA aminoacylation	NO_GENES_FOUND
wt.vs.d-smg1	wt	d-smg1	up	BP	GO:0006421	3	0	0.18	1	1	asparaginyl-tRNA aminoacylation	NO_GENES_FOUND
wt.vs.d-smg1	wt	d-smg1	up	BP	GO:0006422	6	0	0.36	1	1	aspartyl-tRNA aminoacylation	NO_GENES_FOUND
wt.vs.d-smg1	wt	d-smg1	up	BP	GO:0006423	5	0	0.3	1	1	cysteinyl-tRNA aminoacylation	NO_GENES_FOUND
wt.vs.d-smg1	wt	d-smg1	up	BP	GO:0006425	1	0	0.06	1	1	glutaminyl-tRNA aminoacylation	NO_GENES_FOUND
wt.vs.d-smg1	wt	d-smg1	up	BP	GO:0006426	2	0	0.12	1	1	glycyl-tRNA aminoacylation	NO_GENES_FOUND
wt.vs.d-smg1	wt	d-smg1	up	BP	GO:0006427	2	0	0.12	1	1	histidyl-tRNA aminoacylation	NO_GENES_FOUND
wt.vs.d-smg1	wt	d-smg1	up	BP	GO:0006428	2	0	0.12	1	1	isoleucyl-tRNA aminoacylation	NO_GENES_FOUND
wt.vs.d-smg1	wt	d-smg1	up	BP	GO:0006429	2	0	0.12	1	1	leucyl-tRNA aminoacylation	NO_GENES_FOUND
wt.vs.d-smg1	wt	d-smg1	up	BP	GO:0006430	4	0	0.24	1	1	lysyl-tRNA aminoacylation	NO_GENES_FOUND
wt.vs.d-smg1	wt	d-smg1	up	BP	GO:0006431	3	0	0.18	1	1	methionyl-tRNA aminoacylation	NO_GENES_FOUND
wt.vs.d-smg1	wt	d-smg1	up	BP	GO:0006432	4	0	0.24	1	1	phenylalanyl-tRNA aminoacylation	NO_GENES_FOUND
wt.vs.d-smg1	wt	d-smg1	up	BP	GO:0006433	2	0	0.12	1	1	prolyl-tRNA aminoacylation	NO_GENES_FOUND
wt.vs.d-smg1	wt	d-smg1	up	BP	GO:0006434	7	0	0.42	1	1	seryl-tRNA aminoacylation	NO_GENES_FOUND
wt.vs.d-smg1	wt	d-smg1	up	BP	GO:0006435	4	0	0.24	1	1	threonyl-tRNA aminoacylation	NO_GENES_FOUND
wt.vs.d-smg1	wt	d-smg1	up	BP	GO:0006436	2	0	0.12	1	1	tryptophanyl-tRNA aminoacylation	NO_GENES_FOUND
wt.vs.d-smg1	wt	d-smg1	up	BP	GO:0006437	4	0	0.24	1	1	tyrosyl-tRNA aminoacylation	NO_GENES_FOUND
wt.vs.d-smg1	wt	d-smg1	up	BP	GO:0006438	2	0	0.12	1	1	valyl-tRNA aminoacylation	NO_GENES_FOUND
wt.vs.d-smg1	wt	d-smg1	up	BP	GO:0006446	9	0	0.54	1	1	regulation of translational initiation	NO_GENES_FOUND
wt.vs.d-smg1	wt	d-smg1	up	BP	GO:0006448	7	0	0.42	1	1	regulation of translational elongation	NO_GENES_FOUND
wt.vs.d-smg1	wt	d-smg1	up	BP	GO:0006449	2	0	0.12	1	1	regulation of translational termination	NO_GENES_FOUND
wt.vs.d-smg1	wt	d-smg1	up	BP	GO:0006450	1	0	0.06	1	1	regulation of translational fidelity	NO_GENES_FOUND
wt.vs.d-smg1	wt	d-smg1	up	BP	GO:0006452	1	0	0.06	1	1	translational frameshifting	NO_GENES_FOUND
wt.vs.d-smg1	wt	d-smg1	up	BP	GO:0006458	2	0	0.12	1	1	'de novo' protein folding	NO_GENES_FOUND
wt.vs.d-smg1	wt	d-smg1	up	BP	GO:0006461	146	5	8.69	0.940295	1	protein complex assembly	Pp1s156_1V6
wt.vs.d-smg1	wt	d-smg1	up	BP	GO:0006465	8	0	0.48	1	1	signal peptide processing	NO_GENES_FOUND
wt.vs.d-smg1	wt	d-smg1	up	BP	GO:0006471	6	0	0.36	1	1	protein amino acid ADP-ribosylation	NO_GENES_FOUND
wt.vs.d-smg1	wt	d-smg1	up	BP	GO:0006473	4	0	0.24	1	1	protein amino acid acetylation	NO_GENES_FOUND
wt.vs.d-smg1	wt	d-smg1	up	BP	GO:0006476	13	0	0.77	1	1	protein amino acid deacetylation	NO_GENES_FOUND
wt.vs.d-smg1	wt	d-smg1	up	BP	GO:0006481	2	0	0.12	1	1	C-terminal protein amino acid methylation	NO_GENES_FOUND
wt.vs.d-smg1	wt	d-smg1	up	BP	GO:0006482	2	0	0.12	1	1	protein amino acid demethylation	NO_GENES_FOUND
wt.vs.d-smg1	wt	d-smg1	up	BP	GO:0006487	6	0	0.36	1	1	protein amino acid N-linked glycosylation	NO_GENES_FOUND
wt.vs.d-smg1	wt	d-smg1	up	BP	GO:0006491	2	0	0.12	1	1	N-glycan processing	NO_GENES_FOUND
wt.vs.d-smg1	wt	d-smg1	up	BP	GO:0006493	1	0	0.06	1	1	protein amino acid O-linked glycosylation	NO_GENES_FOUND
wt.vs.d-smg1	wt	d-smg1	up	BP	GO:0006498	12	0	0.71	1	1	N-terminal protein lipidation	NO_GENES_FOUND
wt.vs.d-smg1	wt	d-smg1	up	BP	GO:0006499	12	0	0.71	1	1	N-terminal protein myristoylation	NO_GENES_FOUND
wt.vs.d-smg1	wt	d-smg1	up	BP	GO:0006505	19	1	1.13	0.688505	1	GPI anchor metabolic process	Pp1s478_15V6
wt.vs.d-smg1	wt	d-smg1	up	BP	GO:0006516	1	0	0.06	1	1	glycoprotein catabolic process	NO_GENES_FOUND
wt.vs.d-smg1	wt	d-smg1	up	BP	GO:0006518	24	3	1.43	0.168624	1	peptide metabolic process	NO_GENES_FOUND
wt.vs.d-smg1	wt	d-smg1	up	BP	GO:0006522	1	0	0.06	1	1	alanine metabolic process	NO_GENES_FOUND
wt.vs.d-smg1	wt	d-smg1	up	BP	GO:0006525	18	1	1.07	0.668766	1	arginine metabolic process	Pp1s144_139V6
wt.vs.d-smg1	wt	d-smg1	up	BP	GO:0006526	12	0	0.71	1	1	arginine biosynthetic process	NO_GENES_FOUND
wt.vs.d-smg1	wt	d-smg1	up	BP	GO:0006528	6	0	0.36	1	1	asparagine metabolic process	NO_GENES_FOUND
wt.vs.d-smg1	wt	d-smg1	up	BP	GO:0006529	6	0	0.36	1	1	asparagine biosynthetic process	NO_GENES_FOUND
wt.vs.d-smg1	wt	d-smg1	up	BP	GO:0006531	2	0	0.12	1	1	aspartate metabolic process	NO_GENES_FOUND
wt.vs.d-smg1	wt	d-smg1	up	BP	GO:0006534	16	0	0.95	1	1	cysteine metabolic process	NO_GENES_FOUND
wt.vs.d-smg1	wt	d-smg1	up	BP	GO:0006535	9	0	0.54	1	1	cysteine biosynthetic process from serine	NO_GENES_FOUND
wt.vs.d-smg1	wt	d-smg1	up	BP	GO:0006538	4	1	0.24	0.217588	1	glutamate catabolic process	Pp1s6_180V6
wt.vs.d-smg1	wt	d-smg1	up	BP	GO:0006541	24	0	1.43	1	1	glutamine metabolic process	NO_GENES_FOUND
wt.vs.d-smg1	wt	d-smg1	up	BP	GO:0006542	7	0	0.42	1	1	glutamine biosynthetic process	NO_GENES_FOUND
wt.vs.d-smg1	wt	d-smg1	up	BP	GO:0006545	1	0	0.06	1	1	glycine biosynthetic process	NO_GENES_FOUND
wt.vs.d-smg1	wt	d-smg1	up	BP	GO:0006546	10	0	0.59	1	1	glycine catabolic process	NO_GENES_FOUND
wt.vs.d-smg1	wt	d-smg1	up	BP	GO:0006547	12	0	0.71	1	1	histidine metabolic process	NO_GENES_FOUND
wt.vs.d-smg1	wt	d-smg1	up	BP	GO:0006548	2	0	0.12	1	1	histidine catabolic process	NO_GENES_FOUND
wt.vs.d-smg1	wt	d-smg1	up	BP	GO:0006549	2	0	0.12	1	1	isoleucine metabolic process	NO_GENES_FOUND
wt.vs.d-smg1	wt	d-smg1	up	BP	GO:0006551	7	1	0.42	0.349144	1	leucine metabolic process	Pp1s47_214V6
wt.vs.d-smg1	wt	d-smg1	up	BP	GO:0006553	10	0	0.59	1	1	lysine metabolic process	NO_GENES_FOUND
wt.vs.d-smg1	wt	d-smg1	up	BP	GO:0006554	1	0	0.06	1	1	lysine catabolic process	NO_GENES_FOUND
wt.vs.d-smg1	wt	d-smg1	up	BP	GO:0006555	24	0	1.43	1	1	methionine metabolic process	NO_GENES_FOUND
wt.vs.d-smg1	wt	d-smg1	up	BP	GO:0006558	19	1	1.13	0.688505	1	L-phenylalanine metabolic process	Pp1s36_253V6
wt.vs.d-smg1	wt	d-smg1	up	BP	GO:0006560	8	1	0.48	0.387889	1	proline metabolic process	Pp1s64_163V6
wt.vs.d-smg1	wt	d-smg1	up	BP	GO:0006561	4	0	0.24	1	1	proline biosynthetic process	NO_GENES_FOUND
wt.vs.d-smg1	wt	d-smg1	up	BP	GO:0006566	7	1	0.42	0.349144	1	threonine metabolic process	Pp1s102_20V6
wt.vs.d-smg1	wt	d-smg1	up	BP	GO:0006568	17	0	1.01	1	1	tryptophan metabolic process	NO_GENES_FOUND
wt.vs.d-smg1	wt	d-smg1	up	BP	GO:0006570	9	0	0.54	1	1	tyrosine metabolic process	NO_GENES_FOUND
wt.vs.d-smg1	wt	d-smg1	up	BP	GO:0006571	7	0	0.42	1	1	tyrosine biosynthetic process	NO_GENES_FOUND
wt.vs.d-smg1	wt	d-smg1	up	BP	GO:0006572	1	0	0.06	1	1	tyrosine catabolic process	NO_GENES_FOUND
wt.vs.d-smg1	wt	d-smg1	up	BP	GO:0006573	3	0	0.18	1	1	valine metabolic process	NO_GENES_FOUND
wt.vs.d-smg1	wt	d-smg1	up	BP	GO:0006574	2	0	0.12	1	1	valine catabolic process	NO_GENES_FOUND
wt.vs.d-smg1	wt	d-smg1	up	BP	GO:0006575	116	8	6.9	0.385898	1	cellular amino acid derivative metabolic process	NO_GENES_FOUND
wt.vs.d-smg1	wt	d-smg1	up	BP	GO:0006576	52	4	3.09	0.374321	1	cellular biogenic amine metabolic process	NO_GENES_FOUND
wt.vs.d-smg1	wt	d-smg1	up	BP	GO:0006580	4	0	0.24	1	1	ethanolamine metabolic process	NO_GENES_FOUND
wt.vs.d-smg1	wt	d-smg1	up	BP	GO:0006584	1	0	0.06	1	1	catecholamine metabolic process	NO_GENES_FOUND
wt.vs.d-smg1	wt	d-smg1	up	BP	GO:0006586	18	0	1.07	1	1	indolalkylamine metabolic process	NO_GENES_FOUND
wt.vs.d-smg1	wt	d-smg1	up	BP	GO:0006591	2	0	0.12	1	1	ornithine metabolic process	NO_GENES_FOUND
wt.vs.d-smg1	wt	d-smg1	up	BP	GO:0006595	15	3	0.89	0.0558233	1	polyamine metabolic process	NO_GENES_FOUND
wt.vs.d-smg1	wt	d-smg1	up	BP	GO:0006596	13	3	0.77	0.038308	1	polyamine biosynthetic process	Pp1s144_139V6,Pp1s187_30V6,Pp1s335_22V6
wt.vs.d-smg1	wt	d-smg1	up	BP	GO:0006598	2	0	0.12	1	1	polyamine catabolic process	NO_GENES_FOUND
wt.vs.d-smg1	wt	d-smg1	up	BP	GO:0006612	29	1	1.73	0.83155	1	protein targeting to membrane	NO_GENES_FOUND
wt.vs.d-smg1	wt	d-smg1	up	BP	GO:0006613	17	1	1.01	0.647778	1	cotranslational protein targeting to membrane	Pp1s17_381V6
wt.vs.d-smg1	wt	d-smg1	up	BP	GO:0006617	2	0	0.12	1	1	SRP-dependent cotranslational protein targeting to membrane, signal sequence recognition	NO_GENES_FOUND
wt.vs.d-smg1	wt	d-smg1	up	BP	GO:0006621	6	0	0.36	1	1	protein retention in ER lumen	NO_GENES_FOUND
wt.vs.d-smg1	wt	d-smg1	up	BP	GO:0006623	5	0	0.3	1	1	protein targeting to vacuole	NO_GENES_FOUND
wt.vs.d-smg1	wt	d-smg1	up	BP	GO:0006625	5	0	0.3	1	1	protein targeting to peroxisome	NO_GENES_FOUND
wt.vs.d-smg1	wt	d-smg1	up	BP	GO:0006626	15	1	0.89	0.601736	1	protein targeting to mitochondrion	Pp1s162_167V6
wt.vs.d-smg1	wt	d-smg1	up	BP	GO:0006631	132	5	7.85	0.900207	1	fatty acid metabolic process	Pp1s25_162V6,Pp1s31_31V6,Pp1s34_294V6
wt.vs.d-smg1	wt	d-smg1	up	BP	GO:0006635	19	0	1.13	1	1	fatty acid beta-oxidation	NO_GENES_FOUND
wt.vs.d-smg1	wt	d-smg1	up	BP	GO:0006637	5	1	0.3	0.264152	1	acyl-CoA metabolic process	NO_GENES_FOUND
wt.vs.d-smg1	wt	d-smg1	up	BP	GO:0006638	4	0	0.24	1	1	neutral lipid metabolic process	NO_GENES_FOUND
wt.vs.d-smg1	wt	d-smg1	up	BP	GO:0006639	4	0	0.24	1	1	acylglycerol metabolic process	NO_GENES_FOUND
wt.vs.d-smg1	wt	d-smg1	up	BP	GO:0006641	4	0	0.24	1	1	triglyceride metabolic process	NO_GENES_FOUND
wt.vs.d-smg1	wt	d-smg1	up	BP	GO:0006643	23	2	1.37	0.4012	1	membrane lipid metabolic process	NO_GENES_FOUND
wt.vs.d-smg1	wt	d-smg1	up	BP	GO:0006644	81	7	4.82	0.20595	1	phospholipid metabolic process	Pp1s25_162V6
wt.vs.d-smg1	wt	d-smg1	up	BP	GO:0006646	4	0	0.24	1	1	phosphatidylethanolamine biosynthetic process	NO_GENES_FOUND
wt.vs.d-smg1	wt	d-smg1	up	BP	GO:0006650	48	4	2.86	0.319268	1	glycerophospholipid metabolic process	Pp1s36_196V6
wt.vs.d-smg1	wt	d-smg1	up	BP	GO:0006658	2	0	0.12	1	1	phosphatidylserine metabolic process	NO_GENES_FOUND
wt.vs.d-smg1	wt	d-smg1	up	BP	GO:0006659	2	0	0.12	1	1	phosphatidylserine biosynthetic process	NO_GENES_FOUND
wt.vs.d-smg1	wt	d-smg1	up	BP	GO:0006662	14	0	0.83	1	1	glycerol ether metabolic process	NO_GENES_FOUND
wt.vs.d-smg1	wt	d-smg1	up	BP	GO:0006664	16	2	0.95	0.245837	1	glycolipid metabolic process	NO_GENES_FOUND
wt.vs.d-smg1	wt	d-smg1	up	BP	GO:0006665	9	0	0.54	1	1	sphingolipid metabolic process	NO_GENES_FOUND
wt.vs.d-smg1	wt	d-smg1	up	BP	GO:0006672	6	0	0.36	1	1	ceramide metabolic process	NO_GENES_FOUND
wt.vs.d-smg1	wt	d-smg1	up	BP	GO:0006677	2	0	0.12	1	1	glycosylceramide metabolic process	NO_GENES_FOUND
wt.vs.d-smg1	wt	d-smg1	up	BP	GO:0006678	2	0	0.12	1	1	glucosylceramide metabolic process	NO_GENES_FOUND
wt.vs.d-smg1	wt	d-smg1	up	BP	GO:0006680	2	0	0.12	1	1	glucosylceramide catabolic process	NO_GENES_FOUND
wt.vs.d-smg1	wt	d-smg1	up	BP	GO:0006687	2	0	0.12	1	1	glycosphingolipid metabolic process	NO_GENES_FOUND
wt.vs.d-smg1	wt	d-smg1	up	BP	GO:0006714	2	0	0.12	1	1	sesquiterpenoid metabolic process	NO_GENES_FOUND
wt.vs.d-smg1	wt	d-smg1	up	BP	GO:0006720	52	1	3.09	0.959127	1	isoprenoid metabolic process	NO_GENES_FOUND
wt.vs.d-smg1	wt	d-smg1	up	BP	GO:0006721	39	1	2.32	0.90896	1	terpenoid metabolic process	NO_GENES_FOUND
wt.vs.d-smg1	wt	d-smg1	up	BP	GO:0006722	1	1	0.06	0.0594914	1	triterpenoid metabolic process	NO_GENES_FOUND
wt.vs.d-smg1	wt	d-smg1	up	BP	GO:0006726	1	0	0.06	1	1	eye pigment biosynthetic process	NO_GENES_FOUND
wt.vs.d-smg1	wt	d-smg1	up	BP	GO:0006729	3	0	0.18	1	1	tetrahydrobiopterin biosynthetic process	NO_GENES_FOUND
wt.vs.d-smg1	wt	d-smg1	up	BP	GO:0006732	165	10	9.82	0.522827	1	coenzyme metabolic process	NO_GENES_FOUND
wt.vs.d-smg1	wt	d-smg1	up	BP	GO:0006733	61	2	3.63	0.885457	1	oxidoreduction coenzyme metabolic process	NO_GENES_FOUND
wt.vs.d-smg1	wt	d-smg1	up	BP	GO:0006739	24	1	1.43	0.770917	1	NADP metabolic process	NO_GENES_FOUND
wt.vs.d-smg1	wt	d-smg1	up	BP	GO:0006740	24	1	1.43	0.770917	1	NADPH regeneration	Pp1s427_23V6
wt.vs.d-smg1	wt	d-smg1	up	BP	GO:0006743	27	0	1.61	1	1	ubiquinone metabolic process	NO_GENES_FOUND
wt.vs.d-smg1	wt	d-smg1	up	BP	GO:0006744	27	0	1.61	1	1	ubiquinone biosynthetic process	NO_GENES_FOUND
wt.vs.d-smg1	wt	d-smg1	up	BP	GO:0006749	9	2	0.54	0.0963479	1	glutathione metabolic process	Pp1s479_14V6,Pp1s28_268V6
wt.vs.d-smg1	wt	d-smg1	up	BP	GO:0006751	1	0	0.06	1	1	glutathione catabolic process	NO_GENES_FOUND
wt.vs.d-smg1	wt	d-smg1	up	BP	GO:0006752	33	1	1.96	0.868293	1	group transfer coenzyme metabolic process	NO_GENES_FOUND
wt.vs.d-smg1	wt	d-smg1	up	BP	GO:0006753	321	21	19.1	0.357414	1	nucleoside phosphate metabolic process	NO_GENES_FOUND
wt.vs.d-smg1	wt	d-smg1	up	BP	GO:0006760	16	1	0.95	0.625463	1	folic acid and derivative metabolic process	Pp1s3_10V6
wt.vs.d-smg1	wt	d-smg1	up	BP	GO:0006766	72	6	4.28	0.256375	1	vitamin metabolic process	NO_GENES_FOUND
wt.vs.d-smg1	wt	d-smg1	up	BP	GO:0006767	67	6	3.99	0.207171	1	water-soluble vitamin metabolic process	NO_GENES_FOUND
wt.vs.d-smg1	wt	d-smg1	up	BP	GO:0006768	2	0	0.12	1	1	biotin metabolic process	NO_GENES_FOUND
wt.vs.d-smg1	wt	d-smg1	up	BP	GO:0006769	33	2	1.96	0.592489	1	nicotinamide metabolic process	NO_GENES_FOUND
wt.vs.d-smg1	wt	d-smg1	up	BP	GO:0006771	15	2	0.89	0.223328	1	riboflavin metabolic process	Pp1s56_240V6,Pp1s175_104V6
wt.vs.d-smg1	wt	d-smg1	up	BP	GO:0006775	5	0	0.3	1	1	fat-soluble vitamin metabolic process	NO_GENES_FOUND
wt.vs.d-smg1	wt	d-smg1	up	BP	GO:0006777	9	0	0.54	1	1	Mo-molybdopterin cofactor biosynthetic process	NO_GENES_FOUND
wt.vs.d-smg1	wt	d-smg1	up	BP	GO:0006778	56	1	3.33	0.96806	1	porphyrin metabolic process	NO_GENES_FOUND
wt.vs.d-smg1	wt	d-smg1	up	BP	GO:0006779	46	0	2.74	1	1	porphyrin biosynthetic process	NO_GENES_FOUND
wt.vs.d-smg1	wt	d-smg1	up	BP	GO:0006780	1	0	0.06	1	1	uroporphyrinogen III biosynthetic process	NO_GENES_FOUND
wt.vs.d-smg1	wt	d-smg1	up	BP	GO:0006783	4	0	0.24	1	1	heme biosynthetic process	NO_GENES_FOUND
wt.vs.d-smg1	wt	d-smg1	up	BP	GO:0006787	8	1	0.48	0.387889	1	porphyrin catabolic process	Pp1s111_8V6
wt.vs.d-smg1	wt	d-smg1	up	BP	GO:0006788	2	0	0.12	1	1	heme oxidation	NO_GENES_FOUND
wt.vs.d-smg1	wt	d-smg1	up	BP	GO:0006793	1185	79	70.5	0.148802	1	phosphorus metabolic process	NO_GENES_FOUND
wt.vs.d-smg1	wt	d-smg1	up	BP	GO:0006796	1185	79	70.5	0.148802	1	phosphate metabolic process	Pp1s386_19V6,Pp1s276_103V6
wt.vs.d-smg1	wt	d-smg1	up	BP	GO:0006797	2	1	0.12	0.115449	1	polyphosphate metabolic process	Pp1s444_11V6
wt.vs.d-smg1	wt	d-smg1	up	BP	GO:0006801	15	0	0.89	1	1	superoxide metabolic process	NO_GENES_FOUND
wt.vs.d-smg1	wt	d-smg1	up	BP	GO:0006805	3	0	0.18	1	1	xenobiotic metabolic process	NO_GENES_FOUND
wt.vs.d-smg1	wt	d-smg1	up	BP	GO:0006808	10	0	0.59	1	1	regulation of nitrogen utilization	NO_GENES_FOUND
wt.vs.d-smg1	wt	d-smg1	up	BP	GO:0006809	1	0	0.06	1	1	nitric oxide biosynthetic process	NO_GENES_FOUND
wt.vs.d-smg1	wt	d-smg1	up	BP	GO:0006811	513	34	30.52	0.278485	1	ion transport	Pp1s95_92V6,Pp1s162_22V6,Pp1s20_68V6,Pp1s268_6V6,Pp1s40_228V6
wt.vs.d-smg1	wt	d-smg1	up	BP	GO:0006818	134	4	7.97	0.961947	1	hydrogen transport	NO_GENES_FOUND
wt.vs.d-smg1	wt	d-smg1	up	BP	GO:0006820	70	5	4.16	0.404253	1	anion transport	Pp1s38_161V6
wt.vs.d-smg1	wt	d-smg1	up	BP	GO:0006824	1	0	0.06	1	1	cobalt ion transport	NO_GENES_FOUND
wt.vs.d-smg1	wt	d-smg1	up	BP	GO:0006826	11	0	0.65	1	1	iron ion transport	NO_GENES_FOUND
wt.vs.d-smg1	wt	d-smg1	up	BP	GO:0006827	2	0	0.12	1	1	high-affinity iron ion transport	NO_GENES_FOUND
wt.vs.d-smg1	wt	d-smg1	up	BP	GO:0006829	7	0	0.42	1	1	zinc ion transport	NO_GENES_FOUND
wt.vs.d-smg1	wt	d-smg1	up	BP	GO:0006835	3	0	0.18	1	1	dicarboxylic acid transport	NO_GENES_FOUND
wt.vs.d-smg1	wt	d-smg1	up	BP	GO:0006836	1	0	0.06	1	1	neurotransmitter transport	NO_GENES_FOUND
wt.vs.d-smg1	wt	d-smg1	up	BP	GO:0006842	7	1	0.42	0.349144	1	tricarboxylic acid transport	Pp1s298_28V6
wt.vs.d-smg1	wt	d-smg1	up	BP	GO:0006863	1	0	0.06	1	1	purine transport	NO_GENES_FOUND
wt.vs.d-smg1	wt	d-smg1	up	BP	GO:0006873	33	3	1.96	0.31293	1	cellular ion homeostasis	NO_GENES_FOUND
wt.vs.d-smg1	wt	d-smg1	up	BP	GO:0006875	9	1	0.54	0.424332	1	cellular metal ion homeostasis	Pp1s209_119V6,Pp1s231_32V6,Pp1s249_41V6
wt.vs.d-smg1	wt	d-smg1	up	BP	GO:0006878	2	0	0.12	1	1	cellular copper ion homeostasis	NO_GENES_FOUND
wt.vs.d-smg1	wt	d-smg1	up	BP	GO:0006880	1	0	0.06	1	1	intracellular sequestering of iron ion	NO_GENES_FOUND
wt.vs.d-smg1	wt	d-smg1	up	BP	GO:0006884	2	0	0.12	1	1	cell volume homeostasis	NO_GENES_FOUND
wt.vs.d-smg1	wt	d-smg1	up	BP	GO:0006885	8	0	0.48	1	1	regulation of pH	NO_GENES_FOUND
wt.vs.d-smg1	wt	d-smg1	up	BP	GO:0006887	30	0	1.78	1	1	exocytosis	NO_GENES_FOUND
wt.vs.d-smg1	wt	d-smg1	up	BP	GO:0006890	5	0	0.3	1	1	retrograde vesicle-mediated transport, Golgi to ER	NO_GENES_FOUND
wt.vs.d-smg1	wt	d-smg1	up	BP	GO:0006892	7	0	0.42	1	1	post-Golgi vesicle-mediated transport	NO_GENES_FOUND
wt.vs.d-smg1	wt	d-smg1	up	BP	GO:0006896	1	0	0.06	1	1	Golgi to vacuole transport	NO_GENES_FOUND
wt.vs.d-smg1	wt	d-smg1	up	BP	GO:0006897	9	0	0.54	1	1	endocytosis	NO_GENES_FOUND
wt.vs.d-smg1	wt	d-smg1	up	BP	GO:0006898	3	0	0.18	1	1	receptor-mediated endocytosis	NO_GENES_FOUND
wt.vs.d-smg1	wt	d-smg1	up	BP	GO:0006900	7	0	0.42	1	1	membrane budding	NO_GENES_FOUND
wt.vs.d-smg1	wt	d-smg1	up	BP	GO:0006901	7	0	0.42	1	1	vesicle coating	NO_GENES_FOUND
wt.vs.d-smg1	wt	d-smg1	up	BP	GO:0006904	12	0	0.71	1	1	vesicle docking during exocytosis	NO_GENES_FOUND
wt.vs.d-smg1	wt	d-smg1	up	BP	GO:0006906	1	0	0.06	1	1	vesicle fusion	NO_GENES_FOUND
wt.vs.d-smg1	wt	d-smg1	up	BP	GO:0006909	1	0	0.06	1	1	phagocytosis	NO_GENES_FOUND
wt.vs.d-smg1	wt	d-smg1	up	BP	GO:0006913	30	1	1.78	0.841598	1	nucleocytoplasmic transport	NO_GENES_FOUND
wt.vs.d-smg1	wt	d-smg1	up	BP	GO:0006914	10	0	0.59	1	1	autophagy	NO_GENES_FOUND
wt.vs.d-smg1	wt	d-smg1	up	BP	GO:0006917	4	0	0.24	1	1	induction of apoptosis	NO_GENES_FOUND
wt.vs.d-smg1	wt	d-smg1	up	BP	GO:0006928	17	2	1.01	0.268419	1	cellular component movement	Pp1s121_149V6
wt.vs.d-smg1	wt	d-smg1	up	BP	GO:0006935	6	0	0.36	1	1	chemotaxis	NO_GENES_FOUND
wt.vs.d-smg1	wt	d-smg1	up	BP	GO:0006944	4	0	0.24	1	1	cellular membrane fusion	NO_GENES_FOUND
wt.vs.d-smg1	wt	d-smg1	up	BP	GO:0006970	86	5	5.12	0.586302	1	response to osmotic stress	Pp1s116_98V6,Pp1s156_1V6
wt.vs.d-smg1	wt	d-smg1	up	BP	GO:0006972	8	3	0.48	0.0093663	1	hyperosmotic response	Pp1s20_72V6,Pp1s442_22V6,Pp1s71_227V6
wt.vs.d-smg1	wt	d-smg1	up	BP	GO:0006984	6	0	0.36	1	1	ER-nuclear signaling pathway	NO_GENES_FOUND
wt.vs.d-smg1	wt	d-smg1	up	BP	GO:0006986	7	0	0.42	1	1	response to unfolded protein	NO_GENES_FOUND
wt.vs.d-smg1	wt	d-smg1	up	BP	GO:0006995	5	0	0.3	1	1	cellular response to nitrogen starvation	NO_GENES_FOUND
wt.vs.d-smg1	wt	d-smg1	up	BP	GO:0006997	2	0	0.12	1	1	nucleus organization	NO_GENES_FOUND
wt.vs.d-smg1	wt	d-smg1	up	BP	GO:0007005	23	1	1.37	0.756393	1	mitochondrion organization	NO_GENES_FOUND
wt.vs.d-smg1	wt	d-smg1	up	BP	GO:0007006	9	0	0.54	1	1	mitochondrial membrane organization	NO_GENES_FOUND
wt.vs.d-smg1	wt	d-smg1	up	BP	GO:0007007	7	0	0.42	1	1	inner mitochondrial membrane organization	NO_GENES_FOUND
wt.vs.d-smg1	wt	d-smg1	up	BP	GO:0007008	2	0	0.12	1	1	outer mitochondrial membrane organization	NO_GENES_FOUND
wt.vs.d-smg1	wt	d-smg1	up	BP	GO:0007009	2	1	0.12	0.115449	1	plasma membrane organization	NO_GENES_FOUND
wt.vs.d-smg1	wt	d-smg1	up	BP	GO:0007015	21	2	1.25	0.357877	1	actin filament organization	Pp1s39_129V6
wt.vs.d-smg1	wt	d-smg1	up	BP	GO:0007017	174	9	10.35	0.714905	1	microtubule-based process	Pp1s2_476V6,Pp1s208_168V6,Pp1s98_189V6,Pp1s237_18V6,Pp1s38_275V6,Pp1s21_208V6,Pp1s52_58V6,Pp1s47_261V6
wt.vs.d-smg1	wt	d-smg1	up	BP	GO:0007020	1	0	0.06	1	1	microtubule nucleation	NO_GENES_FOUND
wt.vs.d-smg1	wt	d-smg1	up	BP	GO:0007021	5	0	0.3	1	1	tubulin complex assembly	NO_GENES_FOUND
wt.vs.d-smg1	wt	d-smg1	up	BP	GO:0007023	3	0	0.18	1	1	post-chaperonin tubulin folding pathway	NO_GENES_FOUND
wt.vs.d-smg1	wt	d-smg1	up	BP	GO:0007030	2	0	0.12	1	1	Golgi organization	NO_GENES_FOUND
wt.vs.d-smg1	wt	d-smg1	up	BP	GO:0007031	24	0	1.43	1	1	peroxisome organization	NO_GENES_FOUND
wt.vs.d-smg1	wt	d-smg1	up	BP	GO:0007032	4	0	0.24	1	1	endosome organization	NO_GENES_FOUND
wt.vs.d-smg1	wt	d-smg1	up	BP	GO:0007033	8	0	0.48	1	1	vacuole organization	NO_GENES_FOUND
wt.vs.d-smg1	wt	d-smg1	up	BP	GO:0007034	10	0	0.59	1	1	vacuolar transport	NO_GENES_FOUND
wt.vs.d-smg1	wt	d-smg1	up	BP	GO:0007040	1	0	0.06	1	1	lysosome organization	NO_GENES_FOUND
wt.vs.d-smg1	wt	d-smg1	up	BP	GO:0007041	1	0	0.06	1	1	lysosomal transport	NO_GENES_FOUND
wt.vs.d-smg1	wt	d-smg1	up	BP	GO:0007044	1	1	0.06	0.0594914	1	cell-substrate junction assembly	Pp1s217_11V6
wt.vs.d-smg1	wt	d-smg1	up	BP	GO:0007047	7	0	0.42	1	1	cellular cell wall organization	Pp1s34_7V6,Pp1s466_13V6,Pp1s466_14V6,Pp1s11_29V6,Pp1s48_6V6,Pp1s48_7V6,Pp1s34_1V6
wt.vs.d-smg1	wt	d-smg1	up	BP	GO:0007050	2	0	0.12	1	1	cell cycle arrest	Pp1s135_65V6
wt.vs.d-smg1	wt	d-smg1	up	BP	GO:0007051	6	0	0.36	1	1	spindle organization	NO_GENES_FOUND
wt.vs.d-smg1	wt	d-smg1	up	BP	GO:0007052	6	0	0.36	1	1	mitotic spindle organization	NO_GENES_FOUND
wt.vs.d-smg1	wt	d-smg1	up	BP	GO:0007059	11	0	0.65	1	1	chromosome segregation	NO_GENES_FOUND
wt.vs.d-smg1	wt	d-smg1	up	BP	GO:0007062	3	0	0.18	1	1	sister chromatid cohesion	NO_GENES_FOUND
wt.vs.d-smg1	wt	d-smg1	up	BP	GO:0007066	1	0	0.06	1	1	female meiosis sister chromatid cohesion	NO_GENES_FOUND
wt.vs.d-smg1	wt	d-smg1	up	BP	GO:0007076	1	0	0.06	1	1	mitotic chromosome condensation	NO_GENES_FOUND
wt.vs.d-smg1	wt	d-smg1	up	BP	GO:0007088	4	0	0.24	1	1	regulation of mitosis	NO_GENES_FOUND
wt.vs.d-smg1	wt	d-smg1	up	BP	GO:0007090	1	0	0.06	1	1	regulation of S phase of mitotic cell cycle	NO_GENES_FOUND
wt.vs.d-smg1	wt	d-smg1	up	BP	GO:0007091	4	0	0.24	1	1	mitotic metaphase/anaphase transition	NO_GENES_FOUND
wt.vs.d-smg1	wt	d-smg1	up	BP	GO:0007093	1	0	0.06	1	1	mitotic cell cycle checkpoint	NO_GENES_FOUND
wt.vs.d-smg1	wt	d-smg1	up	BP	GO:0007094	1	0	0.06	1	1	mitotic cell cycle spindle assembly checkpoint	NO_GENES_FOUND
wt.vs.d-smg1	wt	d-smg1	up	BP	GO:0007098	1	0	0.06	1	1	centrosome cycle	NO_GENES_FOUND
wt.vs.d-smg1	wt	d-smg1	up	BP	GO:0007126	9	0	0.54	1	1	meiosis	NO_GENES_FOUND
wt.vs.d-smg1	wt	d-smg1	up	BP	GO:0007127	4	0	0.24	1	1	meiosis I	NO_GENES_FOUND
wt.vs.d-smg1	wt	d-smg1	up	BP	GO:0007128	1	0	0.06	1	1	meiotic prophase I	NO_GENES_FOUND
wt.vs.d-smg1	wt	d-smg1	up	BP	GO:0007129	2	0	0.12	1	1	synapsis	NO_GENES_FOUND
wt.vs.d-smg1	wt	d-smg1	up	BP	GO:0007131	2	0	0.12	1	1	reciprocal meiotic recombination	NO_GENES_FOUND
wt.vs.d-smg1	wt	d-smg1	up	BP	GO:0007140	2	0	0.12	1	1	male meiosis	NO_GENES_FOUND
wt.vs.d-smg1	wt	d-smg1	up	BP	GO:0007141	2	0	0.12	1	1	male meiosis I	NO_GENES_FOUND
wt.vs.d-smg1	wt	d-smg1	up	BP	GO:0007143	1	0	0.06	1	1	female meiosis	NO_GENES_FOUND
wt.vs.d-smg1	wt	d-smg1	up	BP	GO:0007154	112	4	6.66	0.906999	1	cell communication	NO_GENES_FOUND
wt.vs.d-smg1	wt	d-smg1	up	BP	GO:0007155	13	1	0.77	0.549687	1	cell adhesion	NO_GENES_FOUND
wt.vs.d-smg1	wt	d-smg1	up	BP	GO:0007160	1	1	0.06	0.0594914	1	cell-matrix adhesion	Pp1s217_11V6
wt.vs.d-smg1	wt	d-smg1	up	BP	GO:0007162	1	0	0.06	1	1	negative regulation of cell adhesion	NO_GENES_FOUND
wt.vs.d-smg1	wt	d-smg1	up	BP	GO:0007163	1	1	0.06	0.0594914	1	establishment or maintenance of cell polarity	Pp1s152_63V6
wt.vs.d-smg1	wt	d-smg1	up	BP	GO:0007166	60	1	3.57	0.975043	1	cell surface receptor linked signaling pathway	NO_GENES_FOUND
wt.vs.d-smg1	wt	d-smg1	up	BP	GO:0007186	56	1	3.33	0.96806	1	G-protein coupled receptor protein signaling pathway	Pp1s48_58V6
wt.vs.d-smg1	wt	d-smg1	up	BP	GO:0007187	2	0	0.12	1	1	G-protein signaling, coupled to cyclic nucleotide second messenger	NO_GENES_FOUND
wt.vs.d-smg1	wt	d-smg1	up	BP	GO:0007188	1	0	0.06	1	1	G-protein signaling, coupled to cAMP nucleotide second messenger	NO_GENES_FOUND
wt.vs.d-smg1	wt	d-smg1	up	BP	GO:0007218	5	0	0.3	1	1	neuropeptide signaling pathway	NO_GENES_FOUND
wt.vs.d-smg1	wt	d-smg1	up	BP	GO:0007219	1	0	0.06	1	1	Notch signaling pathway	NO_GENES_FOUND
wt.vs.d-smg1	wt	d-smg1	up	BP	GO:0007224	2	0	0.12	1	1	smoothened signaling pathway	NO_GENES_FOUND
wt.vs.d-smg1	wt	d-smg1	up	BP	GO:0007242	271	19	16.12	0.260766	1	intracellular signaling cascade	Pp1s288_43V6,Pp1s288_2V6,Pp1s67_169V6,Pp1s28_112V6,Pp1s135_65V6,Pp1s88_217V6,Pp1s10_357V6,Pp1s3_102V6,Pp1s2_143V6
wt.vs.d-smg1	wt	d-smg1	up	BP	GO:0007243	10	0	0.59	1	1	protein kinase cascade	NO_GENES_FOUND
wt.vs.d-smg1	wt	d-smg1	up	BP	GO:0007249	4	0	0.24	1	1	I-kappaB kinase/NF-kappaB cascade	NO_GENES_FOUND
wt.vs.d-smg1	wt	d-smg1	up	BP	GO:0007254	1	0	0.06	1	1	JNK cascade	NO_GENES_FOUND
wt.vs.d-smg1	wt	d-smg1	up	BP	GO:0007256	1	0	0.06	1	1	activation of JNKK activity	NO_GENES_FOUND
wt.vs.d-smg1	wt	d-smg1	up	BP	GO:0007265	44	4	2.62	0.264957	1	Ras protein signal transduction	NO_GENES_FOUND
wt.vs.d-smg1	wt	d-smg1	up	BP	GO:0007267	11	0	0.65	1	1	cell-cell signaling	NO_GENES_FOUND
wt.vs.d-smg1	wt	d-smg1	up	BP	GO:0007268	8	0	0.48	1	1	synaptic transmission	NO_GENES_FOUND
wt.vs.d-smg1	wt	d-smg1	up	BP	GO:0007269	1	0	0.06	1	1	neurotransmitter secretion	NO_GENES_FOUND
wt.vs.d-smg1	wt	d-smg1	up	BP	GO:0007276	15	0	0.89	1	1	gamete generation	NO_GENES_FOUND
wt.vs.d-smg1	wt	d-smg1	up	BP	GO:0007281	3	0	0.18	1	1	germ cell development	NO_GENES_FOUND
wt.vs.d-smg1	wt	d-smg1	up	BP	GO:0007283	11	0	0.65	1	1	spermatogenesis	NO_GENES_FOUND
wt.vs.d-smg1	wt	d-smg1	up	BP	GO:0007286	3	0	0.18	1	1	spermatid development	NO_GENES_FOUND
wt.vs.d-smg1	wt	d-smg1	up	BP	GO:0007292	1	0	0.06	1	1	female gamete generation	NO_GENES_FOUND
wt.vs.d-smg1	wt	d-smg1	up	BP	GO:0007338	1	0	0.06	1	1	single fertilization	NO_GENES_FOUND
wt.vs.d-smg1	wt	d-smg1	up	BP	GO:0007346	11	0	0.65	1	1	regulation of mitotic cell cycle	NO_GENES_FOUND
wt.vs.d-smg1	wt	d-smg1	up	BP	GO:0007369	3	0	0.18	1	1	gastrulation	NO_GENES_FOUND
wt.vs.d-smg1	wt	d-smg1	up	BP	GO:0007389	47	5	2.8	0.145417	1	pattern specification process	NO_GENES_FOUND
wt.vs.d-smg1	wt	d-smg1	up	BP	GO:0007398	35	7	2.08	0.00397885	1	ectoderm development	NO_GENES_FOUND
wt.vs.d-smg1	wt	d-smg1	up	BP	GO:0007399	18	5	1.07	0.00328365	1	nervous system development	NO_GENES_FOUND
wt.vs.d-smg1	wt	d-smg1	up	BP	GO:0007417	8	3	0.48	0.0093663	1	central nervous system development	Pp1s229_59V6
wt.vs.d-smg1	wt	d-smg1	up	BP	GO:0007423	2	1	0.12	0.115449	1	sensory organ development	NO_GENES_FOUND
wt.vs.d-smg1	wt	d-smg1	up	BP	GO:0007548	5	0	0.3	1	1	sex differentiation	NO_GENES_FOUND
wt.vs.d-smg1	wt	d-smg1	up	BP	GO:0007568	17	0	1.01	1	1	aging	NO_GENES_FOUND
wt.vs.d-smg1	wt	d-smg1	up	BP	GO:0007584	4	0	0.24	1	1	response to nutrient	NO_GENES_FOUND
wt.vs.d-smg1	wt	d-smg1	up	BP	GO:0007586	3	0	0.18	1	1	digestion	NO_GENES_FOUND
wt.vs.d-smg1	wt	d-smg1	up	BP	GO:0007589	3	0	0.18	1	1	body fluid secretion	NO_GENES_FOUND
wt.vs.d-smg1	wt	d-smg1	up	BP	GO:0007600	9	1	0.54	0.424332	1	sensory perception	NO_GENES_FOUND
wt.vs.d-smg1	wt	d-smg1	up	BP	GO:0007601	7	1	0.42	0.349144	1	visual perception	Pp1s152_63V6
wt.vs.d-smg1	wt	d-smg1	up	BP	GO:0007602	9	1	0.54	0.424332	1	phototransduction	Pp1s4_493V6
wt.vs.d-smg1	wt	d-smg1	up	BP	GO:0007605	2	0	0.12	1	1	sensory perception of sound	NO_GENES_FOUND
wt.vs.d-smg1	wt	d-smg1	up	BP	GO:0007610	8	0	0.48	1	1	behavior	NO_GENES_FOUND
wt.vs.d-smg1	wt	d-smg1	up	BP	GO:0007623	22	0	1.31	1	1	circadian rhythm	NO_GENES_FOUND
wt.vs.d-smg1	wt	d-smg1	up	BP	GO:0007626	6	0	0.36	1	1	locomotory behavior	NO_GENES_FOUND
wt.vs.d-smg1	wt	d-smg1	up	BP	GO:0007632	1	0	0.06	1	1	visual behavior	NO_GENES_FOUND
wt.vs.d-smg1	wt	d-smg1	up	BP	GO:0008037	4	0	0.24	1	1	cell recognition	NO_GENES_FOUND
wt.vs.d-smg1	wt	d-smg1	up	BP	GO:0008038	1	0	0.06	1	1	neuron recognition	NO_GENES_FOUND
wt.vs.d-smg1	wt	d-smg1	up	BP	GO:0008039	1	0	0.06	1	1	synaptic target recognition	NO_GENES_FOUND
wt.vs.d-smg1	wt	d-smg1	up	BP	GO:0008054	2	0	0.12	1	1	cyclin catabolic process	NO_GENES_FOUND
wt.vs.d-smg1	wt	d-smg1	up	BP	GO:0008064	8	0	0.48	1	1	regulation of actin polymerization or depolymerization	NO_GENES_FOUND
wt.vs.d-smg1	wt	d-smg1	up	BP	GO:0008150	10657	634	634	1	1	biological_process	Pp1s427_25V6,Pp1s200_88V6,Pp1s78_226V6,Pp1s293_34V6,Pp1s130_5V6,Pp1s341_28V6,Pp1s10_64V6,Pp1s130_37V6,Pp1s100_238V6,Pp1s30_234V6,Pp1s94_158V6,Pp1s98_138V6,Pp1s255_23V6,Pp1s60_199V6,Pp1s122_120V6,Pp1s91_106V6,Pp1s2_145V6,Pp1s134_166V6,Pp1s4_21V6,Pp1s20_162V6,Pp1s61_301V6,Pp1s275_15V6,Pp1s50_26V6,Pp1s402_38V6,Pp1s99_26V6,Pp1s248_84V6,Pp1s326_44V6,Pp1s45_271V6,Pp1s215_49V6,Pp1s178_144V6,Pp1s19_292V6…
wt.vs.d-smg1	wt	d-smg1	up	BP	GO:0008154	14	1	0.83	0.576509	1	actin polymerization or depolymerization	Pp1s159_42V6
wt.vs.d-smg1	wt	d-smg1	up	BP	GO:0008156	12	1	0.71	0.521168	1	negative regulation of DNA replication	NO_GENES_FOUND
wt.vs.d-smg1	wt	d-smg1	up	BP	GO:0008203	1	0	0.06	1	1	cholesterol metabolic process	NO_GENES_FOUND
wt.vs.d-smg1	wt	d-smg1	up	BP	GO:0008204	1	1	0.06	0.0594914	1	ergosterol metabolic process	Pp1s2_33V6
wt.vs.d-smg1	wt	d-smg1	up	BP	GO:0008213	34	3	2.02	0.329561	1	protein amino acid alkylation	Pp1s429_32V6,Pp1s11_231V6
wt.vs.d-smg1	wt	d-smg1	up	BP	GO:0008214	2	0	0.12	1	1	protein amino acid dealkylation	NO_GENES_FOUND
wt.vs.d-smg1	wt	d-smg1	up	BP	GO:0008215	6	2	0.36	0.0451662	1	spermine metabolic process	Pp1s187_30V6,Pp1s335_22V6
wt.vs.d-smg1	wt	d-smg1	up	BP	GO:0008216	9	3	0.54	0.013435	1	spermidine metabolic process	Pp1s144_139V6,Pp1s187_30V6,Pp1s335_22V6
wt.vs.d-smg1	wt	d-smg1	up	BP	GO:0008219	143	5	8.51	0.933179	1	cell death	Pp1s78_226V6
wt.vs.d-smg1	wt	d-smg1	up	BP	GO:0008272	7	0	0.42	1	1	sulfate transport	NO_GENES_FOUND
wt.vs.d-smg1	wt	d-smg1	up	BP	GO:0008284	4	0	0.24	1	1	positive regulation of cell proliferation	NO_GENES_FOUND
wt.vs.d-smg1	wt	d-smg1	up	BP	GO:0008285	5	0	0.3	1	1	negative regulation of cell proliferation	NO_GENES_FOUND
wt.vs.d-smg1	wt	d-smg1	up	BP	GO:0008299	52	1	3.09	0.959127	1	isoprenoid biosynthetic process	NO_GENES_FOUND
wt.vs.d-smg1	wt	d-smg1	up	BP	GO:0008333	1	0	0.06	1	1	endosome to lysosome transport	NO_GENES_FOUND
wt.vs.d-smg1	wt	d-smg1	up	BP	GO:0008334	3	0	0.18	1	1	histone mRNA metabolic process	NO_GENES_FOUND
wt.vs.d-smg1	wt	d-smg1	up	BP	GO:0008340	5	0	0.3	1	1	determination of adult lifespan	NO_GENES_FOUND
wt.vs.d-smg1	wt	d-smg1	up	BP	GO:0008356	7	0	0.42	1	1	asymmetric cell division	NO_GENES_FOUND
wt.vs.d-smg1	wt	d-smg1	up	BP	GO:0008360	7	0	0.42	1	1	regulation of cell shape	NO_GENES_FOUND
wt.vs.d-smg1	wt	d-smg1	up	BP	GO:0008406	2	0	0.12	1	1	gonad development	NO_GENES_FOUND
wt.vs.d-smg1	wt	d-smg1	up	BP	GO:0008535	6	0	0.36	1	1	respiratory chain complex IV assembly	NO_GENES_FOUND
wt.vs.d-smg1	wt	d-smg1	up	BP	GO:0008544	35	7	2.08	0.00397885	1	epidermis development	NO_GENES_FOUND
wt.vs.d-smg1	wt	d-smg1	up	BP	GO:0008585	2	0	0.12	1	1	female gonad development	NO_GENES_FOUND
wt.vs.d-smg1	wt	d-smg1	up	BP	GO:0008589	1	0	0.06	1	1	regulation of smoothened signaling pathway	NO_GENES_FOUND
wt.vs.d-smg1	wt	d-smg1	up	BP	GO:0008612	3	0	0.18	1	1	peptidyl-lysine modification to hypusine	NO_GENES_FOUND
wt.vs.d-smg1	wt	d-smg1	up	BP	GO:0008614	4	0	0.24	1	1	pyridoxine metabolic process	NO_GENES_FOUND
wt.vs.d-smg1	wt	d-smg1	up	BP	GO:0008615	4	0	0.24	1	1	pyridoxine biosynthetic process	NO_GENES_FOUND
wt.vs.d-smg1	wt	d-smg1	up	BP	GO:0008617	12	1	0.71	0.521168	1	guanosine metabolic process	NO_GENES_FOUND
wt.vs.d-smg1	wt	d-smg1	up	BP	GO:0008629	1	0	0.06	1	1	induction of apoptosis by intracellular signals	NO_GENES_FOUND
wt.vs.d-smg1	wt	d-smg1	up	BP	GO:0008645	1	0	0.06	1	1	hexose transport	NO_GENES_FOUND
wt.vs.d-smg1	wt	d-smg1	up	BP	GO:0008652	146	5	8.69	0.940295	1	cellular amino acid biosynthetic process	NO_GENES_FOUND
wt.vs.d-smg1	wt	d-smg1	up	BP	GO:0008653	16	3	0.95	0.065771	1	lipopolysaccharide metabolic process	Pp1s31_106V6
wt.vs.d-smg1	wt	d-smg1	up	BP	GO:0008654	56	4	3.33	0.428987	1	phospholipid biosynthetic process	Pp1s1_376V6,Pp1s208_172V6
wt.vs.d-smg1	wt	d-smg1	up	BP	GO:0008655	1	0	0.06	1	1	pyrimidine salvage	NO_GENES_FOUND
wt.vs.d-smg1	wt	d-smg1	up	BP	GO:0009052	5	0	0.3	1	1	pentose-phosphate shunt, non-oxidative branch	NO_GENES_FOUND
wt.vs.d-smg1	wt	d-smg1	up	BP	GO:0009056	620	27	36.88	0.969822	1	catabolic process	Pp1s370_45V6,Pp1s4_282V6,Pp1s45_254V6
wt.vs.d-smg1	wt	d-smg1	up	BP	GO:0009057	276	5	16.42	0.999812	1	macromolecule catabolic process	Pp1s39_149V6
wt.vs.d-smg1	wt	d-smg1	up	BP	GO:0009059	2332	110	138.73	0.998479	1	macromolecule biosynthetic process	NO_GENES_FOUND
wt.vs.d-smg1	wt	d-smg1	up	BP	GO:0009060	25	2	1.49	0.443094	1	aerobic respiration	Pp1s40_9V6,Pp1s2_220V6
wt.vs.d-smg1	wt	d-smg1	up	BP	GO:0009063	46	5	2.74	0.136168	1	cellular amino acid catabolic process	Pp1s6_180V6
wt.vs.d-smg1	wt	d-smg1	up	BP	GO:0009064	64	5	3.81	0.332222	1	glutamine family amino acid metabolic process	Pp1s8_163V6
wt.vs.d-smg1	wt	d-smg1	up	BP	GO:0009065	11	3	0.65	0.0241431	1	glutamine family amino acid catabolic process	Pp1s144_139V6,Pp1s64_163V6
wt.vs.d-smg1	wt	d-smg1	up	BP	GO:0009066	48	1	2.86	0.947701	1	aspartate family amino acid metabolic process	NO_GENES_FOUND
wt.vs.d-smg1	wt	d-smg1	up	BP	GO:0009067	41	0	2.44	1	1	aspartate family amino acid biosynthetic process	NO_GENES_FOUND
wt.vs.d-smg1	wt	d-smg1	up	BP	GO:0009068	2	1	0.12	0.115449	1	aspartate family amino acid catabolic process	Pp1s102_20V6
wt.vs.d-smg1	wt	d-smg1	up	BP	GO:0009069	49	3	2.92	0.56446	1	serine family amino acid metabolic process	Pp1s176_89V6,Pp1s178_144V6
wt.vs.d-smg1	wt	d-smg1	up	BP	GO:0009070	21	2	1.25	0.357877	1	serine family amino acid biosynthetic process	Pp1s87_117V6,Pp1s178_144V6
wt.vs.d-smg1	wt	d-smg1	up	BP	GO:0009071	10	0	0.59	1	1	serine family amino acid catabolic process	NO_GENES_FOUND
wt.vs.d-smg1	wt	d-smg1	up	BP	GO:0009072	43	1	2.56	0.928835	1	aromatic amino acid family metabolic process	NO_GENES_FOUND
wt.vs.d-smg1	wt	d-smg1	up	BP	GO:0009073	27	0	1.61	1	1	aromatic amino acid family biosynthetic process	NO_GENES_FOUND
wt.vs.d-smg1	wt	d-smg1	up	BP	GO:0009074	16	1	0.95	0.625463	1	aromatic amino acid family catabolic process	Pp1s36_253V6
wt.vs.d-smg1	wt	d-smg1	up	BP	GO:0009075	12	0	0.71	1	1	histidine family amino acid metabolic process	NO_GENES_FOUND
wt.vs.d-smg1	wt	d-smg1	up	BP	GO:0009076	11	0	0.65	1	1	histidine family amino acid biosynthetic process	NO_GENES_FOUND
wt.vs.d-smg1	wt	d-smg1	up	BP	GO:0009077	2	0	0.12	1	1	histidine family amino acid catabolic process	NO_GENES_FOUND
wt.vs.d-smg1	wt	d-smg1	up	BP	GO:0009078	1	0	0.06	1	1	pyruvate family amino acid metabolic process	NO_GENES_FOUND
wt.vs.d-smg1	wt	d-smg1	up	BP	GO:0009081	13	1	0.77	0.549687	1	branched chain family amino acid metabolic process	NO_GENES_FOUND
wt.vs.d-smg1	wt	d-smg1	up	BP	GO:0009082	10	1	0.59	0.458608	1	branched chain family amino acid biosynthetic process	Pp1s47_214V6
wt.vs.d-smg1	wt	d-smg1	up	BP	GO:0009083	3	0	0.18	1	1	branched chain family amino acid catabolic process	NO_GENES_FOUND
wt.vs.d-smg1	wt	d-smg1	up	BP	GO:0009084	31	2	1.84	0.558094	1	glutamine family amino acid biosynthetic process	Pp1s64_163V6,Pp1s58_117V6
wt.vs.d-smg1	wt	d-smg1	up	BP	GO:0009085	9	0	0.54	1	1	lysine biosynthetic process	NO_GENES_FOUND
wt.vs.d-smg1	wt	d-smg1	up	BP	GO:0009086	22	0	1.31	1	1	methionine biosynthetic process	NO_GENES_FOUND
wt.vs.d-smg1	wt	d-smg1	up	BP	GO:0009088	5	0	0.3	1	1	threonine biosynthetic process	NO_GENES_FOUND
wt.vs.d-smg1	wt	d-smg1	up	BP	GO:0009089	9	0	0.54	1	1	lysine biosynthetic process via diaminopimelate	NO_GENES_FOUND
wt.vs.d-smg1	wt	d-smg1	up	BP	GO:0009094	5	0	0.3	1	1	L-phenylalanine biosynthetic process	NO_GENES_FOUND
wt.vs.d-smg1	wt	d-smg1	up	BP	GO:0009095	10	0	0.59	1	1	aromatic amino acid family biosynthetic process, prephenate pathway	NO_GENES_FOUND
wt.vs.d-smg1	wt	d-smg1	up	BP	GO:0009097	2	0	0.12	1	1	isoleucine biosynthetic process	NO_GENES_FOUND
wt.vs.d-smg1	wt	d-smg1	up	BP	GO:0009099	1	0	0.06	1	1	valine biosynthetic process	NO_GENES_FOUND
wt.vs.d-smg1	wt	d-smg1	up	BP	GO:0009100	40	2	2.38	0.696956	1	glycoprotein metabolic process	Pp1s194_178V6
wt.vs.d-smg1	wt	d-smg1	up	BP	GO:0009101	35	1	2.08	0.883545	1	glycoprotein biosynthetic process	Pp1s251_37V6
wt.vs.d-smg1	wt	d-smg1	up	BP	GO:0009102	2	0	0.12	1	1	biotin biosynthetic process	NO_GENES_FOUND
wt.vs.d-smg1	wt	d-smg1	up	BP	GO:0009105	4	0	0.24	1	1	lipoic acid biosynthetic process	NO_GENES_FOUND
wt.vs.d-smg1	wt	d-smg1	up	BP	GO:0009106	4	0	0.24	1	1	lipoate metabolic process	NO_GENES_FOUND
wt.vs.d-smg1	wt	d-smg1	up	BP	GO:0009107	4	0	0.24	1	1	lipoate biosynthetic process	NO_GENES_FOUND
wt.vs.d-smg1	wt	d-smg1	up	BP	GO:0009108	100	7	5.95	0.385136	1	coenzyme biosynthetic process	Pp1s3_10V6,Pp1s251_75V6,Pp1s231_32V6
wt.vs.d-smg1	wt	d-smg1	up	BP	GO:0009109	20	2	1.19	0.335782	1	coenzyme catabolic process	NO_GENES_FOUND
wt.vs.d-smg1	wt	d-smg1	up	BP	GO:0009110	72	6	4.28	0.256375	1	vitamin biosynthetic process	NO_GENES_FOUND
wt.vs.d-smg1	wt	d-smg1	up	BP	GO:0009112	21	1	1.25	0.724529	1	nucleobase metabolic process	NO_GENES_FOUND
wt.vs.d-smg1	wt	d-smg1	up	BP	GO:0009113	5	0	0.3	1	1	purine base biosynthetic process	NO_GENES_FOUND
wt.vs.d-smg1	wt	d-smg1	up	BP	GO:0009117	321	21	19.1	0.357414	1	nucleotide metabolic process	NO_GENES_FOUND
wt.vs.d-smg1	wt	d-smg1	up	BP	GO:0009119	52	1	3.09	0.959127	1	ribonucleoside metabolic process	NO_GENES_FOUND
wt.vs.d-smg1	wt	d-smg1	up	BP	GO:0009120	3	0	0.18	1	1	deoxyribonucleoside metabolic process	NO_GENES_FOUND
wt.vs.d-smg1	wt	d-smg1	up	BP	GO:0009123	34	3	2.02	0.329561	1	nucleoside monophosphate metabolic process	NO_GENES_FOUND
wt.vs.d-smg1	wt	d-smg1	up	BP	GO:0009124	34	3	2.02	0.329561	1	nucleoside monophosphate biosynthetic process	NO_GENES_FOUND
wt.vs.d-smg1	wt	d-smg1	up	BP	GO:0009126	21	3	1.25	0.125879	1	purine nucleoside monophosphate metabolic process	NO_GENES_FOUND
wt.vs.d-smg1	wt	d-smg1	up	BP	GO:0009127	21	3	1.25	0.125879	1	purine nucleoside monophosphate biosynthetic process	Pp1s168_82V6
wt.vs.d-smg1	wt	d-smg1	up	BP	GO:0009129	5	0	0.3	1	1	pyrimidine nucleoside monophosphate metabolic process	NO_GENES_FOUND
wt.vs.d-smg1	wt	d-smg1	up	BP	GO:0009130	5	0	0.3	1	1	pyrimidine nucleoside monophosphate biosynthetic process	NO_GENES_FOUND
wt.vs.d-smg1	wt	d-smg1	up	BP	GO:0009132	5	1	0.3	0.264152	1	nucleoside diphosphate metabolic process	Pp1s41_228V6
wt.vs.d-smg1	wt	d-smg1	up	BP	GO:0009133	2	0	0.12	1	1	nucleoside diphosphate biosynthetic process	NO_GENES_FOUND
wt.vs.d-smg1	wt	d-smg1	up	BP	GO:0009138	2	0	0.12	1	1	pyrimidine nucleoside diphosphate metabolic process	NO_GENES_FOUND
wt.vs.d-smg1	wt	d-smg1	up	BP	GO:0009139	2	0	0.12	1	1	pyrimidine nucleoside diphosphate biosynthetic process	NO_GENES_FOUND
wt.vs.d-smg1	wt	d-smg1	up	BP	GO:0009141	189	14	11.24	0.234879	1	nucleoside triphosphate metabolic process	NO_GENES_FOUND
wt.vs.d-smg1	wt	d-smg1	up	BP	GO:0009142	174	14	10.35	0.154093	1	nucleoside triphosphate biosynthetic process	NO_GENES_FOUND
wt.vs.d-smg1	wt	d-smg1	up	BP	GO:0009143	9	0	0.54	1	1	nucleoside triphosphate catabolic process	NO_GENES_FOUND
wt.vs.d-smg1	wt	d-smg1	up	BP	GO:0009144	185	14	11.01	0.211797	1	purine nucleoside triphosphate metabolic process	NO_GENES_FOUND
wt.vs.d-smg1	wt	d-smg1	up	BP	GO:0009145	173	14	10.29	0.149308	1	purine nucleoside triphosphate biosynthetic process	NO_GENES_FOUND
wt.vs.d-smg1	wt	d-smg1	up	BP	GO:0009146	8	0	0.48	1	1	purine nucleoside triphosphate catabolic process	NO_GENES_FOUND
wt.vs.d-smg1	wt	d-smg1	up	BP	GO:0009147	13	0	0.77	1	1	pyrimidine nucleoside triphosphate metabolic process	NO_GENES_FOUND
wt.vs.d-smg1	wt	d-smg1	up	BP	GO:0009148	11	0	0.65	1	1	pyrimidine nucleoside triphosphate biosynthetic process	NO_GENES_FOUND
wt.vs.d-smg1	wt	d-smg1	up	BP	GO:0009150	207	17	12.31	0.110302	1	purine ribonucleotide metabolic process	NO_GENES_FOUND
wt.vs.d-smg1	wt	d-smg1	up	BP	GO:0009151	1	0	0.06	1	1	purine deoxyribonucleotide metabolic process	NO_GENES_FOUND
wt.vs.d-smg1	wt	d-smg1	up	BP	GO:0009152	195	17	11.6	0.072871	1	purine ribonucleotide biosynthetic process	Pp1s168_82V6
wt.vs.d-smg1	wt	d-smg1	up	BP	GO:0009154	8	0	0.48	1	1	purine ribonucleotide catabolic process	NO_GENES_FOUND
wt.vs.d-smg1	wt	d-smg1	up	BP	GO:0009155	1	0	0.06	1	1	purine deoxyribonucleotide catabolic process	NO_GENES_FOUND
wt.vs.d-smg1	wt	d-smg1	up	BP	GO:0009156	30	3	1.78	0.263304	1	ribonucleoside monophosphate biosynthetic process	Pp1s168_82V6
wt.vs.d-smg1	wt	d-smg1	up	BP	GO:0009157	1	0	0.06	1	1	deoxyribonucleoside monophosphate biosynthetic process	NO_GENES_FOUND
wt.vs.d-smg1	wt	d-smg1	up	BP	GO:0009161	30	3	1.78	0.263304	1	ribonucleoside monophosphate metabolic process	NO_GENES_FOUND
wt.vs.d-smg1	wt	d-smg1	up	BP	GO:0009162	1	0	0.06	1	1	deoxyribonucleoside monophosphate metabolic process	NO_GENES_FOUND
wt.vs.d-smg1	wt	d-smg1	up	BP	GO:0009163	7	1	0.42	0.349144	1	nucleoside biosynthetic process	NO_GENES_FOUND
wt.vs.d-smg1	wt	d-smg1	up	BP	GO:0009164	2	0	0.12	1	1	nucleoside catabolic process	NO_GENES_FOUND
wt.vs.d-smg1	wt	d-smg1	up	BP	GO:0009165	241	19	14.34	0.127532	1	nucleotide biosynthetic process	Pp1s142_119V6
wt.vs.d-smg1	wt	d-smg1	up	BP	GO:0009166	11	0	0.65	1	1	nucleotide catabolic process	NO_GENES_FOUND
wt.vs.d-smg1	wt	d-smg1	up	BP	GO:0009167	21	3	1.25	0.125879	1	purine ribonucleoside monophosphate metabolic process	Pp1s168_82V6
wt.vs.d-smg1	wt	d-smg1	up	BP	GO:0009173	4	0	0.24	1	1	pyrimidine ribonucleoside monophosphate metabolic process	NO_GENES_FOUND
wt.vs.d-smg1	wt	d-smg1	up	BP	GO:0009174	4	0	0.24	1	1	pyrimidine ribonucleoside monophosphate biosynthetic process	NO_GENES_FOUND
wt.vs.d-smg1	wt	d-smg1	up	BP	GO:0009176	1	0	0.06	1	1	pyrimidine deoxyribonucleoside monophosphate metabolic process	NO_GENES_FOUND
wt.vs.d-smg1	wt	d-smg1	up	BP	GO:0009177	1	0	0.06	1	1	pyrimidine deoxyribonucleoside monophosphate biosynthetic process	NO_GENES_FOUND
wt.vs.d-smg1	wt	d-smg1	up	BP	GO:0009187	3	0	0.18	1	1	cyclic nucleotide metabolic process	NO_GENES_FOUND
wt.vs.d-smg1	wt	d-smg1	up	BP	GO:0009189	2	0	0.12	1	1	deoxyribonucleoside diphosphate biosynthetic process	NO_GENES_FOUND
wt.vs.d-smg1	wt	d-smg1	up	BP	GO:0009190	3	0	0.18	1	1	cyclic nucleotide biosynthetic process	NO_GENES_FOUND
wt.vs.d-smg1	wt	d-smg1	up	BP	GO:0009196	2	0	0.12	1	1	pyrimidine deoxyribonucleoside diphosphate metabolic process	NO_GENES_FOUND
wt.vs.d-smg1	wt	d-smg1	up	BP	GO:0009197	2	0	0.12	1	1	pyrimidine deoxyribonucleoside diphosphate biosynthetic process	NO_GENES_FOUND
wt.vs.d-smg1	wt	d-smg1	up	BP	GO:0009199	185	14	11.01	0.211797	1	ribonucleoside triphosphate metabolic process	NO_GENES_FOUND
wt.vs.d-smg1	wt	d-smg1	up	BP	GO:0009200	3	0	0.18	1	1	deoxyribonucleoside triphosphate metabolic process	NO_GENES_FOUND
wt.vs.d-smg1	wt	d-smg1	up	BP	GO:0009201	173	14	10.29	0.149308	1	ribonucleoside triphosphate biosynthetic process	NO_GENES_FOUND
wt.vs.d-smg1	wt	d-smg1	up	BP	GO:0009202	1	0	0.06	1	1	deoxyribonucleoside triphosphate biosynthetic process	NO_GENES_FOUND
wt.vs.d-smg1	wt	d-smg1	up	BP	GO:0009203	8	0	0.48	1	1	ribonucleoside triphosphate catabolic process	NO_GENES_FOUND
wt.vs.d-smg1	wt	d-smg1	up	BP	GO:0009205	185	14	11.01	0.211797	1	purine ribonucleoside triphosphate metabolic process	NO_GENES_FOUND
wt.vs.d-smg1	wt	d-smg1	up	BP	GO:0009206	173	14	10.29	0.149308	1	purine ribonucleoside triphosphate biosynthetic process	Pp1s87_152V6,Pp1s290_16V6,Pp1s232_44V6,Pp1s347_9V6,Pp1s248_28V6,Pp1s253_31V6,Pp1s83_69V6,Pp1s268_6V6,Pp1s698_1V6,Pp1s40_228V6
wt.vs.d-smg1	wt	d-smg1	up	BP	GO:0009207	8	0	0.48	1	1	purine ribonucleoside triphosphate catabolic process	NO_GENES_FOUND
wt.vs.d-smg1	wt	d-smg1	up	BP	GO:0009208	10	0	0.59	1	1	pyrimidine ribonucleoside triphosphate metabolic process	NO_GENES_FOUND
wt.vs.d-smg1	wt	d-smg1	up	BP	GO:0009209	10	0	0.59	1	1	pyrimidine ribonucleoside triphosphate biosynthetic process	NO_GENES_FOUND
wt.vs.d-smg1	wt	d-smg1	up	BP	GO:0009211	3	0	0.18	1	1	pyrimidine deoxyribonucleoside triphosphate metabolic process	NO_GENES_FOUND
wt.vs.d-smg1	wt	d-smg1	up	BP	GO:0009212	1	0	0.06	1	1	pyrimidine deoxyribonucleoside triphosphate biosynthetic process	NO_GENES_FOUND
wt.vs.d-smg1	wt	d-smg1	up	BP	GO:0009218	14	0	0.83	1	1	pyrimidine ribonucleotide metabolic process	NO_GENES_FOUND
wt.vs.d-smg1	wt	d-smg1	up	BP	GO:0009219	5	0	0.3	1	1	pyrimidine deoxyribonucleotide metabolic process	NO_GENES_FOUND
wt.vs.d-smg1	wt	d-smg1	up	BP	GO:0009220	14	0	0.83	1	1	pyrimidine ribonucleotide biosynthetic process	NO_GENES_FOUND
wt.vs.d-smg1	wt	d-smg1	up	BP	GO:0009221	3	0	0.18	1	1	pyrimidine deoxyribonucleotide biosynthetic process	NO_GENES_FOUND
wt.vs.d-smg1	wt	d-smg1	up	BP	GO:0009226	5	0	0.3	1	1	nucleotide-sugar biosynthetic process	NO_GENES_FOUND
wt.vs.d-smg1	wt	d-smg1	up	BP	GO:0009233	2	0	0.12	1	1	menaquinone metabolic process	NO_GENES_FOUND
wt.vs.d-smg1	wt	d-smg1	up	BP	GO:0009234	2	0	0.12	1	1	menaquinone biosynthetic process	NO_GENES_FOUND
wt.vs.d-smg1	wt	d-smg1	up	BP	GO:0009235	5	0	0.3	1	1	cobalamin metabolic process	NO_GENES_FOUND
wt.vs.d-smg1	wt	d-smg1	up	BP	GO:0009236	5	0	0.3	1	1	cobalamin biosynthetic process	NO_GENES_FOUND
wt.vs.d-smg1	wt	d-smg1	up	BP	GO:0009240	7	0	0.42	1	1	isopentenyl diphosphate biosynthetic process	NO_GENES_FOUND
wt.vs.d-smg1	wt	d-smg1	up	BP	GO:0009247	14	2	0.83	0.200994	1	glycolipid biosynthetic process	Pp1s1_376V6,Pp1s208_172V6
wt.vs.d-smg1	wt	d-smg1	up	BP	GO:0009250	61	5	3.63	0.296584	1	glucan biosynthetic process	Pp1s237_47V6,Pp1s111_50V6,Pp1s62_201V6,Pp1s111_71V6,Pp1s23_50V6
wt.vs.d-smg1	wt	d-smg1	up	BP	GO:0009251	7	0	0.42	1	1	glucan catabolic process	NO_GENES_FOUND
wt.vs.d-smg1	wt	d-smg1	up	BP	GO:0009253	1	0	0.06	1	1	peptidoglycan catabolic process	NO_GENES_FOUND
wt.vs.d-smg1	wt	d-smg1	up	BP	GO:0009254	2	0	0.12	1	1	peptidoglycan turnover	NO_GENES_FOUND
wt.vs.d-smg1	wt	d-smg1	up	BP	GO:0009259	216	17	12.85	0.144884	1	ribonucleotide metabolic process	NO_GENES_FOUND
wt.vs.d-smg1	wt	d-smg1	up	BP	GO:0009260	204	17	12.14	0.100012	1	ribonucleotide biosynthetic process	NO_GENES_FOUND
wt.vs.d-smg1	wt	d-smg1	up	BP	GO:0009261	8	0	0.48	1	1	ribonucleotide catabolic process	NO_GENES_FOUND
wt.vs.d-smg1	wt	d-smg1	up	BP	GO:0009262	9	1	0.54	0.424332	1	deoxyribonucleotide metabolic process	Pp1s41_228V6
wt.vs.d-smg1	wt	d-smg1	up	BP	GO:0009263	3	0	0.18	1	1	deoxyribonucleotide biosynthetic process	NO_GENES_FOUND
wt.vs.d-smg1	wt	d-smg1	up	BP	GO:0009264	1	0	0.06	1	1	deoxyribonucleotide catabolic process	NO_GENES_FOUND
wt.vs.d-smg1	wt	d-smg1	up	BP	GO:0009266	105	9	6.25	0.172146	1	response to temperature stimulus	Pp1s6_180V6,Pp1s30_234V6,Pp1s275_35V6,Pp1s111_50V6,Pp1s111_71V6,Pp1s34_294V6,Pp1s91_37V6,Pp1s156_1V6,Pp1s31_388V6
wt.vs.d-smg1	wt	d-smg1	up	BP	GO:0009267	25	0	1.49	1	1	cellular response to starvation	NO_GENES_FOUND
wt.vs.d-smg1	wt	d-smg1	up	BP	GO:0009269	5	0	0.3	1	1	response to desiccation	NO_GENES_FOUND
wt.vs.d-smg1	wt	d-smg1	up	BP	GO:0009273	15	1	0.89	0.601736	1	peptidoglycan-based cell wall biogenesis	Pp1s138_41V6
wt.vs.d-smg1	wt	d-smg1	up	BP	GO:0009292	9	2	0.54	0.0963479	1	genetic transfer	Pp1s255_25V6,Pp1s167_46V6
wt.vs.d-smg1	wt	d-smg1	up	BP	GO:0009306	10	0	0.59	1	1	protein secretion	NO_GENES_FOUND
wt.vs.d-smg1	wt	d-smg1	up	BP	GO:0009307	1	0	0.06	1	1	DNA restriction-modification system	NO_GENES_FOUND
wt.vs.d-smg1	wt	d-smg1	up	BP	GO:0009309	165	8	9.82	0.773027	1	amine biosynthetic process	NO_GENES_FOUND
wt.vs.d-smg1	wt	d-smg1	up	BP	GO:0009310	48	5	2.86	0.154927	1	amine catabolic process	NO_GENES_FOUND
wt.vs.d-smg1	wt	d-smg1	up	BP	GO:0009311	40	7	2.38	0.00853108	1	oligosaccharide metabolic process	NO_GENES_FOUND
wt.vs.d-smg1	wt	d-smg1	up	BP	GO:0009312	26	5	1.55	0.0170132	1	oligosaccharide biosynthetic process	NO_GENES_FOUND
wt.vs.d-smg1	wt	d-smg1	up	BP	GO:0009313	2	0	0.12	1	1	oligosaccharide catabolic process	NO_GENES_FOUND
wt.vs.d-smg1	wt	d-smg1	up	BP	GO:0009314	141	8	8.39	0.606651	1	response to radiation	Pp1s6_180V6,Pp1s34_294V6,Pp1s127_102V6,Pp1s23_50V6
wt.vs.d-smg1	wt	d-smg1	up	BP	GO:0009399	4	0	0.24	1	1	nitrogen fixation	NO_GENES_FOUND
wt.vs.d-smg1	wt	d-smg1	up	BP	GO:0009404	1	0	0.06	1	1	toxin metabolic process	NO_GENES_FOUND
wt.vs.d-smg1	wt	d-smg1	up	BP	GO:0009407	1	0	0.06	1	1	toxin catabolic process	NO_GENES_FOUND
wt.vs.d-smg1	wt	d-smg1	up	BP	GO:0009410	3	0	0.18	1	1	response to xenobiotic stimulus	NO_GENES_FOUND
wt.vs.d-smg1	wt	d-smg1	up	BP	GO:0009411	15	2	0.89	0.223328	1	response to UV	NO_GENES_FOUND
wt.vs.d-smg1	wt	d-smg1	up	BP	GO:0009415	39	3	2.32	0.411994	1	response to water	Pp1s442_22V6,Pp1s116_98V6,Pp1s114_172V6
wt.vs.d-smg1	wt	d-smg1	up	BP	GO:0009423	8	0	0.48	1	1	chorismate biosynthetic process	NO_GENES_FOUND
wt.vs.d-smg1	wt	d-smg1	up	BP	GO:0009432	3	0	0.18	1	1	SOS response	NO_GENES_FOUND
wt.vs.d-smg1	wt	d-smg1	up	BP	GO:0009438	3	0	0.18	1	1	methylglyoxal metabolic process	NO_GENES_FOUND
wt.vs.d-smg1	wt	d-smg1	up	BP	GO:0009445	4	0	0.24	1	1	putrescine metabolic process	NO_GENES_FOUND
wt.vs.d-smg1	wt	d-smg1	up	BP	GO:0009446	4	0	0.24	1	1	putrescine biosynthetic process	NO_GENES_FOUND
wt.vs.d-smg1	wt	d-smg1	up	BP	GO:0009448	4	1	0.24	0.217588	1	gamma-aminobutyric acid metabolic process	Pp1s6_180V6
wt.vs.d-smg1	wt	d-smg1	up	BP	GO:0009451	46	7	2.74	0.0180274	1	RNA modification	Pp1s334_88V6,Pp1s165_126V6,Pp1s31_80V6,Pp1s27_285V6,Pp1s213_114V6,Pp1s5_169V6
wt.vs.d-smg1	wt	d-smg1	up	BP	GO:0009452	5	1	0.3	0.264152	1	RNA capping	Pp1s14_328V6
wt.vs.d-smg1	wt	d-smg1	up	BP	GO:0009553	28	1	1.67	0.820865	1	embryo sac development	Pp1s87_117V6
wt.vs.d-smg1	wt	d-smg1	up	BP	GO:0009555	29	2	1.73	0.521682	1	pollen development	Pp1s288_2V6,Pp1s67_169V6
wt.vs.d-smg1	wt	d-smg1	up	BP	GO:0009556	2	0	0.12	1	1	microsporogenesis	NO_GENES_FOUND
wt.vs.d-smg1	wt	d-smg1	up	BP	GO:0009559	3	0	0.18	1	1	embryo sac central cell differentiation	NO_GENES_FOUND
wt.vs.d-smg1	wt	d-smg1	up	BP	GO:0009566	16	1	0.95	0.625463	1	fertilization	Pp1s27_9V6
wt.vs.d-smg1	wt	d-smg1	up	BP	GO:0009581	10	1	0.59	0.458608	1	detection of external stimulus	NO_GENES_FOUND
wt.vs.d-smg1	wt	d-smg1	up	BP	GO:0009582	10	1	0.59	0.458608	1	detection of abiotic stimulus	NO_GENES_FOUND
wt.vs.d-smg1	wt	d-smg1	up	BP	GO:0009583	9	1	0.54	0.424332	1	detection of light stimulus	NO_GENES_FOUND
wt.vs.d-smg1	wt	d-smg1	up	BP	GO:0009605	108	8	6.43	0.313183	1	response to external stimulus	NO_GENES_FOUND
wt.vs.d-smg1	wt	d-smg1	up	BP	GO:0009606	24	6	1.43	0.00231478	1	tropism	Pp1s188_78V6,Pp1s391_45V6
wt.vs.d-smg1	wt	d-smg1	up	BP	GO:0009607	152	12	9.04	0.193742	1	response to biotic stimulus	Pp1s102_126V6,Pp1s74_65V6
wt.vs.d-smg1	wt	d-smg1	up	BP	GO:0009608	2	0	0.12	1	1	response to symbiont	NO_GENES_FOUND
wt.vs.d-smg1	wt	d-smg1	up	BP	GO:0009610	2	0	0.12	1	1	response to symbiotic fungus	NO_GENES_FOUND
wt.vs.d-smg1	wt	d-smg1	up	BP	GO:0009611	33	1	1.96	0.868293	1	response to wounding	NO_GENES_FOUND
wt.vs.d-smg1	wt	d-smg1	up	BP	GO:0009612	1	0	0.06	1	1	response to mechanical stimulus	NO_GENES_FOUND
wt.vs.d-smg1	wt	d-smg1	up	BP	GO:0009615	27	0	1.61	1	1	response to virus	NO_GENES_FOUND
wt.vs.d-smg1	wt	d-smg1	up	BP	GO:0009620	28	1	1.67	0.820865	1	response to fungus	NO_GENES_FOUND
wt.vs.d-smg1	wt	d-smg1	up	BP	GO:0009625	6	0	0.36	1	1	response to insect	NO_GENES_FOUND
wt.vs.d-smg1	wt	d-smg1	up	BP	GO:0009628	333	23	19.81	0.257049	1	response to abiotic stimulus	NO_GENES_FOUND
wt.vs.d-smg1	wt	d-smg1	up	BP	GO:0009629	17	6	1.01	0.000304238	1	response to gravity	Pp1s188_78V6,Pp1s391_45V6
wt.vs.d-smg1	wt	d-smg1	up	BP	GO:0009636	1	0	0.06	1	1	response to toxin	NO_GENES_FOUND
wt.vs.d-smg1	wt	d-smg1	up	BP	GO:0009638	8	0	0.48	1	1	phototropism	NO_GENES_FOUND
wt.vs.d-smg1	wt	d-smg1	up	BP	GO:0009639	42	3	2.5	0.459978	1	response to red or far red light	Pp1s252_67V6,Pp1s121_11V6
wt.vs.d-smg1	wt	d-smg1	up	BP	GO:0009642	17	1	1.01	0.647778	1	response to light intensity	Pp1s114_172V6
wt.vs.d-smg1	wt	d-smg1	up	BP	GO:0009645	2	0	0.12	1	1	response to low light intensity stimulus	NO_GENES_FOUND
wt.vs.d-smg1	wt	d-smg1	up	BP	GO:0009646	3	0	0.18	1	1	response to absence of light	NO_GENES_FOUND
wt.vs.d-smg1	wt	d-smg1	up	BP	GO:0009648	6	0	0.36	1	1	photoperiodism	NO_GENES_FOUND
wt.vs.d-smg1	wt	d-smg1	up	BP	GO:0009649	1	0	0.06	1	1	entrainment of circadian clock	NO_GENES_FOUND
wt.vs.d-smg1	wt	d-smg1	up	BP	GO:0009650	2	0	0.12	1	1	UV protection	NO_GENES_FOUND
wt.vs.d-smg1	wt	d-smg1	up	BP	GO:0009653	168	19	9.99	0.005184	1	anatomical structure morphogenesis	Pp1s137_159V6
wt.vs.d-smg1	wt	d-smg1	up	BP	GO:0009657	28	1	1.67	0.820865	1	plastid organization	Pp1s91_37V6
wt.vs.d-smg1	wt	d-smg1	up	BP	GO:0009660	2	0	0.12	1	1	amyloplast organization	NO_GENES_FOUND
wt.vs.d-smg1	wt	d-smg1	up	BP	GO:0009668	3	0	0.18	1	1	plastid membrane organization	NO_GENES_FOUND
wt.vs.d-smg1	wt	d-smg1	up	BP	GO:0009682	1	0	0.06	1	1	induced systemic resistance	NO_GENES_FOUND
wt.vs.d-smg1	wt	d-smg1	up	BP	GO:0009683	5	2	0.3	0.0313307	1	indoleacetic acid metabolic process	Pp1s3_273V6,Pp1s26_28V6
wt.vs.d-smg1	wt	d-smg1	up	BP	GO:0009685	1	0	0.06	1	1	gibberellin metabolic process	NO_GENES_FOUND
wt.vs.d-smg1	wt	d-smg1	up	BP	GO:0009686	1	0	0.06	1	1	gibberellin biosynthetic process	NO_GENES_FOUND
wt.vs.d-smg1	wt	d-smg1	up	BP	GO:0009687	2	0	0.12	1	1	abscisic acid metabolic process	NO_GENES_FOUND
wt.vs.d-smg1	wt	d-smg1	up	BP	GO:0009688	2	0	0.12	1	1	abscisic acid biosynthetic process	NO_GENES_FOUND
wt.vs.d-smg1	wt	d-smg1	up	BP	GO:0009691	5	0	0.3	1	1	cytokinin biosynthetic process	NO_GENES_FOUND
wt.vs.d-smg1	wt	d-smg1	up	BP	GO:0009692	3	0	0.18	1	1	ethylene metabolic process	NO_GENES_FOUND
wt.vs.d-smg1	wt	d-smg1	up	BP	GO:0009693	3	0	0.18	1	1	ethylene biosynthetic process	NO_GENES_FOUND
wt.vs.d-smg1	wt	d-smg1	up	BP	GO:0009694	13	1	0.77	0.549687	1	jasmonic acid metabolic process	Pp1s12_59V6
wt.vs.d-smg1	wt	d-smg1	up	BP	GO:0009696	3	1	0.18	0.168082	1	salicylic acid metabolic process	Pp1s102_126V6
wt.vs.d-smg1	wt	d-smg1	up	BP	GO:0009699	18	0	1.07	1	1	phenylpropanoid biosynthetic process	NO_GENES_FOUND
wt.vs.d-smg1	wt	d-smg1	up	BP	GO:0009712	1	0	0.06	1	1	catechol metabolic process	NO_GENES_FOUND
wt.vs.d-smg1	wt	d-smg1	up	BP	GO:0009719	219	11	13.03	0.761367	1	response to endogenous stimulus	NO_GENES_FOUND
wt.vs.d-smg1	wt	d-smg1	up	BP	GO:0009725	193	11	11.48	0.602909	1	response to hormone stimulus	Pp1s141_102V6,Pp1s188_78V6,Pp1s442_22V6,Pp1s3_273V6,Pp1s252_67V6,Pp1s391_45V6,Pp1s121_11V6,Pp1s26_28V6
wt.vs.d-smg1	wt	d-smg1	up	BP	GO:0009736	1	0	0.06	1	1	cytokinin mediated signaling pathway	NO_GENES_FOUND
wt.vs.d-smg1	wt	d-smg1	up	BP	GO:0009739	51	0	3.03	1	1	response to gibberellin stimulus	NO_GENES_FOUND
wt.vs.d-smg1	wt	d-smg1	up	BP	GO:0009740	2	0	0.12	1	1	gibberellic acid mediated signaling pathway	NO_GENES_FOUND
wt.vs.d-smg1	wt	d-smg1	up	BP	GO:0009741	17	1	1.01	0.647778	1	response to brassinosteroid stimulus	NO_GENES_FOUND
wt.vs.d-smg1	wt	d-smg1	up	BP	GO:0009743	78	4	4.64	0.689872	1	response to carbohydrate stimulus	Pp1s31_35V6,Pp1s20_86V6,Pp1s359_32V6,Pp1s181_36V6
wt.vs.d-smg1	wt	d-smg1	up	BP	GO:0009744	14	0	0.83	1	1	response to sucrose stimulus	NO_GENES_FOUND
wt.vs.d-smg1	wt	d-smg1	up	BP	GO:0009746	9	0	0.54	1	1	response to hexose stimulus	NO_GENES_FOUND
wt.vs.d-smg1	wt	d-smg1	up	BP	GO:0009749	9	0	0.54	1	1	response to glucose stimulus	NO_GENES_FOUND
wt.vs.d-smg1	wt	d-smg1	up	BP	GO:0009753	37	0	2.2	1	1	response to jasmonic acid stimulus	NO_GENES_FOUND
wt.vs.d-smg1	wt	d-smg1	up	BP	GO:0009755	68	4	4.05	0.582188	1	hormone-mediated signaling pathway	Pp1s31_260V6,Pp1s116_98V6
wt.vs.d-smg1	wt	d-smg1	up	BP	GO:0009756	9	0	0.54	1	1	carbohydrate mediated signaling	NO_GENES_FOUND
wt.vs.d-smg1	wt	d-smg1	up	BP	GO:0009757	2	0	0.12	1	1	hexose mediated signaling	NO_GENES_FOUND
wt.vs.d-smg1	wt	d-smg1	up	BP	GO:0009759	4	0	0.24	1	1	indole glucosinolate biosynthetic process	NO_GENES_FOUND
wt.vs.d-smg1	wt	d-smg1	up	BP	GO:0009765	46	0	2.74	1	1	photosynthesis, light harvesting	NO_GENES_FOUND
wt.vs.d-smg1	wt	d-smg1	up	BP	GO:0009767	16	1	0.95	0.625463	1	photosynthetic electron transport chain	Pp1s114_172V6
wt.vs.d-smg1	wt	d-smg1	up	BP	GO:0009768	1	0	0.06	1	1	photosynthesis, light harvesting in photosystem I	NO_GENES_FOUND
wt.vs.d-smg1	wt	d-smg1	up	BP	GO:0009772	7	0	0.42	1	1	photosynthetic electron transport in photosystem II	NO_GENES_FOUND
wt.vs.d-smg1	wt	d-smg1	up	BP	GO:0009775	2	0	0.12	1	1	photosynthetic electron transport in cytochrome b6/f	Pp1s114_172V6
wt.vs.d-smg1	wt	d-smg1	up	BP	GO:0009785	10	0	0.59	1	1	blue light signaling pathway	NO_GENES_FOUND
wt.vs.d-smg1	wt	d-smg1	up	BP	GO:0009787	4	0	0.24	1	1	regulation of abscisic acid mediated signaling pathway	NO_GENES_FOUND
wt.vs.d-smg1	wt	d-smg1	up	BP	GO:0009788	2	0	0.12	1	1	negative regulation of abscisic acid mediated signaling pathway	NO_GENES_FOUND
wt.vs.d-smg1	wt	d-smg1	up	BP	GO:0009789	2	0	0.12	1	1	positive regulation of abscisic acid mediated signaling pathway	NO_GENES_FOUND
wt.vs.d-smg1	wt	d-smg1	up	BP	GO:0009790	124	9	7.38	0.317961	1	embryonic development	Pp1s403_39V6,Pp1s35_350V6,Pp1s26_271V6,Pp1s383_20V6,Pp1s309_62V6,Pp1s82_104V6
wt.vs.d-smg1	wt	d-smg1	up	BP	GO:0009791	213	15	12.67	0.286263	1	post-embryonic development	Pp1s252_67V6,Pp1s121_11V6
wt.vs.d-smg1	wt	d-smg1	up	BP	GO:0009792	13	1	0.77	0.549687	1	embryonic development ending in birth or egg hatching	NO_GENES_FOUND
wt.vs.d-smg1	wt	d-smg1	up	BP	GO:0009798	5	0	0.3	1	1	axis specification	NO_GENES_FOUND
wt.vs.d-smg1	wt	d-smg1	up	BP	GO:0009799	2	1	0.12	0.115449	1	specification of symmetry	NO_GENES_FOUND
wt.vs.d-smg1	wt	d-smg1	up	BP	GO:0009808	1	0	0.06	1	1	lignin metabolic process	NO_GENES_FOUND
wt.vs.d-smg1	wt	d-smg1	up	BP	GO:0009812	17	0	1.01	1	1	flavonoid metabolic process	NO_GENES_FOUND
[truncated: 8,708 more rows]

## Sheet: Supplemental Table S6
comp	terms	p	pa
[truncated: 37 more rows]

## Sheet: Supplemental Table S7
COSMOSS ID	Gene name	Identification method	Number of tools where significantly up	Fold_change
[truncated: 36 more rows]
